# Supplementary material for: Enhanced surface plasmon resonance biosensor with graphene-black phosphorus heterostructure for ultra-high sensitivity refractive index detection with machine learning for behaviour prediction
Source: PLoS One. 2025 Nov 7;20(11):e0332356. doi: 10.1371/journal.pone.0332356 (PMC12594348; doi:10.1371/journal.pone.0332356)
Supplement: S1 Data — The Supporting Information contains simulation data generated using COMSOL Multiphysics. These files include Excel sheets summarizing the parametric variations and corresponding simulation results. (ZIP) [file pone.0332356.s001.zip]

Archive with 22 entries (22 files):
- ag/40-D.csv
- ag/45.csv
- ag/50.csv
- ag/55.csv
- ag/60.csv
- ag/65.csv
- ag/Untitled.m
- ag/untitled.png
- graphene/1.csv
- graphene/2.csv
- graphene/3.csv
- graphene/4.csv
- graphene/5.csv
- graphene/6.csv
- graphene/untitled.png
- WS2/1.4.csv
- WS2/2.4.csv
- WS2/3.4.csv
- WS2/4.4.csv
- WS2/5.4.csv
- WS2/5.6.csv
- WS2/untitled.png
