# Supplementary material for: Enhanced surface plasmon resonance biosensor with graphene-black phosphorus heterostructure for ultra-high sensitivity refractive index detection with machine learning for behaviour prediction
Source: PLoS One. 2025 Nov 7;20(11):e0332356. doi: 10.1371/journal.pone.0332356 (PMC12594348; doi:10.1371/journal.pone.0332356)
Supplement: S1 Data — The Supporting Information contains simulation data generated using COMSOL Multiphysics. These files include Excel sheets summarizing the parametric variations and corresponding simulation results. (ZIP) [file pone.0332356.s001.zip › ag/40-D.csv]

65	0.894372559	0.932945054	0.953942667	0.965769583	0.972530135	0.97633688	0.978320935	0.979076768	0.978713325	0.974704311
65.1	0.889301612	0.930196813	0.952388763	0.964867792	0.97200581	0.97604408	0.978180531	0.979051335	0.978843632	0.969662129
65.2	0.883941591	0.927303184	0.950757147	0.96392168	0.971454517	0.975733643	0.978027341	0.979014237	0.978943237	0.721151392
65.3	0.878274573	0.924255754	0.949043727	0.962929134	0.970875104	0.975404914	0.977861034	0.978965614	0.97901939	0.964875822
65.4	0.872281503	0.92104557	0.947244166	0.961887922	0.970266339	0.975057203	0.977681252	0.978905521	0.97907635	0.975519296
65.5	0.865942155	0.917663101	0.945353861	0.960795689	0.969626946	0.974689786	0.977487608	0.978833939	0.979116776	0.97732547
65.6	0.859235083	0.914098215	0.943367935	0.959649949	0.96895558	0.974301903	0.977279688	0.978750797	0.979142408	0.978009767
65.7	0.852137595	0.910340132	0.941281217	0.95844808	0.96825083	0.973892758	0.977057053	0.978655975	0.97915442	0.97837601
65.8	0.844625721	0.906377408	0.939088224	0.957187316	0.967511212	0.973461517	0.976819238	0.978549315	0.979153616	0.978610742
65.9	0.836674206	0.902197878	0.936783151	0.955864737	0.966735169	0.973007306	0.976565755	0.978430625	0.979140552	0.978776466
66	0.828256508	0.89778864	0.934359845	0.954477267	0.965921069	0.972529216	0.976296089	0.978299682	0.979115607	0.978899342
66.1	0.819344821	0.893136013	0.931811795	0.953021662	0.965067197	0.972026292	0.976009706	0.978156238	0.979079034	0.978992122
66.2	0.809910118	0.888225506	0.929132107	0.951494504	0.964171758	0.97149754	0.975706042	0.97800002	0.979030986	0.97906175
66.3	0.799922233	0.883041788	0.926313488	0.94989219	0.963232867	0.970941922	0.975384511	0.977830736	0.978971546	0.979112338
66.4	0.789349961	0.877568656	0.923348229	0.948210929	0.962248553	0.970358353	0.975044505	0.97764807	0.978900736	0.979146481
66.5	0.778161221	0.871789016	0.920228181	0.946446727	0.961216747	0.969745715	0.974685389	0.97745169	0.978818532	0.979165897
66.6	0.766323253	0.865684858	0.916944741	0.944595384	0.960135286	0.969102833	0.974306504	0.977241247	0.978724872	0.979171764
66.7	0.753802884	0.859237245	0.91348883	0.94265248	0.959001906	0.968428474	0.973907168	0.977016372	0.978619664	0.979164914
66.8	0.740566877	0.852426306	0.909850873	0.940613372	0.957814239	0.96772137	0.973486673	0.976776685	0.978502789	0.979145943
66.9	0.726582314	0.845231241	0.906020786	0.938473178	0.956569807	0.966980197	0.973044285	0.976521785	0.978374103	0.979115279
67	0.711817125	0.837630335	0.901987954	0.936226776	0.955266023	0.96620358	0.972579246	0.976251262	0.978233447	0.979073234
67.1	0.696240692	0.829600987	0.89774122	0.933868787	0.953900186	0.965390091	0.97209077	0.975964688	0.978080642	0.97902003
67.2	0.67982457	0.821119762	0.893268867	0.931393575	0.952469475	0.964538251	0.97157805	0.975661622	0.977915496	0.978955822
67.3	0.662543324	0.812162452	0.888558609	0.928795231	0.950970948	0.963646517	0.971040248	0.97534161	0.977737803	0.978880715
67.4	0.64437551	0.802704174	0.883597583	0.926067571	0.94940154	0.962713296	0.970476503	0.975004186	0.977547349	0.97879477
67.5	0.625304776	0.792719483	0.878372342	0.923204126	0.947758057	0.961736937	0.969885929	0.97464887	0.977343906	0.97869802
67.6	0.605321105	0.782182531	0.872868853	0.920198135	0.946037175	0.960715731	0.969267612	0.974275172	0.97712724	0.97859047
67.7	0.584422182	0.771067249	0.867072504	0.917042538	0.944235438	0.95964791	0.968620612	0.973882589	0.976897109	0.978472104
67.8	0.562614868	0.759347585	0.860968109	0.913729975	0.942349255	0.95853165	0.967943964	0.973470608	0.976653262	0.978342891
67.9	0.539916761	0.746997773	0.854539928	0.910252776	0.940374892	0.957365065	0.967236692	0.973038705	0.976395445	0.978202786
68	0.516357803	0.73399267	0.84777169	0.906602963	0.93830848	0.956146211	0.96649777	0.972586345	0.976123398	0.978051732
68.1	0.491981881	0.720308141	0.840646624	0.902772244	0.936146042	0.954873085	0.965726163	0.972112988	0.975836856	0.977889664
68.2	0.466848355	0.705921502	0.833147503	0.898752015	0.933883397	0.953543625	0.964920811	0.971618081	0.975535554	0.977716512
68.3	0.441033425	0.690812039	0.825256699	0.894533362	0.931516258	0.95215571	0.964080632	0.971101067	0.97521922	0.977532198
68.4	0.414631256	0.674961585	0.816956249	0.890107057	0.929040196	0.950707161	0.96320452	0.970561379	0.974887582	0.977336633
68.5	0.387754733	0.658355169	0.80822794	0.885463551	0.926450635	0.949195744	0.962291351	0.969998446	0.974540368	0.977129746
68.6	0.360535747	0.640981734	0.799053395	0.880593134	0.923742859	0.947619166	0.961339979	0.969411689	0.974177288	0.976911496
68.7	0.333124903	0.622834911	0.789414162	0.8754856	0.920912013	0.945975079	0.960349238	0.968800514	0.973798093	0.976681739
68.8	0.305690535	0.603913801	0.779292112	0.870130592	0.9179531	0.944261082	0.959317928	0.968164338	0.973402565	0.976440409
68.9	0.278416925	0.584224197	0.768668998	0.864517485	0.91486099	0.942474714	0.958244871	0.967502675	0.972990349	0.976187428
69	0.251501977	0.563778784	0.75752723	0.858635414	0.911630415	0.94061336	0.957128924	0.966814808	0.972561207	0.975922718
69.1	0.225153426	0.542598748	0.745849805	0.852473295	0.908255978	0.938674832	0.955968752	0.966100188	0.972114881	0.975646206
69.2	0.199585183	0.520714363	0.733620562	0.846019859	0.904732149	0.936656154	0.95476315	0.965358231	0.971651116	0.97535782
69.3	0.175012415	0.498165879	0.720824441	0.839263674	0.901053136	0.934554789	0.953510872	0.964588358	0.971169658	0.975057494
69.4	0.151646408	0.475004291	0.707447752	0.832193183	0.897213605	0.932368044	0.952210655	0.96378998	0.970670263	0.974745165
69.5	0.129689182	0.451291962	0.69347848	0.824796742	0.893207225	0.930093177	0.950861228	0.962962516	0.97015269	0.974420777
69.6	0.10932814	0.427103079	0.678906604	0.817062655	0.889028131	0.9277274	0.949461313	0.962105391	0.969616706	0.974084279
69.7	0.090731047	0.402523884	0.663724446	0.808979229	0.884670208	0.925267884	0.948009621	0.961218031	0.969062083	0.973735624
69.8	0.074041603	0.377652638	0.647927042	0.800534817	0.880127234	0.922711753	0.946504856	0.960299869	0.968488601	0.973374773
69.9	0.059375861	0.352599273	0.631512526	0.791717879	0.87539288	0.920056091	0.944945714	0.959350341	0.967896049	0.973001692
70	0.046819672	0.327484709	0.614482529	0.782517035	0.870460717	0.917297934	0.943330885	0.958368888	0.96728422	0.972616353
70.1	0.036427277	0.302439793	0.596842597	0.772921115	0.865324217	0.914434275	0.941659046	0.957354956	0.966652916	0.972218729
70.2	0.028221091	0.277603881	0.5786026	0.762919345	0.859976757	0.911462056	0.939928869	0.956307993	0.966001944	0.971808797
70.3	0.022192618	0.253123041	0.559777144	0.752501174	0.854411616	0.908378169	0.93813901	0.955227453	0.965331118	0.971386587
70.4	0.018304397	0.229147928	0.540385975	0.741656608	0.848621979	0.905179451	0.936288115	0.954112787	0.964640257	0.970952041
70.5	0.016492801	0.205831373	0.520454357	0.730376176	0.842600935	0.901862677	0.934374811	0.952963451	0.963929183	0.970505168
70.6	0.016671479	0.183325747	0.50001342	0.718651043	0.836341478	0.898424558	0.932397707	0.951778897	0.963197722	0.970045969
70.7	0.018735208	0.161780199	0.47910047	0.706473115	0.829836502	0.894861729	0.930355386	0.950558575	0.962445702	0.96957444
70.8	0.022563947	0.141337856	0.457759244	0.693835147	0.823078802	0.891170747	0.928246406	0.949301926	0.961672951	0.969090583
70.9	0.028026866	0.12213309	0.436040101	0.680730861	0.816061069	0.887348075	0.926069288	0.948008384	0.960879296	0.968594396
71	0.034986205	0.104288964	0.41400013	0.667155074	0.808775887	0.883390077	0.923822516	0.946677372	0.960064557	0.968085876
71.1	0.043300799	0.087914955	0.39170318	0.653103834	0.801215732	0.879293002	0.921504526	0.945308293	0.959228552	0.967565014
71.2	0.052829204	0.073105034	0.369219779	0.638574569	0.793372965	0.875052976	0.919113702	0.943900532	0.958371088	0.9670318
71.3	0.063432343	0.059936178	0.346626948	0.623566246	0.785239836	0.870665983	0.916648364	0.942453451	0.957491961	0.966486212
71.4	0.074975678	0.048467363	0.324007899	0.608079548	0.776808477	0.866127855	0.914106764	0.940966381	0.956590953	0.965928223
71.5	0.087330892	0.038739047	0.301451587	0.59211706	0.768070909	0.861434252	0.911487072	0.939438618	0.955667839	0.965357793
71.6	0.100377129	0.030773146	0.279052165	0.575683472	0.759019043	0.856580649	0.90878737	0.937869421	0.954722362	0.964774871
71.7	0.114001823	0.024573476	0.256908276	0.558785799	0.74964469	0.851562317	0.906005641	0.936258001	0.953754244	0.96417939
71.8	0.128101177	0.020126616	0.235122236	0.541433615	0.739939571	0.846374307	0.903139754	0.934603521	0.952763183	0.963571269
71.9	0.142580346	0.017403113	0.213799074	0.523639302	0.729895339	0.841011433	0.900187458	0.932905086	0.951748851	0.962950407
72	0.157353378	0.016358977	0.193045478	0.505418318	0.719503605	0.835468251	0.897146368	0.931161739	0.950710882	0.962316682
72.1	0.172342964	0.016937379	0.172968621	0.486789474	0.708755965	0.829739044	0.894013949	0.929372458	0.949648878	0.961669951
72.2	0.187480054	0.019070472	0.153674911	0.467775221	0.697644036	0.82381779	0.890787535	0.927536144	0.9485624	0.961010047
72.3	0.202703382	0.022681266	0.135268668	0.448401965	0.686159608	0.817698271	0.887464276	0.925651607	0.947450965	0.960336775
72.4	0.217958904	0.027685506	0.117850827	0.428700347	0.674294509	0.811373774	0.88404111	0.923717578	0.946314049	0.959649914
72.5	0.233199193	0.033993445	0.101517479	0.408705522	0.662040873	0.80483737	0.880514817	0.921732695	0.945151074	0.958949209
72.6	0.248382905	0.041511569	0.086358613	0.388457484	0.649391177	0.798081771	0.87688197	0.919695495	0.943961416	0.958234408
72.7	0.263474152	0.050144132	0.072456798	0.368001296	0.636338354	0.791099343	0.873138926	0.917604414	0.942744394	0.957505179
72.8	0.278441943	0.059794556	0.059885979	0.347387326	0.62287594	0.783882102	0.869281814	0.915457773	0.941499274	0.956761171
72.9	0.29325966	0.070366649	0.04871039	0.326671419	0.608998233	0.776421713	0.865306531	0.913253779	0.940225256	0.956002009
73	0.307904549	0.08176565	0.038983614	0.305915015	0.59470048	0.7687095	0.861208731	0.910990523	0.938921482	0.955227282
73.1	0.322357272	0.093899108	0.030747806	0.285185183	0.579979085	0.76073645	0.856983811	0.908665965	0.937587031	0.95443654
73.2	0.336601486	0.106677588	0.024033121	0.264554562	0.564831847	0.752493232	0.852626914	0.906277936	0.936220918	0.953629297
73.3	0.35062347	0.120015238	0.018857339	0.244101183	0.549258223	0.743970217	0.848132913	0.903824137	0.934822089	0.952805033
73.4	0.364411791	0.133830212	0.015225724	0.223908166	0.533259619	0.735157509	0.84349641	0.90130213	0.933389426	0.95196319
73.5	0.37795701	0.148044981	0.013131094	0.204063269	0.516839706	0.726044981	0.838711732	0.898709338	0.931921739	0.951103172
73.6	0.391251425	0.162586527	0.012554122	0.184658277	0.50000476	0.71662232	0.833772929	0.89604304	0.930417771	0.95022435
73.7	0.404288839	0.177386466	0.013463842	0.165788234	0.482764032	0.706879086	0.828673771	0.893300374	0.928876195	0.949326055
73.8	0.417064372	0.192381083	0.015818349	0.147550491	0.465130126	0.69680478	0.823407749	0.890478327	0.927295613	0.948407585
73.9	0.429574288	0.207511306	0.019565675	0.130043607	0.447119403	0.686388918	0.817968081	0.887573742	0.925674558	0.947468203
74	0.441815849	0.222722646	0.024644807	0.113366087	0.428752382	0.675621131	0.812347714	0.884583314	0.924011494	0.946507137
74.1	0.453787196	0.237965073	0.030986817	0.097614982	0.410054148	0.664491264	0.806539331	0.881503589	0.922304815	0.945523583
74.2	0.465487241	0.253192888	0.038516077	0.082884396	0.391054742	0.652989508	0.800535366	0.878330966	0.920552848	0.944516705
74.3	0.476915578	0.268364552	0.047151523	0.069263914	0.37178953	0.641106527	0.794328009	0.8750617	0.918753853	0.943485636
74.4	0.488072407	0.283442511	0.056807933	0.056837011	0.352299534	0.628833624	0.787909231	0.871691899	0.916906025	0.942429479
74.5	0.498958467	0.298393002	0.067397191	0.045679484	0.332631708	0.616162908	0.781270797	0.868217533	0.915007497	0.941347311
74.6	0.509574988	0.313185857	0.078829511	0.035857962	0.312839134	0.60308749	0.774404295	0.864634434	0.913056339	0.940238184
74.7	0.519923637	0.327794305	0.091014587	0.027428551	0.292981137	0.589601694	0.767301161	0.860938301	0.911050562	0.939101124
74.8	0.530006481	0.342194765	0.103862665	0.020435666	0.27312328	0.575701286	0.759952712	0.857124705	0.908988123	0.937935136
74.9	0.539825949	0.356366648	0.117285508	0.014911092	0.253337227	0.561383725	0.752350185	0.853189099	0.906866924	0.936739207
75	0.549384806	0.37029216	0.131197248	0.010873326	0.233700457	0.546648426	0.74448478	0.849126819	0.90468482	0.935512306
75.1	0.55868612	0.383956111	0.145515121	0.008327209	0.214295817	0.531497045	0.736347708	0.844933102	0.90243962	0.934253388
75.2	0.567733242	0.397345721	0.160160076	0.007263886	0.195210891	0.515933771	0.727930248	0.840603086	0.90012909	0.932961396
75.3	0.57652978	0.410450447	0.175057271	0.007661077	0.176537189	0.499965636	0.719223807	0.83613183	0.897750962	0.931635264
75.4	0.585079582	0.423261806	0.190136443	0.009483658	0.158369149	0.483602816	0.710219992	0.831514322	0.895302937	0.930273922
75.5	0.593386713	0.435773206	0.205332177	0.012684521	0.140802973	0.46685895	0.700910683	0.826745496	0.892782689	0.928876298
75.6	0.601455437	0.447979788	0.220584071	0.017205683	0.123935294	0.449751437	0.69128812	0.821820246	0.890187876	0.92744132
75.7	0.609290204	0.459878278	0.235836814	0.022979592	0.107861715	0.432301726	0.681344991	0.816733445	0.887516141	0.925967924
75.8	0.616895626	0.471466839	0.251040177	0.029930583	0.092675259	0.414535579	0.671074534	0.811479968	0.884765124	0.924455053
75.9	0.62427647	0.482744939	0.266148947	0.037976426	0.078464754	0.396483306	0.660470644	0.806054707	0.881932466	0.922901666
76	0.631437634	0.493713223	0.281122793	0.047029921	0.065313222	0.378179944	0.649527985	0.800452599	0.879015822	0.92130674
76.1	0.638384138	0.50437339	0.295926093	0.057000471	0.053296319	0.359665389	0.638242112	0.794668651	0.876012866	0.919669275
76.2	0.645121106	0.514728088	0.310527718	0.067795615	0.042480881	0.34098446	0.6266096	0.788697967	0.872921302	0.917988298
76.3	0.651653757	0.524780804	0.324900798	0.079322455	0.032923632	0.322186873	0.614628176	0.782535776	0.869738874	0.916262871
76.4	0.657987386	0.534535771	0.339022458	0.091488961	0.024670105	0.303327137	0.602296856	0.776177466	0.866463379	0.914492095
76.5	0.664127355	0.543997875	0.352873551	0.104205128	0.017753821	0.284464335	0.589616084	0.769618613	0.863092673	0.912675115
76.6	0.670079081	0.553172576	0.366438376	0.117383978	0.012195744	0.265661812	0.576587876	0.76285502	0.859624691	0.910811126
76.7	0.675848021	0.562065832	0.379704407	0.130942386	0.008004053	0.246986733	0.563215959	0.755882752	0.856057448	0.908899381
76.8	0.681439665	0.570684035	0.392662009	0.14480174	0.005174214	0.228509539	0.549505905	0.74869817	0.852389063	0.906939192
76.9	0.686859532	0.579033937	0.40530418	0.158888448	0.003689359	0.210303283	0.535465267	0.741297975	0.848617765	0.904929945
77	0.692113172	0.587122585	0.417626294	0.173134284	0.003520944	0.192442862	0.5211037	0.733679244	0.844741907	0.902871097
77.1	0.69720613	0.59495727	0.429625857	0.187476601	0.004629652	0.175004157	0.506433067	0.725839468	0.840759981	0.900762188
77.2	0.702143902	0.60254549	0.441302277	0.201858426	0.006966503	0.158063091	0.491467542	0.717776597	0.836670629	0.898602845
77.3	0.706931987	0.609894912	0.452656649	0.21622844	0.010474124	0.141694635	0.476223679	0.709489074	0.83247266	0.896392791
77.4	0.711575879	0.61701332	0.463691549	0.230540882	0.015088119	0.125971779	0.460720471	0.700975876	0.828165059	0.894131846
77.5	0.716081047	0.623908585	0.474410852	0.244755375	0.020738503	0.110964499	0.444979382	0.692236548	0.823746998	0.891819938
77.6	0.720452923	0.63058863	0.484819561	0.25883669	0.027351138	0.096738754	0.42902434	0.683271241	0.819217855	0.889457106
77.7	0.724696899	0.637061403	0.494923644	0.272754483	0.034849135	0.08335553	0.412881716	0.674080739	0.814577216	0.887043506
77.8	0.728818322	0.64333485	0.5047299	0.286482986	0.043154181	0.070869978	0.396580258	0.664666492	0.809824892	0.884579412
77.9	0.732822483	0.649416896	0.514245821	0.300000687	0.052187771	0.059330661	0.380150993	0.655030634	0.804960925	0.882065229
78	0.736714622	0.65531542	0.52347948	0.313290004	0.061872301	0.048778936	0.363627098	0.645176009	0.799985593	0.879501484
78.1	0.740499912	0.661038238	0.53243942	0.326336946	0.072132035	0.039248483	0.34704373	0.635106184	0.794899422	0.876888842
78.2	0.74418346	0.666593088	0.541134565	0.339130788	0.082893918	0.030765012	0.330437826	0.624825453	0.789703183	0.874228093
78.3	0.747770303	0.671987614	0.549574129	0.35166375	0.094088236	0.023346125	0.313847872	0.614338848	0.784397898	0.871520147
78.4	0.751265398	0.677229352	0.55776754	0.36393069	0.105649143	0.017001361	0.297313638	0.603652127	0.778984838	0.868766125
78.5	0.754673622	0.682325717	0.565724377	0.375928811	0.117515042	0.01173239	0.280875896	0.592771773	0.773465532	0.865967267
78.6	0.757999764	0.687283994	0.5734543	0.387657387	0.129628841	0.007533366	0.264576111	0.581704969	0.767841787	0.863124796
78.7	0.761248519	0.692111326	0.580967003	0.399117503	0.141938103	0.004391406	0.248456122	0.570459585	0.762115565	0.860240214
78.8	0.764424488	0.696814703	0.588272162	0.410311819	0.154395086	0.002287177	0.232557815	0.559044141	0.756289103	0.857315116
78.9	0.767532166	0.701400953	0.595379391	0.421244344	0.166956711	0.001195569	0.216922798	0.547467769	0.750364866	0.854351212
79	0.77057594	0.705876738	0.602298207	0.431920239	0.179584451	0.001086432	0.201592074	0.53574018	0.744345515	0.851350328
79.1	0.773560082	0.710248537	0.609037987	0.442345625	0.192244168	0.001925345	0.186605738	0.523871617	0.738233902	0.848314396
79.2	0.776488744	0.714522645	0.615607947	0.452527418	0.204905905	0.003674393	0.172002681	0.511872811	0.73203305	0.845245446
79.3	0.779365954	0.718705161	0.622017106	0.462473174	0.217543643	0.006292944	0.157820331	0.499754919	0.725746135	0.842145599
79.4	0.782195603	0.722801984	0.628274264	0.472190946	0.230135038	0.009738387	0.144094413	0.487529483	0.719376465	0.839017055
79.5	0.784981447	0.7268188	0.63438798	0.481689162	0.242661141	0.013966834	0.130858752	0.475208367	0.712927458	0.835862083
79.6	0.787727095	0.73076108	0.640366549	0.490976509	0.255106114	0.018933758	0.118145105	0.462803712	0.70640262	0.832683009
79.7	0.790436007	0.734634071	0.646217985	0.500061834	0.267456936	0.024594567	0.105983036	0.450327883	0.69980552	0.829482204
79.8	0.793111484	0.73844279	0.651950006	0.508954047	0.279703128	0.030905115	0.094399827	0.437793422	0.693139767	0.826262072
79.9	0.795756666	0.742192015	0.657570014	0.517662042	0.291836468	0.03782212	0.083420428	0.42521301	0.686408989	0.823025038
80	0.798374524	0.745886283	0.663085088	0.526194626	0.303850727	0.04530353	0.073067441	0.412599426	0.679616807	0.819773534
80.1	0.800967854	0.749529882	0.668501969	0.53456045	0.315741416	0.053308792	0.063361135	0.399965522	0.672766815	0.81650999
80.2	0.803539276	0.753126845	0.673827048	0.542767954	0.327505542	0.061799076	0.054319491	0.387324202	0.665862562	0.813236817
80.3	0.806091225	0.75668095	0.679066363	0.550825318	0.339141389	0.070737412	0.045958266	0.374688405	0.658907533	0.809956401
80.4	0.808625951	0.760195714	0.684225587	0.558740415	0.350648302	0.080088786	0.038291085	0.362071106	0.651905131	0.806671088
80.5	0.811145516	0.763674389	0.689310025	0.566520775	0.362026497	0.089820176	0.031329534	0.349485317	0.644858669	0.80338318
80.6	0.813651787	0.767119963	0.69432461	0.574173557	0.373276886	0.099900546	0.025083272	0.336944104	0.637771357	0.800094921
80.7	0.816146441	0.77053516	0.6992739	0.581705515	0.384400914	0.110300798	0.019560133	0.324460608	0.630646296	0.796808491
80.8	0.818630965	0.773922436	0.704162082	0.589122984	0.395400414	0.1209937	0.014766237	0.312048077	0.623486478	0.793526004
80.9	0.821106655	0.777283987	0.708992968	0.596431861	0.406277479	0.131953786	0.010706089	0.299719901	0.616294782	0.7902495
81	0.823574607	0.780621748	0.713770002	0.603637593	0.41703435	0.143157236	0.007382667	0.287489664	0.60907398	0.786980943
81.1	0.826035735	0.783937398	0.718496265	0.610745175	0.427673311	0.15458175	0.004797501	0.275371185	0.601826748	0.783722219
81.2	0.82849077	0.787232368	0.723174484	0.61775914	0.43819661	0.166206404	0.002950734	0.263378578	0.594555675	0.780475138
81.3	0.830940267	0.790507846	0.727807035	0.624683568	0.448606382	0.178011518	0.001841166	0.251526308	0.587263279	0.777241437
81.4	0.833384605	0.793764786	0.732395964	0.631522089	0.458904591	0.189978511	0.001466286	0.239829241	0.579952027	0.774022782
81.5	0.835824001	0.797003916	0.736942992	0.638277892	0.469092984	0.202089771	0.001822282	0.228302708	0.572624358	0.770820772
81.6	0.838258514	0.800225753	0.741449531	0.644953739	0.479173054	0.214328525	0.002904038	0.216962546	0.565282706	0.767636951
81.7	0.840688056	0.803430613	0.745916704	0.651551984	0.489146012	0.226678728	0.004705122	0.205825155	0.557929533	0.764472812
81.8	0.843112402	0.806618622	0.750345358	0.658074587	0.499012776	0.239124954	0.007217759	0.194907525	0.550567356	0.761329809
81.9	0.845531199	0.809789733	0.754736087	0.664523139	0.50877396	0.251652304	0.010432795	0.184227274	0.543198786	0.758209368
82	0.847943981	0.812943741	0.759089249	0.670898891	0.518429879	0.264246332	0.014339664	0.173802661	0.535826555	0.7551129
82.1	0.850350179	0.816080297	0.763404988	0.67720277	0.527980554	0.276892977	0.018926346	0.163652591	0.528453563	0.752041815
82.2	0.852749131	0.819198924	0.767683256	0.683435418	0.537425728	0.289578518	0.024179335	0.153796605	0.521082909	0.748997534
82.3	0.8551401	0.822299034	0.771923835	0.689597215	0.546764891	0.302289532	0.030083608	0.144254852	0.513717933	0.745981508
82.4	0.857522283	0.825379945	0.776126362	0.69568831	0.555997297	0.315012877	0.03662261	0.135048046	0.506362256	0.742995233
82.5	0.859894825	0.828440899	0.780290345	0.701708653	0.565122001	0.327735681	0.043778245	0.126197401	0.499019817	0.740040265
82.6	0.862256831	0.831481075	0.784415194	0.707658027	0.574137887	0.340445339	0.051530892	0.117724554	0.491694913	0.73711824
82.7	0.864607381	0.834499605	0.788500235	0.713536077	0.583043704	0.353129526	0.059859431	0.109651461	0.484392237	0.734230888
82.8	0.86694554	0.837495596	0.792544738	0.71934234	0.5918381	0.365776219	0.068741291	0.102000277	0.477116915	0.731380054
82.9	0.869270368	0.840468137	0.796547935	0.725076277	0.600519661	0.378373718	0.078152525	0.094793225	0.469874539	0.728567713
83	0.871580937	0.84341632	0.800509036	0.730737298	0.609086943	0.390910681	0.088067894	0.088052438	0.462671202	0.725795989
83.1	0.873876336	0.846339248	0.804427256	0.736324791	0.617538513	0.403376159	0.098460984	0.081799794	0.455513526	0.723067173
83.2	0.876155682	0.849236053	0.808301825	0.74183815	0.625872978	0.415759632	0.109304334	0.076056737	0.44840869	0.720383734
83.3	0.878418133	0.852105902	0.812132008	0.747276791	0.634089022	0.428051052	0.120569586	0.070844086	0.441364454	0.717748345
83.4	0.880662889	0.854948015	0.815917118	0.752640182	0.642185435	0.440240878	0.132227648	0.06618184	0.434389178	0.715163891
83.5	0.882889207	0.857761667	0.819656531	0.757927859	0.650161138	0.452320115	0.144248871	0.062088986	0.42749184	0.712633487
83.6	0.885096402	0.860546202	0.823349696	0.763139442	0.658015216	0.464280352	0.156603238	0.058583292	0.420682049	0.710160492
83.7	0.887283855	0.863301036	0.826996146	0.768274653	0.66574693	0.476113789	0.169260552	0.055681126	0.413970051	0.707748525
83.8	0.88945102	0.866025667	0.830595509	0.773333329	0.673355748	0.487813268	0.182190642	0.053397271	0.407366734	0.705401473
83.9	0.891597422	0.86871968	0.834147511	0.778315434	0.680841351	0.499372298	0.19536355	0.051744758	0.400883625	0.703123506
84	0.893722665	0.871382746	0.837651986	0.783221063	0.688203653	0.51078507	0.208749729	0.050734719	0.39453289	0.700919088
84.1	0.895826434	0.874014633	0.841108878	0.788050457	0.695442809	0.522046473	0.222320227	0.050376257	0.388327317	0.698792985
84.2	0.897908495	0.876615204	0.844518245	0.792804002	0.702559222	0.533152104	0.236046866	0.050676348	0.382280307	0.696750271
84.3	0.899968694	0.879184419	0.847880262	0.797482236	0.709553548	0.544098269	0.249902404	0.051639761	0.376405853	0.694796341
84.4	0.902006964	0.88172233	0.851195221	0.80208585	0.716426697	0.55488198	0.263860689	0.053269024	0.370718518	0.692936912
84.5	0.904023317	0.884229089	0.854463529	0.806615684	0.723179836	0.565500955	0.27789679	0.055564404	0.365233412	0.691178027
84.6	0.906017846	0.886704941	0.857685712	0.811072735	0.729814381	0.575953599	0.29198712	0.058523933	0.359966158	0.689526062
84.7	0.907990725	0.889150228	0.860862407	0.815458144	0.736331997	0.586238995	0.306109533	0.062143463	0.354932866	0.687987724
84.8	0.909942206	0.891565382	0.863994364	0.8197732	0.742734587	0.596356883	0.320243406	0.066416754	0.350150096	0.686570051
84.9	0.911872615	0.893950922	0.867082438	0.824019334	0.749024288	0.606307638	0.334369709	0.071335586	0.345634828	0.685280413
85	0.913782351	0.896307453	0.870127591	0.82819811	0.755203459	0.616092246	0.348471044	0.076889912	0.341404421	0.684126505
85.1	0.915671881	0.898635664	0.873130879	0.832311221	0.761274672	0.625712275	0.362531683	0.083068026	0.337476585	0.683116345
85.2	0.917541741	0.900936316	0.876093457	0.836360486	0.767240698	0.635169849	0.376537575	0.089856761	0.333869344	0.68225827
85.3	0.919392527	0.903210248	0.879016564	0.840347834	0.773104498	0.644467616	0.390476351	0.097241698	0.330601009	0.681560919
85.4	0.921224894	0.905458365	0.881901524	0.844275305	0.778869205	0.653608712	0.404337304	0.105207399	0.327690146	0.681033233
85.5	0.923039552	0.907681635	0.884749737	0.848145036	0.784538118	0.662596736	0.418111368	0.113737643	0.325155555	0.68068444
85.6	0.92483726	0.909881086	0.887562672	0.851959256	0.790114679	0.67143571	0.431791075	0.122815674	0.32301625	0.680524037
85.7	0.926618824	0.912057799	0.890341863	0.855720274	0.795602467	0.680130049	0.445370512	0.132424444	0.321291445	0.680561784
85.8	0.928385093	0.914212902	0.8930889	0.859430473	0.80100518	0.688684529	0.458845263	0.142546867	0.32000055	0.68080768
85.9	0.93013695	0.916347567	0.895805425	0.8630923	0.806326621	0.69710425	0.472212352	0.153166052	0.319163166	0.681271945
86	0.931875313	0.918463002	0.898493122	0.866708257	0.811570682	0.705394604	0.485470171	0.164265546	0.318799097	0.681965004
86.1	0.933601127	0.920560448	0.901153714	0.870280892	0.816741336	0.713561248	0.498618411	0.175829544	0.318928363	0.682897459
86.2	0.93531536	0.922641171	0.903788951	0.873812791	0.821842616	0.721610065	0.51165799	0.18784311	0.319571222	0.684080068
86.3	0.937019	0.924706459	0.906400609	0.877306565	0.826878604	0.72954714	0.524590973	0.200292359	0.320748206	0.685523717
86.4	0.938713045	0.926757614	0.908990479	0.880764847	0.831853419	0.737378726	0.5374205	0.213164641	0.32248016	0.687239392
86.5	0.940398507	0.928795947	0.91156036	0.884190277	0.836771201	0.745111215	0.550150701	0.226448696	0.324788288	0.689238146
86.6	0.942076399	0.930822773	0.914112056	0.887585497	0.841636096	0.752751113	0.562786625	0.240134795	0.327694213	0.69153107
86.7	0.943747733	0.932839406	0.916647363	0.890953142	0.846452249	0.760305011	0.575334159	0.254214861	0.331220042	0.694129251
86.8	0.945413519	0.93484715	0.91916807	0.894295827	0.851223784	0.767779555	0.587799956	0.268682571	0.335388431	0.697043741
86.9	0.947074753	0.936847299	0.921675944	0.897616145	0.855954795	0.775181428	0.600191355	0.283533444	0.34022267	0.70028551
87	0.948732419	0.938841125	0.924172729	0.900916651	0.860649334	0.782517317	0.612516314	0.298764906	0.345746762	0.703865407
87.1	0.950387481	0.940829879	0.926660136	0.904199859	0.865311395	0.789793893	0.624783335	0.314376344	0.351985508	0.707794109
87.2	0.952040877	0.942814779	0.929139839	0.907468229	0.869944906	0.79701779	0.637001399	0.330369141	0.3589646	0.712082075
87.3	0.953693518	0.944797011	0.931613466	0.910724165	0.874553714	0.804195577	0.6491799	0.3467467	0.366710713	0.716739493
87.4	0.955346284	0.946777718	0.934082596	0.913969999	0.879141575	0.81133374	0.661328575	0.363514456	0.375251593	0.72177622
87.5	0.957000013	0.948758	0.936548747	0.917207989	0.883712144	0.818438659	0.673457452	0.380679871	0.384616151	0.727201727
87.6	0.958655504	0.950738907	0.939013377	0.920440309	0.888268959	0.825516592	0.685576784	0.398252429	0.394834553	0.733025032
87.7	0.960313512	0.952721431	0.941477874	0.923669041	0.892815438	0.832573649	0.697696995	0.416243614	0.405938301	0.739254638
87.8	0.961974741	0.954706508	0.943943551	0.926896172	0.897354863	0.83961578	0.709828629	0.434666889	0.41796031	0.745898457
87.9	0.963639842	0.956695009	0.946411642	0.930123582	0.901890373	0.846648756	0.721982297	0.453537661	0.430934983	0.75296374
88	0.965309411	0.958687738	0.948883298	0.93335304	0.906424956	0.853678151	0.734168627	0.472873255	0.444898265	0.760456997
88.1	0.966983985	0.960685429	0.95135958	0.936586201	0.910961439	0.860709329	0.746398228	0.492692872	0.459887694	0.768383919
88.2	0.96866404	0.962688742	0.953841458	0.939824598	0.915502485	0.867747434	0.758681641	0.513017562	0.475942436	0.776749291
88.3	0.970349988	0.964698261	0.956329806	0.94306964	0.920050582	0.87479737	0.771029304	0.533870183	0.493103297	0.785556908
88.4	0.972042176	0.966714491	0.958825401	0.946322608	0.924608043	0.881863801	0.783451523	0.555275374	0.511412726	0.794809481
88.5	0.973740885	0.968737859	0.961328922	0.949584652	0.929176996	0.888951136	0.795958438	0.577259535	0.530914792	0.804508552
88.6	0.97544633	0.97076871	0.963840946	0.952856789	0.93375939	0.896063528	0.808560003	0.5998508	0.551655131	0.814654396
88.7	0.977158656	0.972807309	0.966361948	0.956139905	0.938356987	0.903204865	0.821265962	0.623079038	0.573680875	0.825245932
88.8	0.978877946	0.974853842	0.968892305	0.959434755	0.942971365	0.910378776	0.834085842	0.646975852	0.597040546	0.836280627
88.9	0.980604213	0.976908415	0.971432296	0.962741962	0.947603922	0.917588627	0.847028941	0.671574593	0.621783916	0.847754409
89	0.982337408	0.978971057	0.9739821	0.966062023	0.952255877	0.92483753	0.860104329	0.696910404	0.647961827	0.859661572
89.1	0.98407742	0.981041722	0.976541807	0.969395312	0.956928277	0.932128345	0.873320852	0.723020261	0.675625977	0.871994698
89.2	0.98582408	0.983120295	0.979111416	0.972742086	0.961622004	0.939463699	0.886687144	0.749943058	0.704828652	0.884744573
89.3	0.987577161	0.985206593	0.98169084	0.97610249	0.966337786	0.946845989	0.900211654	0.777719703	0.735622411	0.897900116
89.4	0.989336385	0.987300369	0.984279918	0.979476567	0.971076203	0.954277409	0.913902665	0.80639325	0.768059714	0.911448313
89.5	0.991101431	0.989401321	0.986878414	0.982864264	0.975837707	0.961759962	0.927768338	0.836009061	0.802192493	0.925374164
89.6	0.99287193	0.991509098	0.989486031	0.986265446	0.980622631	0.969295492	0.941816755	0.866615006	0.83807165	0.939660641
89.7	0.99464748	0.993623301	0.992102415	0.989679904	0.985431204	0.976885699	0.956055972	0.8982617	0.875746492	0.954288655
89.8	0.99642765	0.995743498	0.994727167	0.993107367	0.990263576	0.984532181	0.970494084	0.931002793	0.915264077	0.969237047
89.9	0.998211981	0.997869226	0.997359849	0.996547516	0.995119829	0.992236455	0.985139294	0.964895301	0.956668486	0.984482588
90	0	0	0	0	0	0	0	0	0	0
Tm	0.016492801	0.016358977	0.012554122	0.007263886	0.003520944	0.001086432	0.001466286	0.050376257	0.318799097	0.680524037
f	70.5	72	73.6	75.2	77	79	81.4	84.1	86	85.6
n	1.29	1.3	1.31	1.32	1.33	1.34	1.35	1.36	1.37	1.38
df		1.5	1.6	1.6	1.8	2	2.4	3	1.9	0.4
dn		0.01	0.01	0.01	0.01	0.01	0.01	0.01	0.01	0.01
S		150.000	160.000	160.000	180.000	200.000	240.000	300.000	190.000	40.000
FWHM	6.600	6.600	6.600	6.600	6.600	6.600	6.600	6.600	6.600	6.600
FOM		22.727	24.242	24.242	27.273	30.303	36.364	45.455	28.788	6.061
Q	10.682	10.909	11.152	11.394	11.667	11.970	12.333	12.742	13.030	12.970
DL		0.042	0.039	0.039	0.034	0.030	0.024	0.018	0.032	0.222
DR		28.026	28.649	29.272	29.972	30.751	31.685	32.736	33.475	33.320
SNR		0.227	0.242	0.242	0.273	0.303	0.364	0.455	0.288	0.061
SR		6.373	6.271	6.271	6.089	5.930	5.666	5.359	6.007	8.868
DA	0.152	0.152	0.152	0.152	0.152	0.152	0.152	0.152	0.152	0.152
X		0.483	0.507	0.507	0.554	0.599	0.687	0.812	0.576	0.179
