# Supplementary material for: Enhanced surface plasmon resonance biosensor with graphene-black phosphorus heterostructure for ultra-high sensitivity refractive index detection with machine learning for behaviour prediction
Source: PLoS One. 2025 Nov 7;20(11):e0332356. doi: 10.1371/journal.pone.0332356 (PMC12594348; doi:10.1371/journal.pone.0332356)
Supplement: S1 Data — The Supporting Information contains simulation data generated using COMSOL Multiphysics. These files include Excel sheets summarizing the parametric variations and corresponding simulation results. (ZIP) [file pone.0332356.s001.zip › ag/45.csv]

65	0.92190379	0.94847449	0.962379909	0.969981596	0.974206484	0.976504185	0.977629601	0.977968574	0.977572448	0.975011809
65.1	0.918364197	0.946643547	0.961378877	0.969418072	0.973890485	0.976337785	0.977560988	0.977974291	0.97768349	0.971910322
65.2	0.914606716	0.944710617	0.960325578	0.968825512	0.973557119	0.976160129	0.977484215	0.9779724	0.977773384	0.801827521
65.3	0.910616234	0.942669402	0.959217129	0.968202456	0.973205569	0.975970747	0.977399026	0.977962974	0.977847146	0.968355819
65.4	0.906376482	0.940513164	0.958050462	0.967547369	0.972834997	0.975769149	0.977305149	0.977946023	0.977907729	0.975359474
65.5	0.90186995	0.938234695	0.956822322	0.96685863	0.97244452	0.975554823	0.977202293	0.977921509	0.977956974	0.976591823
65.6	0.897077801	0.935826275	0.955529251	0.966134532	0.972033218	0.975327233	0.97709015	0.977889355	0.977996081	0.977078777
65.7	0.891979775	0.933279644	0.954167573	0.965373271	0.971600124	0.975085824	0.976968399	0.977849454	0.978025853	0.977350979
65.8	0.886554095	0.930585962	0.952733382	0.96457295	0.971144227	0.974830017	0.976836702	0.977801671	0.978046833	0.977533131
65.9	0.880777368	0.927735761	0.951222529	0.963731565	0.970664469	0.97455921	0.976694705	0.977745853	0.978059391	0.977667492
66	0.87462449	0.924718906	0.949630602	0.962847003	0.970159745	0.974272777	0.976542044	0.977681825	0.978063773	0.977771927
66.1	0.868068543	0.921524552	0.947952915	0.961917038	0.969628895	0.973970068	0.976378339	0.977609398	0.978060136	0.977855211
66.2	0.861080709	0.918141091	0.946184483	0.960939321	0.969070708	0.973650408	0.976203201	0.977528368	0.978048572	0.977922153
66.3	0.853630175	0.9145561	0.944320011	0.959911374	0.968483917	0.973313097	0.97601622	0.97743852	0.978029121	0.977975614
66.4	0.845684062	0.910756293	0.94235387	0.958830587	0.967867197	0.972957407	0.97581698	0.977339627	0.978001787	0.978017399
66.5	0.837207361	0.906727461	0.940280078	0.957694204	0.967219162	0.972582594	0.975605049	0.977231453	0.97796654	0.978048708
66.6	0.828162892	0.902454416	0.938092275	0.956499322	0.966538362	0.972187867	0.975379983	0.977113754	0.977923331	0.978070362
66.7	0.818511292	0.897920932	0.935783708	0.955242878	0.96582328	0.971772417	0.975141326	0.976986277	0.977872087	0.978082939
66.8	0.808211043	0.893109689	0.933347196	0.953921645	0.965072332	0.971335404	0.974888606	0.976848762	0.977812723	0.978086855
66.9	0.797218552	0.888002206	0.930775118	0.95253222	0.964283861	0.970875958	0.974621341	0.976700943	0.977745141	0.978082411
67	0.78548827	0.882578788	0.928059375	0.951071015	0.963456136	0.970393176	0.974339035	0.976542545	0.977669231	0.978069825
67.1	0.772972926	0.876818466	0.925191371	0.949534252	0.962587345	0.969886122	0.974041178	0.97637329	0.977584878	0.978049258
67.2	0.759623833	0.870698943	0.922161985	0.947917949	0.961675598	0.969353834	0.973727247	0.976192893	0.977491956	0.978020825
67.3	0.745391312	0.864196545	0.918961537	0.946217911	0.960718919	0.968795308	0.973396704	0.976001065	0.977390338	0.977984606
67.4	0.730225267	0.857286176	0.915579767	0.944429721	0.959715246	0.968209503	0.973049001	0.975797511	0.977279891	0.977940659
67.5	0.714075923	0.849941291	0.912005797	0.942548731	0.958662424	0.967595346	0.972683572	0.975581931	0.977160479	0.97788902
67.6	0.696894758	0.842133868	0.908228108	0.940570047	0.957558207	0.966951728	0.97229984	0.975354022	0.977031963	0.977829712
67.7	0.67863567	0.833834412	0.904234507	0.93848852	0.956400248	0.966277502	0.971897213	0.975113477	0.976894202	0.977762744
67.8	0.659256396	0.825011968	0.900012099	0.936298738	0.955186102	0.96557148	0.971475088	0.974859983	0.976747057	0.977688119
67.9	0.638720212	0.815634164	0.895547258	0.933995009	0.953913219	0.964832438	0.971032849	0.974593228	0.976590385	0.977605834
68	0.61699795	0.805667292	0.890825598	0.931571356	0.95257894	0.96405911	0.970569858	0.974312891	0.976424045	0.977515882
68.1	0.59407032	0.795076418	0.885831949	0.929021499	0.951180493	0.96325019	0.970085472	0.974018655	0.976247896	0.977418251
68.2	0.569930563	0.783825547	0.880550333	0.92633885	0.94971502	0.962404333	0.969579032	0.973710195	0.976061799	0.977312929
68.3	0.54458739	0.771877844	0.874963946	0.923516494	0.948179506	0.96152015	0.969049866	0.973387187	0.975865615	0.977199906
68.4	0.518068163	0.759195922	0.869055139	0.920547185	0.946570829	0.96059621	0.968497289	0.973049304	0.97565921	0.977079168
68.5	0.490422237	0.745742205	0.862805407	0.917423327	0.94488575	0.959631043	0.967920606	0.97269622	0.97544245	0.9769507
68.6	0.461724325	0.731479385	0.856195388	0.914136949	0.943120901	0.958623132	0.967319106	0.972327604	0.975215201	0.976814477
68.7	0.432077716	0.716370983	0.849204853	0.91067982	0.941272785	0.95757092	0.966692067	0.971943123	0.974977309	0.976670592
68.8	0.401617112	0.700382009	0.841812765	0.90704317	0.93933777	0.956472805	0.966038748	0.971542394	0.974728734	0.976518941
68.9	0.370510809	0.683479873	0.833997264	0.903217928	0.937312091	0.955327127	0.965358397	0.971125283	0.974469309	0.976359551
69	0.338961988	0.665635114	0.825735642	0.899194621	0.93519184	0.95413222	0.964650361	0.970691273	0.974198897	0.976192433
69.1	0.307208493	0.646822705	0.817004529	0.894963368	0.932972969	0.952886382	0.963913752	0.970240085	0.973917404	0.976017599
69.2	0.275521365	0.627023234	0.807779884	0.890513872	0.930651206	0.951587775	0.963147837	0.969771402	0.973624725	0.975835064
69.3	0.244201231	0.606224312	0.7980371	0.885835418	0.928222454	0.950234598	0.962351835	0.969284904	0.973320761	0.975644851
69.4	0.213572808	0.58442215	0.787751125	0.880916863	0.925681973	0.948824987	0.961524954	0.96878027	0.973005417	0.975446983
69.5	0.183977373	0.561623261	0.776896603	0.875746638	0.923025191	0.947357028	0.960666393	0.96825718	0.972678604	0.975241492
69.6	0.155763384	0.537846275	0.765448057	0.870312739	0.920247299	0.945828763	0.959775341	0.967715321	0.972340236	0.975028414
69.7	0.129275624	0.513123816	0.7533801	0.864602732	0.917343325	0.944238184	0.958850979	0.96715438	0.971990236	0.974807788
69.8	0.104843447	0.487504398	0.740667687	0.858603749	0.914308125	0.942583236	0.957892479	0.966574048	0.971628529	0.974579661
69.9	0.082768868	0.461054251	0.727286415	0.852302494	0.911136385	0.940861813	0.956899003	0.965974016	0.971255048	0.97434408
70	0.0633153	0.433858992	0.713212873	0.845685245	0.907822609	0.939071757	0.955869704	0.96535398	0.970869727	0.9741011
70.1	0.046697791	0.406025018	0.698425042	0.838737896	0.904361117	0.937210856	0.954803724	0.964713636	0.970472508	0.973850773
70.2	0.033075492	0.377680513	0.682902756	0.831445896	0.900746041	0.935276842	0.953700192	0.964052684	0.970063334	0.973593181
70.3	0.02254689	0.348975915	0.666628228	0.823794347	0.896971309	0.933267385	0.952558227	0.963370821	0.969642153	0.973328363
70.4	0.015148123	0.320083721	0.649586636	0.815767982	0.893030646	0.931180093	0.951376931	0.962667746	0.969208916	0.973056392
70.5	0.010854357	0.291197492	0.631766781	0.807351207	0.888917561	0.929012507	0.950155393	0.961943156	0.968763574	0.972777333
70.6	0.009583984	0.262529966	0.613161811	0.798528135	0.884625336	0.926762092	0.94889268	0.961196747	0.968306079	0.972491254
70.7	0.011205135	0.234310201	0.593770014	0.789282628	0.88014702	0.924426239	0.947587842	0.960428208	0.967836383	0.97219822
70.8	0.015543879	0.206779751	0.57359567	0.779598351	0.875475411	0.92200225	0.946239903	0.959637224	0.967354438	0.971898295
70.9	0.022393395	0.180187905	0.552649959	0.769458837	0.87060305	0.919487338	0.94484786	0.958823474	0.966860191	0.97159154
71	0.031523454	0.154786134	0.530951917	0.758847562	0.865522205	0.916878617	0.943410681	0.957986625	0.966353585	0.971278013
71.1	0.042689581	0.130821922	0.508529411	0.747748037	0.860224858	0.91417309	0.941927298	0.957126333	0.965834558	0.970957766
71.2	0.055641453	0.108532269	0.485420126	0.736143915	0.854702687	0.911367643	0.940396604	0.95624224	0.96530304	0.970630845
71.3	0.070130198	0.088137156	0.461672525	0.724019123	0.848947056	0.908459035	0.938817449	0.955333972	0.964758954	0.970297289
71.4	0.085914403	0.069833333	0.437346759	0.711358008	0.842948999	0.905443883	0.937188631	0.954401134	0.964202207	0.969957128
71.5	0.102764787	0.053788779	0.412515469	0.698145514	0.836699202	0.902318655	0.935508898	0.953443309	0.963632702	0.969610382
71.6	0.120467589	0.040138121	0.387264455	0.684367389	0.830187992	0.899079653	0.933776931	0.952460053	0.963050318	0.969257058
71.7	0.138826768	0.028979295	0.361693139	0.670010423	0.823405321	0.895723	0.931991348	0.951450894	0.962454921	0.968897153
71.8	0.157665197	0.020371598	0.335914779	0.655062716	0.816340755	0.892244628	0.93015069	0.950415329	0.96184636	0.968530648
71.9	0.176825018	0.014335207	0.310056366	0.639514001	0.808983464	0.88864026	0.92825342	0.949352818	0.961224464	0.968157509
72	0.196167334	0.010852125	0.28425816	0.623355996	0.801322218	0.884905397	0.926297908	0.94826278	0.960589036	0.967777688
72.1	0.215571425	0.00986845	0.258672798	0.606582808	0.793345378	0.881035299	0.924282428	0.947144596	0.959939857	0.967391116
72.2	0.234933613	0.011297732	0.23346394	0.589191393	0.785040893	0.877024955	0.922205162	0.945997596	0.959276684	0.966997708
72.3	0.25416588	0.015025196	0.208804446	0.571182067	0.776396356	0.872869166	0.920064189	0.944821061	0.958599242	0.966597357
72.4	0.273194631	0.020912531	0.184874014	0.552559062	0.767398938	0.868562318	0.917857422	0.943614218	0.95790723	0.966189931
72.5	0.291958758	0.028802944	0.161856407	0.533331105	0.758035447	0.864098555	0.915582678	0.942376235	0.957200317	0.965775312
72.6	0.310408625	0.038526276	0.139936201	0.513512141	0.748292399	0.859471704	0.91323764	0.941106221	0.956478131	0.9653533
72.7	0.328504445	0.049903881	0.119295212	0.493121989	0.738156025	0.854675245	0.910819843	0.939803223	0.955740271	0.964923713
72.8	0.34621502	0.062753141	0.100108666	0.472187096	0.727612345	0.849702309	0.908326671	0.93846622	0.954986303	0.964486338
72.9	0.36351654	0.076891477	0.082541282	0.450741284	0.716647243	0.844545655	0.905755347	0.93709412	0.954215754	0.96404094
73	0.380391504	0.092139769	0.066743386	0.428826513	0.705246568	0.839197665	0.903102927	0.93568576	0.953428114	0.963587257
73.1	0.396827754	0.108325167	0.052847258	0.406493612	0.693396255	0.833650327	0.900366289	0.934239898	0.952622833	0.963125006
73.2	0.412817625	0.125283295	0.040963852	0.383802965	0.681082468	0.82789523	0.89754213	0.932755213	0.951799324	0.962653881
73.3	0.428357198	0.142859874	0.03118007	0.360825108	0.668291774	0.82192355	0.894626959	0.931230305	0.950956959	0.962173552
73.4	0.443445654	0.160911827	0.023556697	0.3376412	0.655011347	0.815726053	0.891617084	0.92966369	0.95009507	0.961683665
73.5	0.458084724	0.179307933	0.01812713	0.314343325	0.641229204	0.809293085	0.888508612	0.928053796	0.949212947	0.961183846
73.6	0.472278206	0.19792908	0.014896918	0.291034567	0.626934486	0.802614582	0.88529744	0.926398968	0.948309843	0.960673697
73.7	0.48603157	0.216668223	0.013844168	0.267828827	0.612117765	0.795680071	0.881979251	0.924697459	0.947384966	0.9601528
73.8	0.499351613	0.235430079	0.014920737	0.244850309	0.596771409	0.788478681	0.878549506	0.92294743	0.946437488	0.959620715
73.9	0.512246176	0.254130642	0.018054171	0.222232658	0.580889978	0.780999162	0.875003442	0.921146955	0.945466538	0.959076984
74	0.524723903	0.272696564	0.023150248	0.200117692	0.564470674	0.773229909	0.871336069	0.919294012	0.944471207	0.958521127
74.1	0.536794047	0.291064448	0.030096002	0.17865373	0.547513831	0.765158989	0.867542164	0.917386486	0.943450546	0.957952648
74.2	0.548466304	0.309180089	0.038763065	0.157993498	0.530023448	0.756774186	0.863616272	0.91542217	0.942403568	0.957371035
74.3	0.559750681	0.326997695	0.049011174	0.138291644	0.512007767	0.748063041	0.859552701	0.91339876	0.941329249	0.956775758
74.4	0.570657385	0.34447911	0.060691698	0.119701906	0.493479875	0.739012923	0.855345527	0.911313863	0.940226529	0.956166273
74.5	0.581196735	0.361593061	0.07365104	0.10237401	0.474458342	0.729611087	0.850988593	0.909164988	0.939094313	0.955542022
74.6	0.591379095	0.378314433	0.087733818	0.086450387	0.454967859	0.719844771	0.846475508	0.906949554	0.937931472	0.954902436
74.7	0.601214807	0.394623586	0.10278573	0.072062852	0.435039886	0.709701286	0.841799659	0.904664889	0.936736845	0.954246936
74.8	0.610714157	0.410505722	0.118656053	0.059329358	0.414713262	0.699168136	0.836954208	0.90230823	0.93550924	0.95357493
74.9	0.619887331	0.425950294	0.135199732	0.048351001	0.394034786	0.688233149	0.831932109	0.899876727	0.934247437	0.952885823
75	0.628744393	0.440950473	0.152279067	0.039209394	0.373059706	0.676884628	0.826726111	0.897367444	0.93295019	0.952179011
75.1	0.63729526	0.45550266	0.169764987	0.031964568	0.351852114	0.665111526	0.821328775	0.894777363	0.931616227	0.951453887
75.2	0.645549686	0.469606042	0.187537961	0.026653481	0.330485196	0.652903633	0.815732485	0.892103387	0.930244255	0.95070984
75.3	0.653517253	0.483262203	0.205488552	0.023289243	0.309041305	0.6402518	0.809929474	0.889342343	0.928832962	0.949946259
75.4	0.661207362	0.496474763	0.223517685	0.021861058	0.287611822	0.62714817	0.803911836	0.88649099	0.927381017	0.949162536
75.5	0.668629224	0.509249073	0.24153665	0.022334912	0.266296775	0.613586441	0.797671559	0.883546018	0.925887079	0.948358065
75.6	0.67579186	0.521591929	0.259466908	0.024654932	0.245204168	0.599562154	0.79120055	0.880504062	0.924349794	0.947532243
75.7	0.682704097	0.533511331	0.277239718	0.028745347	0.224449032	0.585072997	0.784490671	0.877361702	0.922767804	0.94668448
75.8	0.689374568	0.545016267	0.294795656	0.034512947	0.204152146	0.570119131	0.777533774	0.874115473	0.921139745	0.945814191
75.9	0.695811713	0.556116523	0.312084031	0.041849882	0.184438466	0.554703535	0.770321746	0.870761876	0.919464257	0.944920808
76	0.70202378	0.566822518	0.329062253	0.050636689	0.165435256	0.538832363	0.762846559	0.867297382	0.917739984	0.944003774
76.1	0.708018825	0.577145163	0.345695165	0.060745399	0.147269971	0.52251531	0.755100317	0.863718449	0.915965582	0.943062555
76.2	0.713804718	0.587095736	0.361954372	0.072042589	0.13006793	0.505765981	0.747075322	0.860021527	0.914139722	0.942096633
76.3	0.719389143	0.596685771	0.377817568	0.08439228	0.113949877	0.488602249	0.738764135	0.856203074	0.912261095	0.941105516
76.4	0.724779602	0.605926973	0.393267894	0.09765859	0.099029477	0.471046605	0.73015965	0.852259568	0.91032842	0.94008874
76.5	0.729983417	0.614831134	0.408293318	0.111708078	0.085410881	0.453126478	0.721255168	0.848187523	0.908340448	0.939045868
76.6	0.735007738	0.623410067	0.422886056	0.126411733	0.073186432	0.434874514	0.712044483	0.843983503	0.906295967	0.937976501
76.7	0.739859539	0.63167555	0.437042033	0.141646606	0.062434629	0.416328806	0.702521969	0.839644139	0.904193815	0.936880271
76.8	0.744545627	0.63963928	0.450760386	0.15729707	0.053218429	0.39753306	0.692682675	0.835166146	0.902032877	0.935756856
76.9	0.749072644	0.647312829	0.464043013	0.173255734	0.04558397	0.378536673	0.682522429	0.830546345	0.899812101	0.934605974
77	0.753447071	0.654707618	0.476894161	0.189424043	0.039559761	0.359394723	0.672037937	0.825781678	0.8975305	0.933427391
77.1	0.757675228	0.661834892	0.489320056	0.205712593	0.035156384	0.340167846	0.661226894	0.82086923	0.895187162	0.932220927
77.2	0.761763301	0.668705688	0.501328576	0.222041196	0.032366695	0.320921997	0.6500881	0.815806254	0.892781256	0.930986453
77.3	0.765717341	0.675330807	0.512928963	0.238338759	0.031166515	0.301728075	0.638621568	0.810590185	0.890312042	0.9297239
77.4	0.769543201	0.681720814	0.524131565	0.25454299	0.031515757	0.282661419	0.62682864	0.805218671	0.887778877	0.928433263
77.5	0.773246586	0.687886037	0.534947608	0.270599988	0.033359929	0.263801166	0.614712106	0.799689588	0.885181221	0.927114599
77.6	0.776833086	0.69383655	0.545388999	0.286463745	0.036631925	0.245229474	0.602276308	0.79400107	0.88251865	0.925768038
77.7	0.780308157	0.699582171	0.555468159	0.302095582	0.041254025	0.227030625	0.589527254	0.788151525	0.879790858	0.924393778
77.8	0.783677114	0.70513245	0.565197869	0.317463559	0.047140006	0.209290017	0.576472717	0.782139662	0.876997668	0.922992095
77.9	0.786945139	0.710496674	0.574591146	0.332541869	0.054197288	0.192093071	0.563122327	0.77596451	0.874139036	0.921563341
78	0.790117283	0.715683865	0.583661131	0.347310236	0.062329028	0.175524074	0.549487654	0.769625439	0.871215057	0.920107947
78.1	0.793198464	0.720702775	0.592421001	0.361753325	0.071436097	0.159664992	0.535582283	0.763122182	0.868225969	0.918626388
78.2	0.796193474	0.725561895	0.600883882	0.375860182	0.081418898	0.144594285	0.521421861	0.75645485	0.865172144	0.917119369
78.3	0.799106976	0.730269447	0.609062791	0.389623706	0.092178974	0.130385761	0.507024144	0.74962395	0.862054229	0.915587594
78.4	0.801943506	0.734833394	0.616970573	0.403040148	0.103620399	0.117107503	0.492409013	0.742630422	0.858872888	0.914031709
78.5	0.804707473	0.739261438	0.624619857	0.416108662	0.115650922	0.1048209	0.477598478	0.735475618	0.855628946	0.912452628
78.6	0.807403161	0.743561019	0.632023014	0.428830882	0.128182883	0.093579816	0.462616653	0.728161284	0.852323465	0.910851307
78.7	0.810034725	0.747739325	0.639192131	0.441210546	0.141133904	0.083429923	0.44748971	0.720689647	0.848957651	0.909228782
78.8	0.812606193	0.751803284	0.646138975	0.453253151	0.154427366	0.074408204	0.432245813	0.713063379	0.845532867	0.907586176
78.9	0.815121464	0.755759573	0.65287498	0.464965649	0.167992702	0.066542658	0.416915035	0.705285594	0.842050642	0.905924694
79	0.817584308	0.759614616	0.659411224	0.476356171	0.181765526	0.059852184	0.401529238	0.697359851	0.838512659	0.904245622
79.1	0.819998359	0.763374586	0.665758415	0.487433788	0.195687623	0.054346667	0.386121941	0.689290153	0.834920759	0.902550322
79.2	0.822367122	0.767045407	0.671926884	0.498208293	0.209706823	0.050027228	0.370728163	0.681080936	0.831276929	0.900840231
79.3	0.824693961	0.77063275	0.677926569	0.508690015	0.223776786	0.04688664	0.355384246	0.672737063	0.827583299	0.899116855
79.4	0.826982106	0.774142042	0.683767014	0.518889653	0.237856717	0.044909881	0.340127674	0.664263805	0.823842134	0.897381764
79.5	0.829234642	0.777578458	0.689457362	0.528818131	0.251911029	0.044074792	0.324996857	0.655666834	0.820055822	0.895636584
79.6	0.831454511	0.780946925	0.695006351	0.538486476	0.265908973	0.044352822	0.31003093	0.6469522	0.816226866	0.893882996
79.7	0.833644512	0.784252123	0.700422312	0.547905707	0.27982425	0.045709827	0.295269518	0.638126317	0.812357875	0.892122725
79.8	0.835807291	0.787498484	0.705713166	0.557086746	0.293634611	0.048106897	0.280752518	0.629195937	0.808451548	0.890357535
79.9	0.837945344	0.790690191	0.71088643	0.566040333	0.307321467	0.051501185	0.266519872	0.620168139	0.804510667	0.88858922
80	0.840061015	0.79383118	0.715949209	0.574776962	0.320869494	0.05584672	0.252611333	0.611050299	0.80053808	0.886819598
80.1	0.842156491	0.79692514	0.720908204	0.583306825	0.33426627	0.061095176	0.239066251	0.601850076	0.79653669	0.885050504
80.2	0.844233803	0.799975516	0.725769714	0.591639764	0.347501915	0.067196596	0.225923357	0.59257539	0.792509443	0.88328378
80.3	0.846294822	0.802985505	0.730539637	0.599785229	0.360568766	0.074100046	0.213220553	0.583234408	0.788459316	0.881521269
80.4	0.848341263	0.805958064	0.735223479	0.607752252	0.373461065	0.081754202	0.200994717	0.573835521	0.784389302	0.879764808
80.5	0.85037468	0.80889591	0.739826353	0.615549422	0.386174679	0.090107863	0.18928152	0.56438734	0.780302401	0.878016217
80.6	0.852396468	0.81180152	0.744352992	0.623184862	0.398706843	0.099110387	0.178115252	0.554898679	0.776201612	0.8762773
80.7	0.854407865	0.81467714	0.748807755	0.630666226	0.411055927	0.10871205	0.167528658	0.545378551	0.772089917	0.87454983
80.8	0.856409955	0.817524787	0.753194633	0.638000682	0.423221227	0.118864343	0.157552788	0.535836161	0.767970278	0.872835549
80.9	0.858403668	0.820346253	0.757517261	0.645194917	0.435202782	0.129520198	0.148216859	0.526280912	0.763845628	0.871136163
81	0.860389782	0.823143113	0.761778929	0.652255135	0.447001213	0.140634156	0.139548125	0.516722401	0.759718868	0.869453331
81.1	0.862368932	0.825916732	0.765982592	0.659187064	0.458617578	0.152162488	0.131571756	0.507170433	0.75559286	0.867788673
81.2	0.864341611	0.828668272	0.770130886	0.665995964	0.470053253	0.164063265	0.124310727	0.497635026	0.751470426	0.866143755
81.3	0.866308177	0.8313987	0.774226141	0.672686641	0.48130983	0.176296397	0.117785716	0.488126431	0.747354351	0.864520096
81.4	0.868268859	0.8341088	0.778270394	0.679263465	0.492389029	0.18882364	0.112015004	0.478655141	0.743247379	0.862919164
81.5	0.870223764	0.836799181	0.782265408	0.685730379	0.50329263	0.201608577	0.107014385	0.469231919	0.73915222	0.861342376
81.6	0.872172886	0.839470288	0.786212685	0.692090929	0.514022414	0.214616584	0.102797087	0.459867808	0.735071557	0.859791098
81.7	0.87411611	0.842122415	0.790113487	0.698348282	0.524580122	0.22781478	0.099373695	0.450574165	0.731008048	0.858266647
81.8	0.876053226	0.844755716	0.793968855	0.704505247	0.534967423	0.241171977	0.096752081	0.44136267	0.726964339	0.856770298
81.9	0.877983934	0.847370217	0.797779623	0.710564307	0.545185891	0.254658614	0.094937348	0.432245358	0.722943071	0.855303281
82	0.879907858	0.84996583	0.80154644	0.716527637	0.555236994	0.268246699	0.093931787	0.423234633	0.718946895	0.853866789
82.1	0.881824548	0.852542365	0.805269788	0.722397139	0.565122087	0.281909748	0.093734836	0.414343284	0.714978481	0.852461982
82.2	0.883733499	0.855099544	0.808950003	0.728174464	0.574842413	0.295622727	0.094343066	0.405584506	0.711040537	0.851089994
82.3	0.885634153	0.857637014	0.812587292	0.733861039	0.584399115	0.309362002	0.095750179	0.396971902	0.70713582	0.849751937
82.4	0.887525916	0.86015436	0.816181753	0.7394581	0.59379324	0.323105284	0.09794702	0.38851949	0.703267153	0.848448909
82.5	0.88940816	0.862651116	0.819733392	0.744966715	0.60302576	0.336831595	0.100921618	0.380241703	0.699437445	0.847182002
82.6	0.891280239	0.865126782	0.823242143	0.750387807	0.612097586	0.350521221	0.104659244	0.372153378	0.695649703	0.845952308
82.7	0.893141494	0.86758083	0.826707883	0.755722189	0.621009591	0.364155685	0.109142494	0.36426974	0.691907054	0.844760928
82.8	0.894991265	0.870012722	0.830130449	0.76097058	0.629762627	0.377717713	0.114351397	0.356606379	0.688212758	0.843608977
82.9	0.896828896	0.872421914	0.833509656	0.766133632	0.638357547	0.391191214	0.120263545	0.349179215	0.68457023	0.842497598
83	0.898653746	0.874807873	0.836845309	0.771211951	0.646795228	0.40456125	0.126854252	0.342004455	0.680983055	0.841427965
83.1	0.900465195	0.877170081	0.840137214	0.776206118	0.655076589	0.417814023	0.134096728	0.335098546	0.677455004	0.840401291
83.2	0.902262648	0.879508048	0.843385197	0.781116707	0.66320261	0.430936849	0.141962282	0.328478109	0.673990051	0.839418839
83.3	0.904045548	0.881821317	0.84658911	0.785944303	0.671174356	0.443918145	0.150420542	0.322159876	0.670592389	0.838481928
83.4	0.905813374	0.884109472	0.849748844	0.790689518	0.678992983	0.456747403	0.159439687	0.316160608	0.667266442	0.837591941
83.5	0.907565649	0.886372145	0.852864335	0.795353001	0.686659763	0.469415177	0.1689867	0.310497016	0.66401688	0.83675033
83.6	0.909301947	0.888609021	0.855935574	0.799935457	0.69417609	0.48191306	0.179027623	0.305185667	0.660848633	0.835958625
83.7	0.911021892	0.890819842	0.858962614	0.804437648	0.701543493	0.494233659	0.18952782	0.300242891	0.657766897	0.835218439
83.8	0.912725162	0.893004413	0.861945575	0.80886041	0.708763645	0.506370571	0.200452247	0.295684678	0.654777147	0.834531476
83.9	0.914411494	0.8951626	0.864884646	0.813204656	0.71583837	0.51831836	0.211765713	0.291526576	0.651885144	0.833899532
84	0.916080682	0.897294338	0.867780092	0.817471381	0.722769646	0.530072524	0.223433137	0.287783598	0.649096939	0.833324503
84.1	0.917732582	0.899399631	0.870632255	0.821661668	0.729559607	0.541629467	0.235419796	0.284470114	0.646418882	0.832808388
84.2	0.919367109	0.901478551	0.873441555	0.825776691	0.736210546	0.552986462	0.247691564	0.281599755	0.643857621	0.83235329
84.3	0.920984239	0.903531241	0.876208492	0.829817713	0.742724916	0.56414162	0.260215127	0.279185325	0.641420104	0.831961422
84.4	0.92258401	0.905557914	0.878933643	0.83378609	0.74910532	0.575093854	0.272958189	0.277238714	0.63911358	0.831635109
84.5	0.924166518	0.907558847	0.881617666	0.83768327	0.755354517	0.585842836	0.285889652	0.275770823	0.636945595	0.831376785
84.6	0.925731919	0.909534386	0.884261295	0.841510788	0.761475408	0.596388961	0.298979776	0.274791501	0.634923989	0.831188995
84.7	0.927280426	0.911484943	0.886865338	0.84527027	0.767471038	0.606733305	0.312200321	0.274309493	0.633056889	0.831074396
84.8	0.928812308	0.913410996	0.889430678	0.848963422	0.773344583	0.616877588	0.325524661	0.274332403	0.631352704	0.831035754
84.9	0.930327886	0.91531308	0.891958264	0.852592034	0.779099343	0.626824126	0.338927875	0.274866669	0.629820114	0.831075943
85	0.931827534	0.917191791	0.894449114	0.856157968	0.784738736	0.636575796	0.352386828	0.275917555	0.62846806	0.831197938
85.1	0.933311674	0.919047779	0.896904309	0.859663161	0.79026629	0.646135991	0.36588021	0.277489163	0.627305733	0.831404814
85.2	0.934780775	0.920881747	0.899324987	0.863109615	0.795685627	0.655508582	0.379388575	0.279584454	0.626342562	0.831699742
85.3	0.936235348	0.922694448	0.901712342	0.866499392	0.801000461	0.664697874	0.392894353	0.282205288	0.625588196	0.832085979
85.4	0.937675947	0.924486678	0.904067618	0.869834611	0.806214583	0.673708572	0.406381838	0.285352482	0.625052493	0.832566861
85.5	0.93910316	0.926259276	0.906392105	0.87311744	0.811331853	0.68254574	0.419837178	0.28902588	0.624745499	0.833145799
85.6	0.940517611	0.928013119	0.908687134	0.876350088	0.816356192	0.691214764	0.433248332	0.293224435	0.624677436	0.833826265
85.7	0.941919957	0.929749117	0.910954074	0.879534805	0.821291567	0.699721317	0.44660503	0.297946305	0.624858679	0.834611786
85.8	0.943310879	0.931468212	0.913194323	0.88267387	0.826141983	0.708071324	0.459898713	0.303188958	0.625299741	0.835505927
85.9	0.944691083	0.933171371	0.91540931	0.885769588	0.830911478	0.716270933	0.473122473	0.308949288	0.626011248	0.836512285
86	0.946061299	0.934859584	0.917600481	0.888824282	0.835604105	0.724326475	0.486270977	0.315223734	0.627003925	0.837634471
86.1	0.947422272	0.936533857	0.919769304	0.891840287	0.840223928	0.732244443	0.499340395	0.322008409	0.628288571	0.838876096
86.2	0.94877476	0.938195212	0.921917256	0.894819946	0.844775009	0.740031458	0.512328312	0.329299226	0.629876039	0.84024076
86.3	0.950119533	0.939844682	0.924045823	0.8977656	0.849261404	0.747694245	0.525233654	0.337092027	0.631777214	0.841732027
86.4	0.951457368	0.941483302	0.926156492	0.900679584	0.853687147	0.755239601	0.538056593	0.345382715	0.634002988	0.843353416
86.5	0.952789045	0.943112112	0.928250749	0.903564222	0.858056246	0.762674377	0.550798467	0.354167378	0.636564238	0.845108379
86.6	0.954115344	0.944732148	0.930330069	0.906421817	0.86237267	0.770005453	0.563461693	0.363442411	0.639471804	0.847000279
86.7	0.955437041	0.946344439	0.932395918	0.909254648	0.866640345	0.777239712	0.576049678	0.373204636	0.642736458	0.849032373
86.8	0.956754904	0.947950004	0.934449743	0.912064962	0.870863141	0.784384023	0.588566739	0.383451404	0.64636888	0.851207792
86.9	0.958069693	0.949549847	0.936492967	0.914854971	0.875044867	0.791445216	0.601018018	0.394180707	0.650379633	0.853529514
87	0.95938215	0.951144954	0.938526989	0.917626842	0.87918926	0.798430069	0.613409406	0.405391262	0.654779126	0.856000346
87.1	0.960693001	0.952736285	0.940553173	0.920382694	0.883299978	0.805345284	0.625747458	0.4170826	0.659577589	0.8586229
87.2	0.962002953	0.954324776	0.942572847	0.923124588	0.887380592	0.812197473	0.638039328	0.429255139	0.664785035	0.861399566
87.3	0.963312686	0.955911331	0.944587298	0.925854529	0.891434578	0.818993138	0.650292688	0.441910244	0.670411225	0.864332492
87.4	0.964622851	0.957496821	0.946597766	0.928574452	0.895465311	0.825738659	0.662515667	0.455050287	0.67646563	0.867423558
87.5	0.965934073	0.959082076	0.948605443	0.931286222	0.899476055	0.832440277	0.674716781	0.468678685	0.682957387	0.870674351
87.6	0.967246939	0.960667886	0.950611463	0.933991627	0.903469959	0.839104081	0.686904873	0.482799938	0.689895252	0.87408614
87.7	0.968562001	0.962254996	0.952616904	0.936692374	0.907450047	0.845735991	0.699089054	0.497419645	0.697287555	0.877659852
87.8	0.969879771	0.963844102	0.954622782	0.939390082	0.911419214	0.852341752	0.711278646	0.51254453	0.705142145	0.881396051
87.9	0.971200719	0.965435851	0.956630046	0.94208628	0.915380222	0.858926917	0.723483138	0.528182439	0.713466329	0.88529491
88	0.972525273	0.967030834	0.958639576	0.944782403	0.919335691	0.865496843	0.735712128	0.54434234	0.722266819	0.88935619
88.1	0.973853812	0.968629586	0.960652181	0.947479787	0.923288096	0.872056674	0.747975288	0.561034318	0.731549656	0.893579218
88.2	0.975186669	0.970232586	0.962668597	0.950179669	0.927239764	0.878611339	0.76028232	0.578269556	0.741320147	0.89796287
88.3	0.976524127	0.97184025	0.964689482	0.952883181	0.931192871	0.885165545	0.772642921	0.596060314	0.751582788	0.902505545
88.4	0.977866419	0.973452937	0.966715417	0.95559135	0.935149437	0.891723771	0.785066756	0.614419906	0.762341184	0.907205155
88.5	0.979213725	0.975070941	0.968746906	0.958305097	0.939111328	0.898290264	0.797563424	0.633362668	0.773597965	0.912059104
88.6	0.980566178	0.976694495	0.970784373	0.961025237	0.943080253	0.904869039	0.810142446	0.652903931	0.785354703	0.917064278
88.7	0.981923855	0.97832377	0.972828163	0.963752479	0.947057768	0.911463878	0.82281324	0.67305998	0.797611818	0.922217032
88.8	0.983286785	0.979958876	0.974878544	0.966487425	0.951045275	0.918078336	0.835585115	0.693848027	0.810368484	0.927513184
88.9	0.984654945	0.981599861	0.976935707	0.969230577	0.955044025	0.92471574	0.848467268	0.715286175	0.823622537	0.932948009
89	0.986028265	0.983246716	0.978999769	0.971982335	0.959055126	0.931379198	0.861468778	0.737393384	0.837370376	0.938516235
89.1	0.987406629	0.984899376	0.981070776	0.974743002	0.963079542	0.938071612	0.874598619	0.760189442	0.851606867	0.944212049
89.2	0.988789874	0.98655772	0.983148705	0.977512793	0.967118109	0.944795682	0.887865673	0.783694938	0.866325246	0.950029097
89.3	0.990177797	0.988221577	0.98523347	0.980291832	0.971171535	0.951553926	0.901278748	0.80793124	0.881517023	0.955960494
89.4	0.991570156	0.989890731	0.987324925	0.983080169	0.975240414	0.958348695	0.914846609	0.832920473	0.897171896	0.961998839
89.5	0.992966674	0.991564923	0.989422871	0.985877776	0.979325237	0.965182188	0.928578012	0.858685511	0.913277656	0.968136229
89.6	0.994367042	0.993243854	0.99152706	0.988684564	0.983426402	0.97205648	0.942481747	0.885249963	0.929820116	0.974364278
89.7	0.995770925	0.994927195	0.993637203	0.991500389	0.987544228	0.978973539	0.956566686	0.912638177	0.946783031	0.980674146
89.8	0.997177965	0.996614588	0.995752978	0.994325059	0.991678971	0.985935255	0.970841845	0.940875238	0.964148039	0.98705656
89.9	0.998587786	0.998305654	0.997874034	0.997158347	0.995830837	0.992943469	0.985316447	0.96998698	0.981894609	0.993501854
90	0	0	0	0	0	0	0	0	0	0
