# Supplementary material for: Enhanced surface plasmon resonance biosensor with graphene-black phosphorus heterostructure for ultra-high sensitivity refractive index detection with machine learning for behaviour prediction
Source: PLoS One. 2025 Nov 7;20(11):e0332356. doi: 10.1371/journal.pone.0332356 (PMC12594348; doi:10.1371/journal.pone.0332356)
Supplement: S1 Data — The Supporting Information contains simulation data generated using COMSOL Multiphysics. These files include Excel sheets summarizing the parametric variations and corresponding simulation results. (ZIP) [file pone.0332356.s001.zip › ag/50.csv]

65	0.94110919	0.958655442	0.967600202	0.972382794	0.974977251	0.976339477	0.976958631	0.977079209	0.976719722	0.975086712
65.1	0.938755647	0.957475877	0.966972068	0.972039397	0.974792762	0.976250202	0.976931441	0.977099741	0.976811093	0.973193388
65.2	0.936250438	0.956228274	0.96630994	0.97167743	0.974597299	0.976153872	0.976899133	0.977115392	0.976888044	0.86001335
65.3	0.933582379	0.954908253	0.965611856	0.971295897	0.974390288	0.976050135	0.976861498	0.977126173	0.976954004	0.97060105
65.4	0.930739352	0.953511119	0.964875734	0.97089375	0.974171139	0.975938628	0.976818314	0.977132056	0.977010986	0.975206177
65.5	0.927708227	0.952031833	0.964099363	0.970469888	0.973939239	0.975818974	0.976769347	0.977132979	0.977060237	0.976046097
65.6	0.924474772	0.950464992	0.963280396	0.970023154	0.973693946	0.975690784	0.976714355	0.977128853	0.977102559	0.976391624
65.7	0.921023554	0.948804793	0.962416339	0.969552329	0.973434594	0.975553655	0.976653085	0.97711957	0.977138478	0.976592575
65.8	0.917337839	0.947045008	0.961504541	0.969056135	0.973160488	0.975407171	0.976585277	0.977105004	0.977168341	0.976732101
65.9	0.913399476	0.945178941	0.960542185	0.968533223	0.972870905	0.975250905	0.976510662	0.977085018	0.977192375	0.976838661
66	0.90918878	0.943199402	0.959526275	0.967982177	0.972565094	0.975084414	0.976428966	0.97705946	0.977210721	0.976924378
66.1	0.904684403	0.941098657	0.958453626	0.967401506	0.972242269	0.974907244	0.976339907	0.977028174	0.977223458	0.976995243
66.2	0.8998632	0.938868393	0.957320847	0.966789639	0.971901616	0.974718925	0.976243197	0.976990994	0.977230624	0.97705455
66.3	0.894700083	0.936499666	0.956124331	0.966144923	0.971542286	0.974518976	0.976138542	0.976947747	0.977232222	0.977104256
66.4	0.889167877	0.933982855	0.954860236	0.965465619	0.971163394	0.9743069	0.976025642	0.976898259	0.97722823	0.977145596
66.5	0.883237162	0.931307606	0.953524474	0.964749892	0.970764018	0.974082192	0.975904193	0.976842349	0.977218607	0.977179384
66.6	0.876876122	0.928462777	0.952112687	0.963995811	0.970343199	0.973844318	0.975773885	0.976779834	0.977203301	0.977206176
66.7	0.870050387	0.925436374	0.950620236	0.96320134	0.969899938	0.973592739	0.975634401	0.97671053	0.977182245	0.977226361
66.8	0.862722889	0.922215489	0.949042174	0.962364333	0.969433191	0.973326899	0.975485421	0.976634249	0.977155368	0.977240213
66.9	0.854853717	0.918786227	0.947373231	0.961482528	0.968941872	0.973046223	0.975326619	0.976550804	0.977122592	0.977247932
67	0.846400005	0.915133635	0.945607788	0.960553539	0.96842485	0.972750121	0.975157665	0.976460005	0.977083834	0.977249663
67.1	0.837315836	0.911241621	0.943739856	0.959574852	0.967880942	0.972437984	0.974978222	0.976361663	0.97703901	0.97724551
67.2	0.827552198	0.907092877	0.941763048	0.958543813	0.967308918	0.972109187	0.974787949	0.976255589	0.976988034	0.97723555
67.3	0.817056989	0.902668789	0.939670555	0.957457622	0.966707494	0.971763084	0.9745865	0.976141593	0.976930821	0.977219841
67.4	0.805775109	0.897949355	0.937455114	0.956313329	0.96607533	0.97139901	0.974373523	0.976019485	0.976867286	0.977198425
67.5	0.793648648	0.892913089	0.935108984	0.955107817	0.965411029	0.971016282	0.974148663	0.975889079	0.976797343	0.977171333
67.6	0.78061721	0.887536932	0.932623907	0.953837802	0.964713133	0.970614194	0.973911556	0.975750186	0.976720912	0.97713859
67.7	0.766618411	0.881796166	0.92999108	0.952499816	0.963980123	0.970192019	0.973661836	0.97560262	0.976637912	0.977100216
67.8	0.751588586	0.875664318	0.927201119	0.951090201	0.963210412	0.969749011	0.973399133	0.975446196	0.976548267	0.977056229
67.9	0.735463768	0.869113083	0.924244022	0.9496051	0.962402347	0.969284398	0.97312307	0.97528073	0.976451903	0.977006646
68	0.71818098	0.862112248	0.92110913	0.948040442	0.961554204	0.968797388	0.972833261	0.975106041	0.976348751	0.976951485
68.1	0.699679921	0.854629628	0.917785088	0.946391933	0.960664182	0.968287162	0.97252932	0.97492195	0.976238745	0.976890763
68.2	0.679905092	0.846631022	0.914259805	0.944655045	0.959730405	0.96775288	0.972210855	0.974728277	0.976121823	0.976824504
68.3	0.658808447	0.838080193	0.910520409	0.942825002	0.958750923	0.967193677	0.971877466	0.974524847	0.97599793	0.97675273
68.4	0.636352603	0.828938877	0.906553208	0.940896768	0.957723693	0.96660866	0.971528753	0.974311488	0.975867013	0.976675471
68.5	0.61251466	0.819166836	0.90234364	0.938865035	0.95664659	0.965996912	0.971164306	0.974088029	0.975729025	0.976592758
68.6	0.587290639	0.80872196	0.897876237	0.936724205	0.9555174	0.96535749	0.970783712	0.973854302	0.975583924	0.976504628
68.7	0.560700488	0.797560441	0.893134571	0.934468368	0.954333816	0.964689422	0.970386555	0.973610141	0.975431672	0.976411114
68.8	0.532793558	0.785637015	0.888101199	0.932091358	0.953093433	0.963991711	0.969972407	0.973355373	0.975272224	0.976312302
68.9	0.503654317	0.772905345	0.882757742	0.929586587	0.951793748	0.963263314	0.96954083	0.973089873	0.975105615	0.976208205
69	0.473408194	0.759318476	0.877084591	0.926947169	0.950432151	0.962503218	0.969091451	0.972813466	0.974931764	0.976098893
69.1	0.442226545	0.744829421	0.871061124	0.924165851	0.949005909	0.961710308	0.96862377	0.972525992	0.974750675	0.97598443
69.2	0.410331135	0.729392024	0.864665564	0.921234996	0.947512251	0.960883467	0.968137364	0.97222731	0.974562341	0.975864887
69.3	0.377996532	0.712961922	0.857874979	0.918146566	0.94594818	0.960021554	0.967631789	0.971917277	0.974366761	0.97574034
69.4	0.345550254	0.695497773	0.850665267	0.914892109	0.944310642	0.95912339	0.967106594	0.971595748	0.974163939	0.975610868
69.5	0.31336974	0.676962745	0.843011163	0.911462735	0.942596449	0.958187765	0.966561324	0.971262587	0.973953883	0.975476559
69.6	0.281875626	0.657326288	0.834886257	0.907849101	0.940802277	0.957213435	0.965995518	0.970917659	0.973736608	0.975337502
69.7	0.251520952	0.636566209	0.826263033	0.904041389	0.938924667	0.956199119	0.965408709	0.970560831	0.973512132	0.975193795
69.8	0.222776403	0.614671059	0.817112928	0.90002929	0.936960017	0.9551435	0.964800426	0.970191974	0.973280479	0.975045536
69.9	0.196112109	0.591642821	0.807406429	0.895801976	0.934904576	0.954045224	0.96417019	0.969810962	0.973041677	0.97489283
70	0.171977116	0.567499883	0.797113195	0.891348097	0.932754436	0.952902896	0.963517514	0.96941767	0.972795758	0.974735779
70.1	0.150778092	0.542280216	0.786202233	0.886655739	0.930505526	0.95171508	0.962841906	0.969011973	0.972542755	0.974574506
70.2	0.13285915	0.516044668	0.774642116	0.881712417	0.928153601	0.950480294	0.962142865	0.968593748	0.972282706	0.974409111
70.3	0.118484736	0.488880249	0.762401262	0.876505059	0.925694239	0.949197011	0.961419877	0.968162872	0.972015649	0.974239709
70.4	0.107827278	0.460903178	0.749448288	0.871019983	0.923122825	0.947863653	0.96067242	0.967719222	0.971741625	0.974066414
70.5	0.100960794	0.432261494	0.735752437	0.865242882	0.920434544	0.946478588	0.959899959	0.96726267	0.971460672	0.97388934
70.6	0.097860919	0.403136911	0.721284101	0.859158812	0.917624368	0.945040129	0.959101946	0.966793089	0.97117283	0.973708599
70.7	0.098411073	0.373745612	0.706015449	0.852752181	0.914687048	0.943546527	0.958277815	0.966310345	0.970878135	0.973524299
70.8	0.102413803	0.344337645	0.689921174	0.846006739	0.911617093	0.941995965	0.957426984	0.965814299	0.970576624	0.973336549
70.9	0.109605837	0.315194632	0.672979361	0.83890558	0.908408766	0.940386559	0.956548849	0.965304807	0.970268324	0.97314545
71	0.119675189	0.286625517	0.655172501	0.831431146	0.90505606	0.938716345	0.955642787	0.964781714	0.96995326	0.9729511
71.1	0.132278673	0.258960261	0.63648865	0.82356524	0.901552686	0.936983278	0.954708146	0.964244857	0.969631451	0.972753588
71.2	0.147058439	0.232541497	0.616922743	0.815289045	0.897892057	0.935185224	0.953744248	0.963694061	0.969302906	0.972552999
71.3	0.163656503	0.207714383	0.596478053	0.806583164	0.894067265	0.93331995	0.952750384	0.963129137	0.968967628	0.972349406
71.4	0.181726654	0.184815103	0.575167788	0.797427667	0.890071069	0.931385122	0.951725809	0.96254988	0.968625607	0.972142876
71.5	0.200943497	0.164158652	0.553016816	0.787802162	0.885895868	0.92937829	0.95066974	0.961956068	0.968276822	0.971933462
71.6	0.221008695	0.146026725	0.530063472	0.77768588	0.881533686	0.927296883	0.949581354	0.961347462	0.967921238	0.971721207
71.7	0.241654695	0.130656578	0.506361399	0.767057797	0.876976145	0.9251382	0.948459781	0.960723798	0.967558808	0.97150614
71.8	0.26264633	0.118231723	0.481981361	0.755896779	0.872214451	0.922899397	0.9473041	0.960084791	0.967189465	0.971288279
71.9	0.28378076	0.108875191	0.457012932	0.744181763	0.867239363	0.920577476	0.946113337	0.95943013	0.96681313	0.971067625
72	0.304886176	0.102645862	0.431565959	0.731891988	0.862041182	0.918169279	0.944886458	0.958759474	0.966429701	0.970844164
72.1	0.32581967	0.099538081	0.405771655	0.719007266	0.856609721	0.915671468	0.943622366	0.958072454	0.966039059	0.970617867
72.2	0.346464599	0.099484476	0.379783194	0.705508313	0.850934284	0.91308051	0.94231989	0.957368669	0.965641064	0.970388687
72.3	0.366727664	0.102361566	0.353775525	0.691377035	0.84500361	0.910392686	0.940977806	0.956647679	0.96523555	0.970156555
72.4	0.38653622	0.107997742	0.327945043	0.676597564	0.838806143	0.907604128	0.939594814	0.955909019	0.964822287	0.969921265
72.5	0.405834988	0.116182417	0.302506637	0.661155655	0.832329392	0.904710586	0.938169492	0.955152197	0.96440123	0.969683129
72.6	0.424583842	0.126676316	0.27769188	0.645040455	0.825560564	0.901707682	0.936700357	0.954376653	0.963972003	0.969441615
72.7	0.44275519	0.1392215	0.253744485	0.628244671	0.81848625	0.898590762	0.935185833	0.953581787	0.963534374	0.96919672
72.8	0.460331854	0.153550905	0.230915307	0.610765492	0.811092487	0.895354899	0.933624244	0.952766969	0.963088072	0.968948293
72.9	0.477305174	0.169396829	0.209456257	0.592605505	0.803364768	0.891994886	0.932013814	0.951931522	0.962632792	0.968696162
73	0.49367338	0.186498085	0.189613449	0.573773707	0.795288069	0.888505218	0.930352656	0.951074723	0.962168203	0.968440138
73.1	0.509440186	0.204605702	0.171619851	0.554286597	0.786846882	0.88488008	0.928638771	0.950195798	0.961693947	0.968180014
73.2	0.52461361	0.223487159	0.155687845	0.534169349	0.778025264	0.881113333	0.926870042	0.949293926	0.961209641	0.967915565
73.3	0.539204987	0.242929245	0.142002106	0.513457028	0.768806905	0.877198499	0.925044231	0.948368237	0.960714874	0.96764655
73.4	0.553228144	0.262739719	0.130713262	0.49219582	0.759175213	0.873128751	0.92315897	0.947417807	0.960209211	0.967372712
73.5	0.566698732	0.282747947	0.121932746	0.470444244	0.749113426	0.868896902	0.921211762	0.946441662	0.959692191	0.967093776
73.6	0.579633669	0.302804736	0.115729194	0.448274272	0.738604741	0.86449539	0.919199972	0.945438774	0.959163328	0.966809456
73.7	0.592050702	0.32278155	0.112126632	0.425772298	0.727632488	0.859916272	0.917120822	0.944408061	0.958622109	0.966519449
73.8	0.60396805	0.342569297	0.111104538	0.403039882	0.716180326	0.855151216	0.914971393	0.943348387	0.958068001	0.966223442
73.9	0.615404124	0.362076833	0.112599749	0.38019416	0.704232485	0.850191493	0.912748613	0.942258561	0.957500445	0.965921106
74	0.626377305	0.381229306	0.116510024	0.357367839	0.691774046	0.845027976	0.910449258	0.941137338	0.956918857	0.965612103
74.1	0.636905778	0.399966451	0.122698962	0.334708684	0.678791272	0.839651137	0.908069947	0.939983418	0.956322634	0.965296084
74.2	0.647007403	0.418240893	0.131001913	0.312378387	0.665271992	0.83405105	0.90560714	0.938795442	0.955711151	0.964972693
74.3	0.65669962	0.436016516	0.141232459	0.290550772	0.651206034	0.828217402	0.903057132	0.937572001	0.955083763	0.964641563
74.4	0.66599938	0.453266947	0.153189072	0.269409273	0.636585723	0.822139495	0.900416053	0.936311627	0.954439802	0.96430232
74.5	0.674923102	0.469974144	0.166661585	0.249143697	0.621406434	0.815806271	0.897679863	0.935012798	0.953778587	0.963954586
74.6	0.68348664	0.486127134	0.181437168	0.229946297	0.605667206	0.809206329	0.894844355	0.933673938	0.953099417	0.963597978
74.7	0.691705272	0.501720876	0.197305607	0.212007276	0.589371415	0.802327959	0.891905146	0.932293418	0.952401573	0.963232107
74.8	0.69959369	0.516755264	0.21406374	0.195509869	0.572527497	0.795159176	0.888857686	0.930869554	0.951684325	0.962856583
74.9	0.707166006	0.531234245	0.231518979	0.180625204	0.555149715	0.787687768	0.885697249	0.929400612	0.950946928	0.962471016
75	0.714435759	0.545165063	0.249491954	0.167507222	0.537258955	0.779901354	0.88241894	0.927884806	0.950188623	0.962075015
75.1	0.721415931	0.558557604	0.267818296	0.156287905	0.518883538	0.771787453	0.879017694	0.9263203	0.949408643	0.961668188
75.2	0.728118959	0.571423835	0.286349681	0.147073117	0.500060016	0.763333568	0.875488279	0.924705212	0.94860621	0.961250148
75.3	0.734556758	0.583777332	0.304954221	0.139939289	0.480833923	0.754527279	0.871825301	0.923037612	0.947780541	0.960820512
75.4	0.740740737	0.595632877	0.323516339	0.134931182	0.461260458	0.745356359	0.868023211	0.921315528	0.946930844	0.9603789
75.5	0.746681825	0.607006123	0.341936227	0.13206084	0.441405039	0.735808903	0.864076306	0.919536946	0.946056327	0.959924939
75.6	0.752390488	0.617913314	0.360129005	0.131307798	0.421343694	0.725873482	0.859978744	0.917699813	0.945156194	0.959458266
75.7	0.757876752	0.628371052	0.378023682	0.13262051	0.401163232	0.715539307	0.855724553	0.915802041	0.94422965	0.958978523
75.8	0.763150223	0.63839611	0.395561973	0.135918866	0.380961145	0.704796425	0.851307638	0.913841511	0.943275902	0.958485367
75.9	0.768220111	0.648005274	0.412697077	0.141097621	0.360845199	0.693635934	0.846721806	0.911816076	0.942294163	0.957978464
76	0.773095243	0.657215219	0.429392434	0.148030501	0.340932651	0.682050222	0.841960772	0.909723565	0.941283654	0.957457497
76.1	0.777784089	0.66604241	0.445620516	0.156574714	0.32134909	0.670033225	0.837018187	0.907561789	0.940243606	0.95692216
76.2	0.782294778	0.674503024	0.461361676	0.166575622	0.302226852	0.657580718	0.831887657	0.905328547	0.939173262	0.956372169
76.3	0.786635112	0.682612887	0.476603075	0.177871326	0.283703038	0.644690622	0.826562771	0.90302163	0.938071884	0.955807255
76.4	0.790812588	0.690387431	0.491337694	0.19029697	0.265917157	0.631363331	0.821037128	0.900638829	0.936938751	0.955227172
76.5	0.794834413	0.697841658	0.50556344	0.203688605	0.249008439	0.61760206	0.815304371	0.898177942	0.935773166	0.954631696
76.6	0.798707514	0.704990119	0.519282346	0.217886513	0.233112906	0.603413209	0.809358224	0.895636781	0.93457446	0.954020627
76.7	0.802438558	0.711846898	0.532499858	0.232737934	0.218360308	0.588806727	0.803192532	0.893013181	0.933341991	0.953393791
76.8	0.806033963	0.718425603	0.545224212	0.248099183	0.204871049	0.573796482	0.796801307	0.890305009	0.932075154	0.952751044
76.9	0.80949991	0.724739366	0.557465891	0.263837178	0.192753234	0.558400632	0.790178773	0.887510171	0.930773382	0.952092271
77	0.812842357	0.730800843	0.569237151	0.279830434	0.182099986	0.542641963	0.783319423	0.884626628	0.929436149	0.95141739
77.1	0.816067046	0.736622216	0.580551623	0.295969573	0.172987162	0.526548213	0.776218077	0.8816524	0.928062977	0.950726353
77.2	0.819179519	0.74221521	0.591423961	0.312157446	0.165471584	0.510152349	0.768869939	0.878585581	0.926653439	0.950019151
77.3	0.822185121	0.747591095	0.601869555	0.328308916	0.159589867	0.493492787	0.761270668	0.875424349	0.925207163	0.94929581
77.4	0.825089021	0.752760703	0.611904281	0.3443504	0.155357907	0.476613542	0.753416444	0.872166981	0.92372384	0.948556399
77.5	0.827896211	0.757734428	0.621544303	0.360219224	0.152771022	0.459564302	0.745304045	0.868811863	0.922203222	0.947801031
77.6	0.830611503	0.762522255	0.630805897	0.375862846	0.151804744	0.442400384	0.736930922	0.865357503	0.920645134	0.947029862
77.7	0.833239552	0.767133765	0.639705314	0.391238015	0.152416174	0.425182596	0.728295281	0.861802547	0.919049472	0.946243094
77.8	0.835784864	0.771578154	0.648258665	0.406309887	0.154545831	0.407976956	0.719396165	0.858145788	0.917416214	0.945440979
77.9	0.838251794	0.775864244	0.656481829	0.421051141	0.15811987	0.390854289	0.710233537	0.854386184	0.915745418	0.944623817
78	0.840644554	0.780000493	0.66439038	0.435441121	0.163052548	0.373889677	0.700808367	0.850522869	0.91403723	0.943791957
78.1	0.842967217	0.783995013	0.67199953	0.449465011	0.169248821	0.357161777	0.691122718	0.846555164	0.912291887	0.942945821
78.2	0.845223722	0.78785558	0.679324083	0.463113069	0.176606948	0.340751995	0.68117983	0.842482598	0.910509726	0.942085851
78.3	0.847417876	0.791589646	0.686378404	0.476379912	0.185021003	0.324743542	0.670984202	0.838304911	0.908691169	0.941212565
78.4	0.84955336	0.795204353	0.693176391	0.48926387	0.194383216	0.309220388	0.660541676	0.834022071	0.906836746	0.940326531
78.5	0.851633728	0.798706537	0.699731461	0.501766402	0.204586068	0.294266124	0.649859508	0.829634283	0.904947091	0.939428374
78.6	0.853662413	0.802102745	0.706056536	0.513891566	0.215524115	0.279962773	0.638946438	0.825142002	0.903022941	0.938518772
78.7	0.855642724	0.805399241	0.712164041	0.52564556	0.227095507	0.266389581	0.627812756	0.820545941	0.901065139	0.937598458
78.8	0.857577854	0.808602014	0.718065898	0.537036313	0.239203199	0.253621816	0.616470355	0.815847077	0.899074634	0.936668221
78.9	0.859470873	0.811716785	0.72377353	0.548073122	0.251755875	0.24172962	0.604932779	0.811046661	0.897052482	0.935728899
79	0.861324734	0.814749018	0.72929786	0.558766345	0.264668591	0.230776941	0.593215252	0.806146221	0.894999844	0.934781384
79.1	0.863142274	0.817703922	0.73464932	0.569127129	0.277863173	0.220820597	0.581334706	0.801147569	0.892917987	0.933826616
79.2	0.864926206	0.820586457	0.739837857	0.579167181	0.291268406	0.211909466	0.569309788	0.796052799	0.890808278	0.932865582
79.3	0.866679128	0.823401344	0.74487294	0.58889857	0.304820036	0.204083868	0.557160853	0.790864292	0.888672185	0.931899314
79.4	0.868403517	0.826153064	0.749763566	0.598333557	0.318460629	0.197375124	0.544909951	0.785584712	0.886511271	0.930928882
79.5	0.87010173	0.828845864	0.754518273	0.607484456	0.332139318	0.191805305	0.532580785	0.780217006	0.884327191	0.929955398
79.6	0.871776002	0.831483764	0.759145148	0.616363514	0.345811458	0.187387192	0.520198666	0.774764401	0.882121685	0.928980002
79.7	0.873428447	0.834070557	0.763651835	0.624982809	0.359438229	0.184124407	0.507790443	0.769230394	0.879896573	0.928003869
79.8	0.875061055	0.836609813	0.768045546	0.633354174	0.372986194	0.182011733	0.495384422	0.763618752	0.877653752	0.927028195
79.9	0.876675693	0.839104884	0.772333071	0.641489126	0.386426842	0.181035578	0.483010265	0.757933497	0.875395183	0.926054197
80	0.878274102	0.841558907	0.776520789	0.649398812	0.399736122	0.181174576	0.470698878	0.752178906	0.873122891	0.92508311
80.1	0.8798579	0.843974804	0.780614678	0.657093972	0.412893987	0.18240029	0.458482281	0.746359493	0.870838951	0.924116176
80.2	0.881428579	0.846355292	0.784620322	0.664584898	0.425883952	0.18467799	0.446393464	0.740480003	0.868545484	0.923154645
80.3	0.882987506	0.84870288	0.788542929	0.67188142	0.438692675	0.187967477	0.434466234	0.734545402	0.866244646	0.922199766
80.4	0.884535923	0.851019877	0.792387334	0.678992878	0.451309563	0.192223936	0.422735038	0.728560864	0.863938625	0.921252784
80.5	0.886074949	0.853308394	0.796158016	0.685928123	0.463726406	0.197398778	0.411234788	0.722531764	0.861629628	0.920314933
80.6	0.887605581	0.855570351	0.79985911	0.692695504	0.475937047	0.203440463	0.400000672	0.716463664	0.859319874	0.919387434
80.7	0.889128693	0.857807479	0.803494413	0.699302871	0.487937078	0.210295286	0.389067948	0.710362306	0.857011592	0.918471489
80.8	0.890645044	0.860021327	0.807067402	0.705757579	0.499723568	0.217908103	0.378471744	0.704233602	0.854707005	0.917568275
80.9	0.892155275	0.86221327	0.810581246	0.712066497	0.511294822	0.226223001	0.368246838	0.698083629	0.852408332	0.916678945
81	0.893659916	0.864384511	0.814038819	0.718236018	0.522650168	0.235183897	0.358427442	0.69191862	0.850117778	0.915804619
81.1	0.895159388	0.866536093	0.817442713	0.724272072	0.533789769	0.24473506	0.349046983	0.685744959	0.847837527	0.914946384
81.2	0.896654008	0.868668902	0.820795251	0.730180142	0.54471446	0.254821572	0.340137874	0.67956918	0.845569745	0.914105291
81.3	0.898143994	0.870783677	0.824098507	0.735965287	0.555425614	0.265389709	0.331731296	0.673397961	0.843316569	0.913282352
81.4	0.899629472	0.872881021	0.827354315	0.741632155	0.565925016	0.276387263	0.323856973	0.667238127	0.841080107	0.91247854
81.5	0.901110478	0.874961404	0.830564287	0.74718501	0.576214772	0.287763796	0.316542952	0.66109665	0.83886244	0.911694787
81.6	0.902586966	0.877025177	0.83372983	0.75262775	0.58629722	0.299470844	0.309815397	0.654980649	0.836665616	0.910931983
81.7	0.904058817	0.87907258	0.836852158	0.757963935	0.596174867	0.311462067	0.303698379	0.648897394	0.834491655	0.910190978
81.8	0.905525843	0.881103753	0.839932313	0.763196807	0.605850332	0.323693361	0.298213683	0.642854312	0.832342549	0.909472581
81.9	0.906987792	0.883118744	0.842971176	0.768329317	0.615326308	0.336122924	0.293380633	0.63685899	0.830220262	0.908777561
82	0.908444363	0.885117518	0.845969486	0.773364148	0.624605523	0.348711299	0.289215922	0.630919182	0.828126737	0.908106653
82.1	0.909895204	0.887099972	0.848927854	0.778303741	0.633690726	0.361421384	0.285733465	0.625042813	0.8260639	0.907460552
82.2	0.911339926	0.889065941	0.851846779	0.783150319	0.642584661	0.374218423	0.282944279	0.619237984	0.824033661	0.906839924
82.3	0.912778108	0.891015209	0.854726665	0.787905907	0.651290065	0.387069979	0.280856379	0.61351298	0.822037927	0.906245404
82.4	0.914209302	0.892947518	0.857567833	0.792572363	0.659809659	0.399945892	0.279474702	0.607876269	0.8200786	0.905677602
82.5	0.915633045	0.89486258	0.860370535	0.797151392	0.668146148	0.412818227	0.278801061	0.602336509	0.81815759	0.905137103
82.6	0.917048862	0.896760082	0.863134969	0.801644573	0.676302224	0.425661211	0.278834126	0.596902545	0.816276822	0.904624478
82.7	0.918456274	0.898639698	0.865861291	0.806053377	0.684280571	0.438451171	0.279569444	0.591583411	0.814438241	0.904140281
82.8	0.919854804	0.900501097	0.86854963	0.810379187	0.692083869	0.451166455	0.280999477	0.586388323	0.812643824	0.903685057
82.9	0.921243982	0.902343949	0.871200093	0.814623317	0.699714806	0.463787361	0.283113689	0.581326677	0.810895584	0.903259346
83	0.922623353	0.904167932	0.873812782	0.818787024	0.70717608	0.476296057	0.285898648	0.576408034	0.809195583	0.902863687
83.1	0.923992481	0.905972742	0.876387799	0.82287153	0.714470413	0.488676506	0.289338175	0.571642112	0.807545936	0.902498624
83.2	0.925350949	0.907758094	0.878925258	0.826878033	0.721600558	0.500914382	0.293413507	0.567038771	0.805948824	0.90216471
83.3	0.926698373	0.909523732	0.88142529	0.830807717	0.728569301	0.512996991	0.298103498	0.562607988	0.804406499	0.901862508
83.4	0.928034396	0.911269432	0.883888051	0.834661768	0.735379478	0.524913194	0.303384837	0.558359839	0.802921291	0.901592601
83.5	0.929358696	0.912995005	0.886313729	0.838441379	0.74203397	0.536653324	0.309232285	0.554304474	0.801495619	0.901355593
83.6	0.93067099	0.914700301	0.88870255	0.842147762	0.748535716	0.548209112	0.315618936	0.550452084	0.800131996	0.901152113
83.7	0.931971032	0.916385213	0.891054779	0.845782157	0.754887715	0.559573604	0.322516479	0.546812873	0.798833034	0.90098282
83.8	0.933258618	0.91804968	0.893370725	0.84934583	0.761093027	0.57074109	0.329895476	0.543397019	0.797601453	0.900848403
83.9	0.934533587	0.919693687	0.895650745	0.852840088	0.767154777	0.581707025	0.337725641	0.540214638	0.796440083	0.900749589
84	0.93579582	0.921317266	0.897895247	0.856266275	0.773076155	0.592467959	0.345976113	0.537275744	0.795351871	0.900687143
84.1	0.937045245	0.922920499	0.900104686	0.85962578	0.778860417	0.603021463	0.354615731	0.534590214	0.794339883	0.900661871
84.2	0.938281832	0.924503517	0.902279572	0.862920034	0.78451088	0.613366059	0.363613294	0.532167743	0.793407308	0.90067462
84.3	0.939505598	0.9260665	0.904420464	0.866150517	0.790030927	0.623501153	0.372937812	0.5300178	0.792557458	0.900726285
84.4	0.9407166	0.927609681	0.906527976	0.869318752	0.795423997	0.633426971	0.382558741	0.528149595	0.791793772	0.900817804
84.5	0.941914942	0.929133337	0.908602769	0.872426309	0.800693586	0.643144489	0.392446197	0.526572032	0.791119813	0.900950161
84.6	0.94310077	0.930637789	0.910645555	0.875474803	0.805843243	0.65265538	0.402571151	0.525293676	0.79053927	0.901124391
84.7	0.944274269	0.932123406	0.912657096	0.878465891	0.810876563	0.661961947	0.412905609	0.524322717	0.790055954	0.90134157
84.8	0.945435665	0.933590604	0.914638197	0.881401273	0.815797183	0.671067071	0.423422758	0.523666939	0.789673796	0.901602826
84.9	0.946585224	0.935039837	0.916589709	0.884282685	0.820608779	0.679974159	0.4340971	0.523333691	0.789396843	0.901909327
85	0.947723247	0.936471602	0.918512524	0.8871119	0.825315057	0.688687086	0.444904556	0.523329866	0.789229252	0.902262288
85.1	0.948850068	0.937886433	0.920407572	0.889890724	0.829919751	0.697210152	0.455822553	0.52366188	0.789175288	0.902662963
85.2	0.949966057	0.939284898	0.922275821	0.892620993	0.834426612	0.705548033	0.466830089	0.524335661	0.789239311	0.903112647
85.3	0.951071612	0.940667599	0.924118271	0.895304569	0.838839408	0.713705738	0.47790777	0.52535664	0.789425772	0.903612669
85.4	0.95216716	0.942035169	0.925935953	0.897943335	0.843161912	0.721688567	0.489037844	0.526729749	0.789739202	0.904164389
85.5	0.953253156	0.943388268	0.927729923	0.900539194	0.847397903	0.729502074	0.500204199	0.528459428	0.790184205	0.904769198
85.6	0.954330076	0.94472758	0.929501264	0.903094064	0.851551153	0.73715203	0.511392363	0.530549631	0.790765442	0.905428507
85.7	0.955398418	0.946053814	0.931251078	0.905609874	0.855625425	0.744644388	0.522589476	0.533003839	0.791487621	0.906143744
85.8	0.9564587	0.947367695	0.932980482	0.908088557	0.859624466	0.751985252	0.533784261	0.535825088	0.792355484	0.906916352
85.9	0.957511455	0.948669966	0.934690608	0.910532053	0.863552003	0.759180847	0.544966973	0.539015986	0.793373793	0.907747776
86	0.958557231	0.949961384	0.936382601	0.912942299	0.867411734	0.766237495	0.556129352	0.542578748	0.794547313	0.908639462
86.1	0.959596587	0.951242714	0.938057608	0.915321225	0.871207325	0.773161581	0.567264559	0.546515225	0.795880794	0.909592845
86.2	0.96063009	0.952514732	0.939716783	0.917670754	0.874942403	0.779959539	0.57836711	0.550826945	0.79737896	0.910609343
86.3	0.961658313	0.953778216	0.941361277	0.919992794	0.878620552	0.786637823	0.589432806	0.555515147	0.799046482	0.911690351
86.4	0.962681834	0.955033946	0.942992238	0.922289237	0.882245307	0.793202887	0.600458658	0.560580823	0.800887963	0.912837228
86.5	0.963701231	0.9562827	0.944610809	0.924561951	0.885820148	0.79966117	0.611442813	0.566024764	0.80290792	0.914051288
86.6	0.96471708	0.957525254	0.946218118	0.926812779	0.889348494	0.806019074	0.622384473	0.571847593	0.805110755	0.915333793
86.7	0.965729952	0.958762373	0.947815283	0.929043534	0.892833703	0.812282949	0.63328382	0.578049812	0.807500739	0.916685941
86.8	0.966740414	0.959994814	0.9494034	0.931255996	0.896279059	0.818459075	0.64414194	0.584631842	0.810081985	0.918108856
86.9	0.96774902	0.961223319	0.950983547	0.933451905	0.899687774	0.824553652	0.654960743	0.591594058	0.812858426	0.919603576
87	0.968756314	0.962448615	0.952556776	0.935632961	0.90306298	0.830572784	0.665742894	0.598936822	0.815833788	0.921171045
87.1	0.969762824	0.963671409	0.954124112	0.937800816	0.906407723	0.836522463	0.676491732	0.606660521	0.819011564	0.922812098
87.2	0.970769063	0.964892384	0.955686546	0.939957073	0.909724961	0.842408564	0.68721121	0.614765588	0.822394988	0.924527451
87.3	0.971775521	0.966112202	0.957245037	0.942103281	0.913017559	0.848236829	0.697905819	0.623252531	0.825987005	0.926317691
87.4	0.97278267	0.967331493	0.958800506	0.944240933	0.916288282	0.854012857	0.708580527	0.632121946	0.829790248	0.928183263
87.5	0.973790954	0.96855086	0.960353831	0.946371459	0.919539794	0.859742097	0.719240715	0.641374534	0.833807003	0.930124462
87.6	0.974800794	0.969770871	0.96190585	0.948496226	0.922774654	0.865429838	0.729892122	0.651011112	0.838039184	0.932141416
87.7	0.975812581	0.970992061	0.96345735	0.950616533	0.925995307	0.871081198	0.740540783	0.661032609	0.842488302	0.934234081
87.8	0.976826674	0.972214925	0.965009073	0.952733608	0.929204088	0.876701124	0.751192986	0.671440069	0.847155436	0.936402229
87.9	0.977843403	0.973439921	0.966561708	0.954848608	0.932403213	0.882294377	0.761855213	0.682234641	0.852041204	0.938645438
88	0.978863061	0.974667463	0.968115889	0.956962611	0.935594781	0.887865532	0.772534106	0.693417565	0.857145731	0.940963082
88.1	0.979885908	0.975897926	0.969672197	0.95907662	0.938780766	0.893418974	0.783236415	0.704990155	0.862468624	0.943354328
88.2	0.980912168	0.977131637	0.971231156	0.961191557	0.941963022	0.898958888	0.793968969	0.716953774	0.868008942	0.94581812
88.3	0.981942025	0.978368879	0.97279323	0.963308264	0.945143275	0.904489265	0.804738638	0.729309805	0.873765167	0.948353181
88.4	0.982975626	0.97960989	0.974358826	0.965427502	0.948323128	0.910013895	0.815552305	0.74205962	0.879735184	0.950958004
88.5	0.984013081	0.980854861	0.97592829	0.967549948	0.951504057	0.915536367	0.82641684	0.755204541	0.88591625	0.953630848
88.6	0.985054459	0.982103934	0.97750191	0.969676199	0.954687415	0.921060074	0.837339078	0.7687458	0.892304976	0.956369735
88.7	0.986099793	0.983357208	0.979079914	0.97180677	0.957874431	0.926588211	0.848325805	0.782684496	0.898897305	0.959172453
88.8	0.987149075	0.984614734	0.980662472	0.973942098	0.961066213	0.932123782	0.859383742	0.797021545	0.905688496	0.96203655
88.9	0.988202261	0.985876519	0.982249697	0.97608254	0.964263754	0.937669606	0.87051954	0.811757636	0.912673108	0.964959342
89	0.989259272	0.987142524	0.983841646	0.978228378	0.967467931	0.94322832	0.881739777	0.826893175	0.91984499	0.967937911
89.1	0.990319993	0.988412672	0.985438323	0.980379823	0.970679516	0.948802395	0.893050959	0.842428236	0.927197273	0.970969114
89.2	0.991384275	0.989686844	0.987039685	0.982537016	0.973899177	0.954394138	0.904459526	0.858362506	0.934722363	0.974049591
89.3	0.992451939	0.990964883	0.988645636	0.984700037	0.977127487	0.960005713	0.915971869	0.874695232	0.94241195	0.97717577
89.4	0.993522779	0.992246599	0.990256042	0.986868902	0.980364932	0.965639149	0.92759434	0.891425162	0.950257005	0.980343878
89.5	0.99459656	0.993531771	0.991870726	0.989043579	0.983611919	0.971296357	0.939333282	0.9085505	0.958247792	0.983549956
89.6	0.995673027	0.99482015	0.993489477	0.991223985	0.986868786	0.97697915	0.95119505	0.92606884	0.966373888	0.98678987
89.7	0.996751903	0.996111462	0.995112055	0.993409999	0.990135814	0.982689257	0.963186048	0.943977122	0.974624199	0.990059327
89.8	0.997832895	0.997405415	0.996738195	0.995601463	0.993413232	0.988428349	0.975312765	0.962271572	0.982986984	0.993353892
89.9	0.998915699	0.998701701	0.998367609	0.997798197	0.996701237	0.994198058	0.987581818	0.98094765	0.991449894	0.996669004
90	0	0	0	0	0	0	0	0	0	0
