# Supplementary material for: Enhanced surface plasmon resonance biosensor with graphene-black phosphorus heterostructure for ultra-high sensitivity refractive index detection with machine learning for behaviour prediction
Source: PLoS One. 2025 Nov 7;20(11):e0332356. doi: 10.1371/journal.pone.0332356 (PMC12594348; doi:10.1371/journal.pone.0332356)
Supplement: S1 Data — The Supporting Information contains simulation data generated using COMSOL Multiphysics. These files include Excel sheets summarizing the parametric variations and corresponding simulation results. (ZIP) [file pone.0332356.s001.zip › ag/55.csv]

65	0.953731205	0.96504837	0.970708835	0.973680154	0.975255114	0.976050924	0.976379576	0.976393918	0.976095749	0.975055269
65.1	0.952209487	0.964304134	0.97032238	0.973476044	0.975151867	0.976007782	0.97637562	0.976420489	0.976169777	0.973907749
65.2	0.950586639	0.963515718	0.969914228	0.973260241	0.975041794	0.975960298	0.976368525	0.976443989	0.976234073	0.899909675
65.3	0.948854908	0.96268017	0.969483058	0.973032054	0.974924476	0.975908194	0.976358103	0.976464384	0.97629095	0.972048715
65.4	0.947005869	0.961794327	0.969027465	0.97279076	0.974799484	0.975851187	0.976344164	0.976481612	0.976341753	0.975075709
65.5	0.945030361	0.960854794	0.968545966	0.972535602	0.974666375	0.975788985	0.976326505	0.976495589	0.976387303	0.975648462
65.6	0.942918415	0.959857927	0.968036987	0.972265785	0.974524688	0.975721287	0.976304924	0.976506213	0.976428114	0.975893811
65.7	0.940659182	0.958799812	0.967498857	0.97198048	0.974373949	0.975647788	0.976279208	0.976513369	0.976464512	0.976042062
65.8	0.938240838	0.957676241	0.966929806	0.971678818	0.974213666	0.975568174	0.976249143	0.976516931	0.976496698	0.976148529
65.9	0.935650501	0.956482691	0.966327956	0.971359888	0.974043332	0.975482124	0.976214512	0.976516768	0.976524792	0.9762323
66	0.93287412	0.955214292	0.96569131	0.971022736	0.973862421	0.975389313	0.976175094	0.97651274	0.976548853	0.976301555
66.1	0.929896367	0.953865801	0.965017749	0.970666362	0.973670391	0.975289407	0.976130665	0.976504705	0.976568905	0.97636035
66.2	0.926700514	0.952431572	0.96430502	0.970289719	0.973466681	0.975182067	0.976081004	0.976492516	0.976584937	0.976410909
66.3	0.923268301	0.950905517	0.963550728	0.969891706	0.973250712	0.975066948	0.976025881	0.976476028	0.976596922	0.976454551
66.4	0.91957979	0.94928107	0.962752322	0.969471169	0.973021884	0.974943697	0.97596507	0.976455092	0.976604815	0.976492101
66.5	0.91561321	0.947551148	0.961907089	0.969026897	0.972779577	0.974811958	0.975898344	0.976429559	0.976608563	0.976524097
66.6	0.911344794	0.9457081	0.96101214	0.968557616	0.972523149	0.974671364	0.975825474	0.976399283	0.976608103	0.976550899
66.7	0.906748597	0.943743666	0.960064394	0.968061988	0.972251934	0.974521543	0.975746232	0.976364119	0.97660337	0.976572754
66.8	0.901796311	0.941648919	0.959060567	0.967538607	0.971965245	0.974362117	0.975660387	0.976323922	0.976594294	0.976589834
66.9	0.896457071	0.939414209	0.957997158	0.966985993	0.971662366	0.9741927	0.975567712	0.97627855	0.976580806	0.976602261
67	0.890697255	0.9370291	0.95687043	0.966402587	0.971342559	0.974012899	0.975467978	0.976227865	0.976562836	0.97661012
67.1	0.88448028	0.934482304	0.955676391	0.96578675	0.971005054	0.973822311	0.975360956	0.976171732	0.976540317	0.976613473
67.2	0.87776641	0.931761607	0.954410782	0.965136754	0.970649055	0.973620528	0.975246418	0.976110016	0.976513184	0.976612366
67.3	0.87051257	0.928853795	0.95306905	0.964450776	0.970273733	0.973407135	0.975124136	0.976042591	0.976481373	0.976606833
67.4	0.862672194	0.925744562	0.95164633	0.963726898	0.969878229	0.973181703	0.974993882	0.97596933	0.976444826	0.9765969
67.5	0.854195097	0.92241843	0.950137419	0.962963094	0.969461648	0.972943796	0.97485543	0.975890113	0.97640349	0.97658259
67.6	0.845027428	0.918858646	0.948536755	0.962157228	0.969023061	0.972692971	0.974708551	0.975804824	0.976357313	0.976563926
67.7	0.835111688	0.915047085	0.946838386	0.961307045	0.968561501	0.972428772	0.974553021	0.97571335	0.976306253	0.976540929
67.8	0.824386882	0.910964145	0.945035943	0.960410165	0.968075962	0.972150734	0.974388615	0.975615583	0.976250271	0.976513622
67.9	0.812788822	0.906588632	0.943122613	0.959464074	0.967565395	0.971858381	0.974215106	0.975511421	0.976189332	0.976482032
68	0.80025065	0.901897649	0.9410911	0.958466117	0.967028711	0.971551228	0.974032269	0.975400766	0.976123411	0.976446188
68.1	0.786703631	0.896866481	0.938933594	0.957413489	0.966464773	0.971228774	0.973839879	0.975283525	0.976052487	0.976406124
68.2	0.772078304	0.891468474	0.936641734	0.956303227	0.965872397	0.970890511	0.973637714	0.97515961	0.975976546	0.976361881
68.3	0.75630607	0.885674928	0.934206568	0.955132199	0.965250344	0.970535913	0.97342555	0.975028938	0.97589558	0.976313502
68.4	0.739321322	0.879454987	0.93161851	0.953897092	0.964597352	0.970164446	0.973203162	0.974891432	0.975809589	0.976261039
68.5	0.721064224	0.872775545	0.928867296	0.952594407	0.96391206	0.96977556	0.97297033	0.97474702	0.975718578	0.976204548
68.6	0.701484242	0.865601171	0.925941942	0.95122044	0.963193075	0.969368691	0.972726829	0.974595634	0.97562256	0.976144092
68.7	0.680544524	0.857894057	0.922830686	0.949771266	0.962438939	0.968943261	0.972472436	0.974437211	0.975521552	0.976079725
68.8	0.65822719	0.849613999	0.919520916	0.948242759	0.961648135	0.968498674	0.972206923	0.97427168	0.975415544	0.976011559
68.9	0.634539509	0.840718459	0.915999263	0.946630584	0.960819075	0.968034267	0.971930034	0.97409902	0.975304692	0.975939686
69	0.609521175	0.831162708	0.912251271	0.944930042	0.959950098	0.967549588	0.971641698	0.973919208	0.975188932	0.97586415
69.1	0.583251468	0.820899828	0.908261557	0.943136254	0.959039486	0.967043833	0.97134153	0.973732143	0.975068323	0.975785067
69.2	0.555857634	0.809881258	0.904013707	0.941244041	0.958085473	0.966516381	0.971029357	0.973537812	0.974942928	0.975702539
69.3	0.527522116	0.798057112	0.899490198	0.939247919	0.957086123	0.965966559	0.970704958	0.973336188	0.974812809	0.975616678
69.4	0.498488835	0.785376819	0.894672345	0.937142086	0.95603949	0.965393669	0.970368109	0.973127242	0.974678031	0.975527598
69.5	0.469067102	0.771789957	0.889540255	0.934920405	0.954943524	0.964796995	0.970018585	0.972910953	0.974538666	0.975435421
69.6	0.439631991	0.757247351	0.884072769	0.932576379	0.953796083	0.964175796	0.969656159	0.972687303	0.974394792	0.975340271
69.7	0.410619951	0.741702467	0.878247424	0.930103138	0.952594925	0.963529309	0.9692806	0.972456278	0.974246489	0.97524228
69.8	0.382518661	0.72511317	0.872040417	0.927493408	0.951337709	0.962856749	0.968891677	0.972217866	0.974093843	0.975141582
69.9	0.355850615	0.707443884	0.865426578	0.924739493	0.950021986	0.962157304	0.968489155	0.971972059	0.973936945	0.975038314
70	0.331150713	0.688668199	0.858379367	0.921833269	0.948645193	0.961430136	0.968072792	0.971718848	0.973775887	0.974932621
70.1	0.308939107	0.668771951	0.850870882	0.918766108	0.947204648	0.960674377	0.967642346	0.971458228	0.973610765	0.974824647
70.2	0.289691546	0.647756777	0.842871902	0.915528905	0.945697541	0.95988913	0.967197566	0.971190194	0.973441676	0.974714531
70.3	0.273810245	0.625644121	0.834351963	0.912112029	0.944120931	0.959073464	0.966738195	0.970914741	0.973268717	0.974602421
70.4	0.261598676	0.602479592	0.825279466	0.908505292	0.942471732	0.958226416	0.966263968	0.970631861	0.973091986	0.974488462
70.5	0.25324336	0.578337534	0.815621855	0.904697925	0.940746707	0.95734698	0.965774612	0.970341546	0.972911581	0.974372799
70.6	0.248804895	0.553325563	0.805345847	0.900678548	0.938942462	0.956434115	0.965269842	0.970043784	0.972727595	0.974255571
70.7	0.248219094	0.527588739	0.794417746	0.896435141	0.937055428	0.955486733	0.964749361	0.969738557	0.972540123	0.974136919
70.8	0.251307622	0.501312949	0.782803847	0.891955011	0.935081858	0.954503701	0.964212861	0.969425844	0.972349251	0.974016975
70.9	0.257796281	0.474726975	0.770470964	0.887224769	0.933017811	0.953483835	0.963660016	0.969105617	0.972155062	0.973895869
71	0.267338201	0.448102667	0.757387077	0.8822303	0.93085914	0.952425895	0.963090484	0.968777838	0.971957634	0.973773724
71.1	0.279538996	0.421752667	0.743522141	0.876956738	0.92860148	0.951328585	0.962503904	0.968442462	0.971757035	0.973650654
71.2	0.293981176	0.396025164	0.728849067	0.871388445	0.92624023	0.950190542	0.961899893	0.968099431	0.971553327	0.973526766
71.3	0.310245744	0.371295418	0.713344906	0.865508996	0.923770541	0.949010338	0.961278046	0.967748676	0.97134656	0.973402157
71.4	0.327929704	0.347954002	0.696992238	0.85930117	0.921187301	0.947786469	0.960637931	0.967390116	0.971136775	0.973276914
71.5	0.346658972	0.326392172	0.679780798	0.852746946	0.91848511	0.946517353	0.959979091	0.967023652	0.970924002	0.973151113
71.6	0.366096794	0.306985143	0.661709343	0.845827514	0.915658272	0.945201321	0.959301034	0.96664917	0.970708253	0.973024815
71.7	0.385948194	0.290074496	0.642787741	0.8385233	0.912700769	0.943836612	0.958603238	0.966266538	0.970489532	0.972898071
71.8	0.405961223	0.275951195	0.623039272	0.830814007	0.909606241	0.942421368	0.957885144	0.965875605	0.970267825	0.972770917
71.9	0.425925795	0.264840833	0.602503095	0.822678679	0.906367968	0.940953625	0.957146156	0.965476199	0.970043101	0.972643374
72	0.44567089	0.256892546	0.581236798	0.814095793	0.902978849	0.939431304	0.956385636	0.965068124	0.969815316	0.972515448
72.1	0.465060781	0.252172724	0.559318929	0.805043379	0.899431376	0.937852206	0.955602902	0.964651164	0.969584404	0.972387128
72.2	0.483990771	0.250664027	0.53685136	0.795499184	0.895717614	0.936214001	0.954797223	0.964225076	0.969350285	0.972258389
72.3	0.502382818	0.252269652	0.513961285	0.785440879	0.891829175	0.934514223	0.953967825	0.963789591	0.969112857	0.972129188
72.4	0.520181526	0.256822243	0.490802626	0.774846348	0.887757226	0.932750269	0.953113877	0.963344417	0.968872	0.971999469
72.5	0.537349885	0.264096014	0.467556599	0.763693961	0.883492394	0.930919354	0.952234486	0.962889227	0.968627578	0.971869153
72.6	0.553866243	0.273821298	0.444431153	0.751963042	0.879024827	0.92901855	0.951328711	0.96242367	0.968379426	0.971738147
72.7	0.569721051	0.285699474	0.421659023	0.739634327	0.874344133	0.927044747	0.950395544	0.961947364	0.968127367	0.971606344
72.8	0.584914332	0.299417451	0.399494196	0.726690559	0.869439369	0.92499465	0.949433915	0.961459896	0.967871202	0.971473618
72.9	0.599453507	0.314660595	0.378206661	0.713117185	0.864299034	0.922864768	0.948442688	0.960960824	0.967610711	0.971339828
73	0.613351584	0.331123508	0.358075452	0.698903167	0.858911052	0.920651403	0.947420653	0.960449672	0.967345654	0.971204817
73.1	0.626625684	0.348518358	0.339380153	0.684041923	0.853262775	0.918350644	0.946366531	0.959925931	0.967075773	0.971068413
73.2	0.639295839	0.36658077	0.322391235	0.668532393	0.847340982	0.915958348	0.945278965	0.959389061	0.966800789	0.970930431
73.3	0.651384039	0.385073451	0.307359749	0.652380231	0.841131892	0.913470136	0.944156522	0.958838489	0.966520405	0.97079067
73.4	0.66291347	0.403787904	0.294507077	0.635599126	0.834621184	0.910881381	0.942997684	0.958273607	0.966234306	0.970648919
73.5	0.673907925	0.422544578	0.284015495	0.61821221	0.827794027	0.908187192	0.941800854	0.957693776	0.965942158	0.970504953
73.6	0.684391346	0.441191871	0.276020334	0.60025355	0.820635133	0.905382413	0.940564346	0.957098321	0.965643611	0.970358536
73.7	0.694387479	0.459604325	0.270604372	0.581769658	0.81312882	0.902461601	0.939286384	0.956486536	0.965338299	0.970209423
73.8	0.70391962	0.477680319	0.26779495	0.562820969	0.805259095	0.899419027	0.937965102	0.95585768	0.96502584	0.97005736
73.9	0.713010426	0.49533951	0.267564007	0.543483199	0.797009766	0.896248658	0.936598539	0.955210979	0.964705836	0.969902082
74	0.721681786	0.5125202	0.269830968	0.523848487	0.788364579	0.892944153	0.935184638	0.954545626	0.964377876	0.96974332
74.1	0.729954739	0.529176767	0.274468146	0.504026199	0.779307385	0.889498852	0.933721242	0.953860781	0.964041538	0.969580797
74.2	0.737849419	0.545277252	0.281308098	0.484143266	0.76982235	0.885905774	0.932206094	0.953155573	0.963696384	0.969414233
74.3	0.745385033	0.56080114	0.290152277	0.464343916	0.759894201	0.882157604	0.930636831	0.952429097	0.963341968	0.969243342
74.4	0.752579856	0.57573738	0.300780246	0.444788663	0.749508519	0.878246697	0.929010987	0.951680417	0.962977832	0.969067836
74.5	0.75945124	0.590082643	0.312958808	0.425652453	0.738652087	0.874165071	0.927325985	0.950908567	0.962603511	0.968887424
74.6	0.766015637	0.603839809	0.326450472	0.407121875	0.727313289	0.869904411	0.925579143	0.950112548	0.96221853	0.968701817
74.7	0.772288626	0.617016672	0.341020876	0.389391423	0.715482577	0.865456069	0.923767663	0.949291332	0.961822407	0.968510722
74.8	0.778284951	0.629624849	0.356444891	0.372658858	0.703152992	0.860811079	0.921888637	0.948443863	0.961414655	0.968313851
74.9	0.784018555	0.641678857	0.372511335	0.357119807	0.690320754	0.855960157	0.919939043	0.947569055	0.960994782	0.968110915
75	0.789502619	0.653195357	0.389026293	0.342961817	0.676985919	0.85089373	0.917915743	0.946665794	0.96056229	0.967901632
75.1	0.794749607	0.664192528	0.405815177	0.330358157	0.663153093	0.845601948	0.915815486	0.945732941	0.960116682	0.967685721
75.2	0.7997713	0.674689554	0.422723697	0.319461759	0.648832198	0.840074719	0.913634903	0.94476933	0.959657456	0.967462906
75.3	0.804578842	0.684706215	0.439617928	0.310399658	0.634039283	0.834301741	0.911370514	0.94377377	0.959184112	0.96723292
75.4	0.809182773	0.694262561	0.456383693	0.30326834	0.618797354	0.82827255	0.909018721	0.942745048	0.958696149	0.966995501
75.5	0.813593068	0.703378647	0.47292545	0.298130334	0.603137212	0.821976571	0.906575816	0.941681929	0.95819307	0.966750396
75.6	0.817819173	0.712074334	0.489164844	0.295012271	0.58709825	0.815403188	0.904037983	0.940583157	0.957674379	0.966497359
75.7	0.821870038	0.720369134	0.505039071	0.293904564	0.570729188	0.808541815	0.901401295	0.939447459	0.957139588	0.966236156
75.8	0.825754147	0.728282093	0.520499163	0.294762679	0.55408869	0.801381995	0.898661725	0.938273544	0.956588213	0.965966564
75.9	0.82947955	0.735831704	0.535508278	0.297509875	0.537245819	0.793913498	0.89581515	0.937060109	0.956019777	0.965688371
76	0.833053892	0.743035852	0.550040061	0.302041161	0.52028026	0.786126449	0.892857353	0.935805837	0.955433816	0.965401379
76.1	0.836484434	0.74991177	0.564077105	0.308228148	0.503282276	0.778011465	0.889784035	0.934509403	0.954829872	0.965105403
76.2	0.839778086	0.756476019	0.577609545	0.315924433	0.486352312	0.769559818	0.886590821	0.933169477	0.954207505	0.964800272
76.3	0.84294142	0.762744475	0.590633792	0.324971169	0.469600227	0.76076361	0.883273276	0.931784725	0.953566285	0.964485834
76.4	0.845980702	0.768732332	0.603151418	0.335202471	0.45314409	0.751615972	0.879826908	0.930353814	0.9529058	0.964161952
76.5	0.848901902	0.774454109	0.615168171	0.346450414	0.437108541	0.742111293	0.876247191	0.928875415	0.952225658	0.963828508
76.6	0.851710719	0.77992366	0.626693129	0.358549424	0.421622716	0.732245452	0.872529575	0.92734821	0.951525487	0.963485403
76.7	0.854412597	0.785154195	0.637737976	0.371339929	0.406817761	0.722016093	0.86866951	0.925770892	0.950804935	0.963132558
76.8	0.857012739	0.790158301	0.648316388	0.38467124	0.392824018	0.711422898	0.86466246	0.924142173	0.950063678	0.962769916
76.9	0.859516124	0.794947963	0.658443512	0.398403658	0.379767964	0.700467895	0.86050393	0.922460789	0.949301418	0.962397444
77	0.861927519	0.799534587	0.668135538	0.412409861	0.367769035	0.689155774	0.85618949	0.920725505	0.948517888	0.962015132
77.1	0.864251494	0.80392903	0.677409343	0.426575669	0.35693648	0.677494206	0.851714804	0.91893512	0.947712853	0.961622993
77.2	0.86649243	0.808141619	0.686282201	0.440800259	0.34736641	0.665494182	0.847075662	0.917088476	0.946886111	0.96122107
77.3	0.868654535	0.812182183	0.69477154	0.454995964	0.33913918	0.653170336	0.842268008	0.915184461	0.946037499	0.960809431
77.4	0.870741846	0.816060069	0.702894762	0.46908774	0.33231727	0.640541263	0.837287985	0.913222018	0.945166895	0.960388173
77.5	0.872758245	0.819784184	0.710669081	0.4830124	0.326943764	0.627629817	0.832131969	0.911200154	0.944274218	0.959957423
77.6	0.874707494	0.823362994	0.718111413	0.496717689	0.323041508	0.614463376	0.826796612	0.909117944	0.943359434	0.959517338
77.7	0.876593177	0.826804549	0.725238281	0.510161284	0.320612993	0.60107406	0.821278889	0.906974541	0.942422557	0.959068106
77.8	0.878418739	0.830116517	0.732065753	0.523309749	0.319640927	0.587498894	0.815576146	0.90476918	0.941463649	0.958609948
77.9	0.88018752	0.833306203	0.738609388	0.536137506	0.32008946	0.573779898	0.809686151	0.902501192	0.940482824	0.958143107
78	0.881902735	0.836380562	0.744884203	0.548625843	0.321905958	0.559964088	0.803607144	0.900170001	0.939480248	0.957667906
78.1	0.883567481	0.839346219	0.75090465	0.560761976	0.325023211	0.546103382	0.797337901	0.89777518	0.938456209	0.957184649
78.2	0.88518474	0.842209482	0.756684603	0.572538189	0.329361927	0.532254389	0.790877793	0.895316361	0.93741093	0.956693682
78.3	0.88675739	0.844976359	0.762237354	0.583951044	0.33483339	0.518478079	0.784226821	0.892793328	0.936344786	0.956195406
78.4	0.888288199	0.847652574	0.767575616	0.595000681	0.341342131	0.504839326	0.777385705	0.890206001	0.935258196	0.955690251
78.5	0.889779837	0.850243578	0.772711525	0.605690187	0.348788516	0.49140632	0.770355935	0.887554439	0.934151641	0.955178679
78.6	0.891234871	0.852754561	0.777656649	0.616025047	0.357071136	0.478249853	0.763139834	0.884838848	0.93302567	0.95466119
78.7	0.892655773	0.855190464	0.782422004	0.626012663	0.366088949	0.465442484	0.755740615	0.882059585	0.931880898	0.954138315
78.8	0.894044919	0.857555987	0.787018067	0.635661942	0.37574311	0.453057596	0.748162442	0.879217173	0.930718008	0.953610622
78.9	0.895404587	0.859855601	0.791454785	0.644982934	0.385938485	0.441168379	0.740410491	0.876312297	0.929537748	0.953078709
79	0.896736964	0.862093554	0.795741599	0.653986532	0.396584839	0.429846733	0.732491001	0.873345812	0.928340936	0.952543206
79.1	0.898044144	0.864273879	0.799887453	0.662684215	0.407597703	0.419162161	0.724411326	0.870318752	0.927128456	0.952004774
79.2	0.899328125	0.866400403	0.803900815	0.671087829	0.41889897	0.409180646	0.716179984	0.867232325	0.925901255	0.951464101
79.3	0.900590816	0.868476749	0.807789689	0.679209411	0.430417226	0.399963578	0.707806694	0.864087921	0.924660346	0.950921901
79.4	0.90183403	0.870506344	0.811561636	0.687061033	0.442087873	0.391566741	0.699302415	0.860887114	0.9234068	0.950378913
79.5	0.903059488	0.872492424	0.815223784	0.694654686	0.45385307	0.384039412	0.690679372	0.857631656	0.922141749	0.949835897
79.6	0.904268817	0.874438041	0.818782847	0.702002174	0.465661537	0.377423592	0.681951075	0.854323486	0.92086638	0.949293633
79.7	0.905463552	0.876346061	0.822245136	0.70911504	0.477468251	0.371753391	0.673132329	0.850964721	0.919581931	0.948752914
79.8	0.906645131	0.878219175	0.825616576	0.716004494	0.489234068	0.367054594	0.664239234	0.847557656	0.91828969	0.948214549
79.9	0.9078149	0.880059899	0.828902721	0.722681374	0.500925292	0.363344406	0.655289177	0.844104764	0.916990987	0.947679355
80	0.90897411	0.881870578	0.832108763	0.729156098	0.512513222	0.360631392	0.646300805	0.840608688	0.915687192	0.947148156
80.1	0.910123916	0.883653392	0.835239549	0.735438644	0.523973681	0.358915596	0.637293996	0.837072237	0.914379711	0.94662178
80.2	0.91126538	0.885410357	0.838299591	0.741538528	0.535286558	0.358188829	0.628289806	0.833498382	0.913069977	0.946101054
80.3	0.91239947	0.88714333	0.841293082	0.747464793	0.546435359	0.358435117	0.619310414	0.82989025	0.91175945	0.9455868
80.4	0.913527059	0.888854014	0.844223905	0.753226006	0.557406779	0.359631275	0.610379042	0.826251116	0.910449606	0.945079835
80.5	0.91464893	0.89054396	0.847095648	0.758830253	0.568190307	0.361747585	0.601519874	0.822584397	0.909141937	0.944580964
80.6	0.915765773	0.892214573	0.849911613	0.764285145	0.578777855	0.364748555	0.592757947	0.818893646	0.907837943	0.944090979
80.7	0.916878189	0.893867115	0.852674833	0.769597829	0.589163423	0.368593727	0.584119039	0.815182544	0.906539128	0.943610654
80.8	0.917986692	0.895502713	0.855388082	0.774774995	0.599342797	0.373238511	0.575629538	0.811454891	0.905246991	0.943140745
80.9	0.919091711	0.89712236	0.858053884	0.779822887	0.609313276	0.378635014	0.5673163	0.807714603	0.90396303	0.942681983
81	0.920193591	0.898726924	0.860674533	0.784747325	0.619073429	0.384732859	0.559206494	0.803965704	0.902688726	0.942235078
81.1	0.921292599	0.900317153	0.863252098	0.789553716	0.628622886	0.391479952	0.551327433	0.800212318	0.901425551	0.941800709
81.2	0.922388927	0.901893678	0.865788443	0.794247075	0.637962152	0.398823208	0.543706395	0.796458663	0.900174955	0.941379529
81.3	0.923482694	0.903457025	0.868285232	0.798832045	0.647092448	0.406709214	0.536370442	0.79270905	0.898938367	0.940972159
81.4	0.924573952	0.905007617	0.870743947	0.803312915	0.656015568	0.415084815	0.52934622	0.788967876	0.897717193	0.940579191
81.5	0.925662689	0.906545784	0.873165902	0.807693641	0.664733771	0.423897633	0.522659757	0.785239617	0.896512813	0.940201183
81.6	0.926748836	0.90807177	0.875552251	0.811977872	0.673249672	0.433096518	0.516336265	0.781528831	0.895326578	0.93983866
81.7	0.927832269	0.909585736	0.877904004	0.816168963	0.68156617	0.442631917	0.510399927	0.777840151	0.894159811	0.939492117
81.8	0.928912817	0.911087773	0.88022204	0.820270006	0.68968637	0.452456183	0.5048737	0.774178283	0.893013809	0.939162015
81.9	0.929990265	0.912577909	0.882507117	0.824283843	0.697613535	0.462523812	0.499779107	0.770548007	0.891889838	0.938848785
82	0.931064362	0.914056112	0.884759888	0.828213092	0.705351036	0.472791629	0.495136049	0.766954178	0.890789137	0.938552825
82.1	0.932134823	0.915522301	0.886980911	0.832060166	0.71290232	0.483218919	0.490962618	0.763401719	0.889712922	0.938274507
82.2	0.933201338	0.916976356	0.889170658	0.835827295	0.720270878	0.493767507	0.487274931	0.759895628	0.888662382	0.938014174
82.3	0.934263574	0.918418117	0.891329534	0.839516541	0.72746023	0.504401802	0.484086971	0.756440974	0.887638688	0.937772146
82.4	0.935321184	0.919847401	0.89345788	0.84312982	0.734473902	0.515088806	0.481410458	0.753042898	0.886642991	0.937548718
82.5	0.93637381	0.921264002	0.895555988	0.84666892	0.741315424	0.525798091	0.479254731	0.749706614	0.88567643	0.937344164
82.6	0.937421085	0.922667699	0.897624109	0.850135517	0.747988312	0.536501754	0.477626664	0.74643741	0.884740131	0.937158742
82.7	0.938462645	0.924058263	0.899662463	0.853531189	0.754496074	0.547174353	0.4765306	0.743240645	0.883835214	0.936992692
82.8	0.939498128	0.925435465	0.901671248	0.856857434	0.760842202	0.557792827	0.475968325	0.740121747	0.882962798	0.936846246
82.9	0.940527179	0.926799076	0.903650649	0.860115682	0.767030171	0.5683364	0.475939054	0.737086216	0.882124005	0.936719621
83	0.941549454	0.928148878	0.905600843	0.863307307	0.773063445	0.578786484	0.476439466	0.734139617	0.881319962	0.936613032
83.1	0.942564625	0.929484664	0.907522006	0.866433639	0.778945471	0.589126567	0.477463753	0.731287578	0.88055181	0.936526689
83.2	0.943572384	0.930806244	0.909414323	0.869495978	0.78467969	0.599342106	0.479003709	0.728535784	0.879820706	0.936460802
83.3	0.944572443	0.932113451	0.911277989	0.872495595	0.79026953	0.609420412	0.481048836	0.725889974	0.879127829	0.936415583
83.4	0.945564535	0.933406139	0.913113215	0.87543375	0.795718417	0.619350536	0.483586489	0.723355931	0.878474384	0.93639125
83.5	0.946548425	0.93468419	0.914920235	0.878311694	0.801029771	0.629123155	0.486602028	0.720939474	0.877861606	0.936388029
83.6	0.947523902	0.935947518	0.916699306	0.881130673	0.80620701	0.638730462	0.490079006	0.71864645	0.877290767	0.936406156
83.7	0.948490786	0.937196063	0.91845071	0.883891942	0.811253551	0.648166057	0.49399936	0.716482722	0.876763177	0.936445882
83.8	0.949448927	0.938429803	0.920174763	0.886596758	0.816172814	0.657424842	0.498343624	0.714454158	0.876280188	0.936507472
83.9	0.950398209	0.939648747	0.92187181	0.889246395	0.820968217	0.666502918	0.503091148	0.712566614	0.875843198	0.936591211
84	0.951338546	0.94085294	0.923542229	0.891842139	0.825643182	0.67539749	0.508220322	0.710825923	0.875453657	0.9366974
84.1	0.952269886	0.942042461	0.925186431	0.894385294	0.830201131	0.684106772	0.5137088	0.709237883	0.875113063	0.936826364
84.2	0.95319221	0.943217427	0.926804864	0.896877181	0.834645486	0.692629898	0.519533727	0.707808232	0.874822971	0.936978451
84.3	0.954105533	0.944377989	0.928398009	0.899319141	0.83897967	0.700966841	0.525671955	0.706542643	0.874584989	0.937154032
84.4	0.955009899	0.945524331	0.929966379	0.901712538	0.843207103	0.709118332	0.532100254	0.705446699	0.874400783	0.937353502
84.5	0.955905389	0.946656676	0.931510525	0.904058751	0.8473312	0.717085784	0.538795507	0.704525878	0.874272077	0.937577284
84.6	0.95679211	0.947775276	0.933031026	0.906359182	0.851355373	0.724871224	0.545734899	0.703785538	0.87420065	0.937825824
84.7	0.957670203	0.948880418	0.934528496	0.90861525	0.855283023	0.732477228	0.552896081	0.703230902	0.87418834	0.938099597
84.8	0.958539836	0.94997242	0.936003577	0.910828394	0.859117541	0.739906859	0.560257329	0.702867037	0.87423704	0.938399101
84.9	0.959401206	0.951051627	0.937456941	0.913000066	0.862862307	0.74716361	0.56779767	0.702698845	0.874348695	0.938724863
85	0.960254537	0.952118417	0.938889287	0.915131734	0.866520683	0.754251352	0.575497007	0.702731044	0.874525304	0.939077431
85.1	0.961100078	0.953173191	0.940301338	0.917224881	0.870096011	0.761174285	0.583336211	0.702968161	0.874768914	0.939457379
85.2	0.961938101	0.954216376	0.941693841	0.919280997	0.873591613	0.767936892	0.591297206	0.703414514	0.875081614	0.939865302
85.3	0.962768902	0.955248422	0.943067563	0.921301583	0.877010786	0.774543899	0.599363029	0.704074207	0.875465537	0.940301816
85.4	0.963592794	0.956269801	0.944423292	0.923288145	0.880356799	0.781000236	0.607517876	0.704951123	0.875922849	0.940767555
85.5	0.964410114	0.957281003	0.945761831	0.925242196	0.883632889	0.787311002	0.615747133	0.70604891	0.876455746	0.941263171
85.6	0.965221212	0.958282536	0.947083998	0.927165246	0.886842262	0.793481433	0.624037396	0.707370985	0.877066448	0.941789326
85.7	0.966026455	0.959274923	0.948390622	0.929058808	0.889988085	0.79951687	0.632376469	0.708920526	0.877757189	0.942346696
85.8	0.966826223	0.960258699	0.949682542	0.930924391	0.893073486	0.805422739	0.640753357	0.710700471	0.878530213	0.942935963
85.9	0.967620907	0.961234412	0.950960606	0.932763495	0.896101551	0.811204518	0.649158249	0.712713519	0.879387763	0.943557813
86	0.968410911	0.962202617	0.952225664	0.934577616	0.899075319	0.81686772	0.65758249	0.714962133	0.880332072	0.944212931
86.1	0.969196642	0.963163877	0.953478571	0.936368235	0.901997782	0.822417871	0.666018543	0.71744854	0.881365355	0.944901999
86.2	0.969978516	0.964118759	0.95472018	0.93813682	0.904871881	0.827860492	0.674459946	0.720174739	0.882489795	0.94562569
86.3	0.970756952	0.96506783	0.955951342	0.939884823	0.907700503	0.83320108	0.682901272	0.723142503	0.883707537	0.946384664
86.4	0.971532372	0.966011661	0.957172903	0.941613677	0.910486477	0.838445095	0.691338067	0.726353386	0.885020669	0.947179561
86.5	0.972305196	0.966950818	0.958385701	0.943324793	0.913232573	0.843597946	0.699766805	0.729808729	0.886431217	0.948011
86.6	0.973075845	0.967885864	0.959590563	0.945019554	0.915941499	0.848664976	0.708184825	0.733509668	0.887941127	0.948879568
86.7	0.973844734	0.968817354	0.960788306	0.946699321	0.918615898	0.853651451	0.716590275	0.737457139	0.889552253	0.949785819
86.8	0.974612272	0.969745835	0.96197973	0.94836542	0.921258344	0.85856255	0.724982054	0.741651883	0.891266343	0.950730267
86.9	0.975378862	0.970671844	0.963165618	0.950019146	0.923871343	0.863403356	0.733359749	0.746094455	0.893085026	0.951713377
87	0.976144896	0.971595903	0.964346731	0.95166176	0.926457324	0.868178844	0.741723584	0.750785223	0.895009793	0.952735565
87.1	0.976910754	0.97251852	0.965523811	0.953294482	0.929018642	0.872893876	0.750074354	0.755724379	0.897041987	0.953797185
87.2	0.977676805	0.973440186	0.966697572	0.954918493	0.931557575	0.877553192	0.758413374	0.760911933	0.899182782	0.954898526
87.3	0.9784434	0.974361371	0.967868704	0.95653493	0.934076317	0.882161402	0.766742421	0.766347718	0.901433172	0.956039809
87.4	0.979210874	0.975282526	0.969037865	0.958144883	0.936576979	0.886722981	0.775063686	0.772031391	0.903793955	0.957221175
87.5	0.979979544	0.976204075	0.970205683	0.959749398	0.939061588	0.891242264	0.783379717	0.777962422	0.906265712	0.95844268
87.6	0.980749706	0.977126421	0.971372751	0.961349465	0.941532081	0.89572344	0.791693376	0.784140099	0.908848799	0.959704295
87.7	0.981521634	0.978049938	0.972539629	0.962946026	0.943990306	0.900170548	0.800007791	0.790563513	0.911543327	0.961005893
87.8	0.98229558	0.978974972	0.973706838	0.964539966	0.946438018	0.904587471	0.808326312	0.797231556	0.914349147	0.962347248
87.9	0.983071769	0.979901839	0.974874859	0.966132116	0.948876878	0.908977937	0.816652471	0.804142902	0.917265841	0.963728028
88	0.983850403	0.980830823	0.976044136	0.967723246	0.951308454	0.913345512	0.824989946	0.811296003	0.920292702	0.965147792
88.1	0.984631656	0.981762178	0.977215069	0.969314071	0.953734216	0.917693602	0.833342524	0.818689071	0.923428724	0.966605986
88.2	0.985415673	0.982696124	0.978388015	0.970905242	0.95615554	0.922025447	0.841714069	0.826320059	0.926672591	0.968101937
88.3	0.986202573	0.983632844	0.97956329	0.972497353	0.958573701	0.926344126	0.850108495	0.834186648	0.930022668	0.969634853
88.4	0.986992444	0.984572491	0.980741164	0.974090933	0.960989882	0.930652555	0.85852974	0.842286229	0.933476987	0.971203819
88.5	0.987785348	0.985515181	0.981921862	0.975686455	0.963405166	0.934953485	0.866981742	0.85061588	0.937033245	0.972807798
88.6	0.988581314	0.986460994	0.983105569	0.977284325	0.965820545	0.939249513	0.875468421	0.859172345	0.940688795	0.974445625
88.7	0.989380345	0.987409977	0.984292423	0.978884895	0.968236914	0.943543074	0.883993663	0.867952021	0.944440643	0.976116014
88.8	0.990182414	0.988362143	0.985482518	0.980488453	0.970655079	0.947836456	0.892561306	0.876950928	0.948285447	0.977817555
88.9	0.990987466	0.989317471	0.98667591	0.982095234	0.973075759	0.952131796	0.901175132	0.886164696	0.952219513	0.979548715
89	0.991795418	0.990275908	0.987872611	0.983705414	0.975499586	0.956431095	0.909838863	0.89558854	0.956238805	0.981307844
89.1	0.992606164	0.99123737	0.989072597	0.985319119	0.977927114	0.960736219	0.918556153	0.905217245	0.960338942	0.983093178
89.2	0.993419571	0.992201744	0.990275803	0.986936423	0.980358821	0.965048911	0.927330595	0.915045146	0.96451521	0.984902841
89.3	0.994235482	0.993168888	0.991482135	0.988557355	0.982795112	0.969370799	0.936165722	0.925066111	0.96876257	0.986734854
89.4	0.995053722	0.994138637	0.992691463	0.990181902	0.985236332	0.97370341	0.945065013	0.935273529	0.973075671	0.98858714
89.5	0.995874092	0.995110802	0.99390363	0.991810009	0.987682765	0.978048179	0.95403191	0.945660295	0.977448863	0.990457532
89.6	0.996696382	0.996085173	0.995118455	0.99344159	0.990134646	0.982406462	0.963069825	0.9562188	0.981876217	0.99234378
89.7	0.997520361	0.997061525	0.996335733	0.995076529	0.992592165	0.986779555	0.972182161	0.966940923	0.986351541	0.994243562
89.8	0.998345792	0.998039616	0.997555242	0.996714685	0.99505548	0.991168702	0.981372329	0.977818025	0.990868408	0.996154492
89.9	0.999172423	0.999019194	0.998776746	0.998355899	0.997524721	0.995575118	0.990643775	0.988840945	0.995420172	0.998074132
90	0	0	0	0	0	0	0	0	0	0
