# Supplementary material for: Enhanced surface plasmon resonance biosensor with graphene-black phosphorus heterostructure for ultra-high sensitivity refractive index detection with machine learning for behaviour prediction
Source: PLoS One. 2025 Nov 7;20(11):e0332356. doi: 10.1371/journal.pone.0332356 (PMC12594348; doi:10.1371/journal.pone.0332356)
Supplement: S1 Data — The Supporting Information contains simulation data generated using COMSOL Multiphysics. These files include Excel sheets summarizing the parametric variations and corresponding simulation results. (ZIP) [file pone.0332356.s001.zip › ag/60.csv]

65	0.961757295	0.968959706	0.972507722	0.974339116	0.975287065	0.975745506	0.975911674	0.975880352	0.975645966	0.974983343
65.1	0.96079042	0.968497452	0.972274613	0.974221753	0.97523332	0.975729526	0.975920345	0.975908509	0.975705823	0.97429363
65.2	0.9597577	0.968006954	0.972027831	0.974097127	0.975175403	0.975710939	0.975927151	0.975934791	0.975759188	0.92647599
65.3	0.958653929	0.967486245	0.971766475	0.973964743	0.975112995	0.975689516	0.97593192	0.975959131	0.975807595	0.972980366
65.4	0.957473445	0.966933215	0.971489592	0.973824086	0.975045768	0.975665021	0.975934476	0.97598144	0.975851921	0.974970922
65.5	0.956210081	0.966345605	0.971196175	0.973674618	0.974973384	0.975637213	0.975934638	0.976001614	0.975892686	0.975362548
65.6	0.954857119	0.965720992	0.970885162	0.973515782	0.9748955	0.975605848	0.975932222	0.976019539	0.975930198	0.975537617
65.7	0.953407228	0.965056775	0.97055543	0.973346996	0.974811759	0.97557068	0.975927042	0.976035091	0.975964638	0.975647591
65.8	0.951852408	0.964350161	0.970205793	0.973167656	0.974721799	0.975531457	0.975918912	0.976048144	0.975996102	0.975729183
65.9	0.950183917	0.963598148	0.969834994	0.972977133	0.974625248	0.975487926	0.975907641	0.976058565	0.97602463	0.975795149
66	0.948392198	0.962797507	0.969441705	0.972774772	0.974521725	0.975439833	0.975893044	0.976066218	0.976050226	0.975850973
66.1	0.946466792	0.96194476	0.969024519	0.972559889	0.974410839	0.97538692	0.975874932	0.976070968	0.976072865	0.97589937
66.2	0.944396247	0.961036162	0.968581942	0.972331774	0.974292191	0.975328928	0.975853119	0.976072681	0.976092505	0.975941825
66.3	0.942168014	0.960067675	0.968112392	0.972089686	0.974165371	0.975265595	0.975827419	0.97607122	0.976109091	0.975979206
66.4	0.939768336	0.95903494	0.96761419	0.971832849	0.974029961	0.97519666	0.975797649	0.976066455	0.976122561	0.976012047
66.5	0.937182121	0.957933252	0.96708555	0.971560457	0.973885531	0.97512186	0.975763628	0.976058254	0.976132847	0.976040689
66.6	0.934392806	0.956757525	0.966524575	0.971271663	0.973731639	0.975040929	0.975725177	0.976046491	0.97613988	0.976065352
66.7	0.931382212	0.955502257	0.965929247	0.970965585	0.973567834	0.974953601	0.975682121	0.976031043	0.976143588	0.976086181
66.8	0.928130375	0.954161496	0.965297415	0.970641297	0.973393652	0.974859608	0.975634287	0.976011791	0.976143902	0.976103272
66.9	0.924615382	0.952728794	0.964626789	0.970297832	0.973208616	0.974758682	0.975581505	0.975988621	0.976140755	0.976116689
67	0.920813173	0.951197163	0.963914928	0.969934174	0.973012234	0.974650553	0.975523608	0.975961423	0.976134083	0.976126474
67.1	0.91669735	0.949559028	0.963159224	0.969549256	0.972804004	0.974534949	0.975460436	0.975930095	0.976123827	0.976132656
67.2	0.912238963	0.947806165	0.962356896	0.969141962	0.972583404	0.974411597	0.975391827	0.975894536	0.97610993	0.976135253
67.3	0.907406302	0.945929651	0.96150497	0.968711114	0.972349899	0.974280222	0.975317629	0.975854656	0.976092343	0.976134282
67.4	0.902164674	0.943919792	0.960600267	0.968255478	0.972102936	0.974140549	0.975237689	0.975810368	0.976071023	0.976129756
67.5	0.8964762	0.941766056	0.959639386	0.967773751	0.971841945	0.973992298	0.97515186	0.975761591	0.976045931	0.97612169
67.6	0.890299617	0.939456996	0.958618686	0.967264565	0.971566335	0.973835188	0.97506	0.975708252	0.976017038	0.9761101
67.7	0.88359012	0.936980167	0.957534268	0.966726475	0.971275496	0.973668935	0.974961968	0.975650284	0.975984319	0.976095005
67.8	0.87629925	0.934322036	0.956381954	0.96615796	0.970968796	0.973493253	0.974857633	0.975587628	0.975947758	0.97607643
67.9	0.868374862	0.931467887	0.955157265	0.965557414	0.970645582	0.973307854	0.974746861	0.975520229	0.975907346	0.976054405
68	0.859761206	0.928401719	0.953855394	0.964923142	0.970305174	0.973112444	0.974629527	0.975448041	0.975863081	0.976028965
68.1	0.850399169	0.925106136	0.952471187	0.964253353	0.969946869	0.972906728	0.974505508	0.975371024	0.97581497	0.976000152
68.2	0.840226732	0.921562233	0.950999107	0.963546155	0.969569935	0.972690405	0.974374685	0.975289148	0.975763028	0.975968017
68.3	0.829179719	0.917749476	0.949433211	0.962799547	0.969173612	0.972463172	0.974236946	0.975202385	0.975707275	0.975932614
68.4	0.817192931	0.913645578	0.947767113	0.962011414	0.96875711	0.972224719	0.974092179	0.975110719	0.975647744	0.975894007
68.5	0.804201763	0.909226376	0.945993953	0.961179516	0.968319613	0.971974732	0.973940279	0.975014137	0.975584473	0.975852268
68.6	0.790144437	0.904465708	0.944106356	0.960301482	0.967860257	0.971712892	0.973781143	0.974912637	0.975517507	0.975807476
68.7	0.774964981	0.899335293	0.942096396	0.959374801	0.967378154	0.971438874	0.973614671	0.97480622	0.975446901	0.975759715
68.8	0.758617096	0.893804625	0.939955546	0.9583968	0.966872374	0.971152345	0.973440768	0.974694894	0.975372713	0.975709071
68.9	0.741069017	0.88784089	0.937674655	0.9573647	0.966341948	0.970852951	0.973259332	0.974578676	0.975295026	0.975655683
69	0.722309525	0.881408922	0.935243871	0.956275472	0.96578585	0.970540398	0.973070314	0.974457607	0.975213914	0.975599623
69.1	0.702354893	0.874471127	0.932652593	0.955125956	0.965203065	0.970214281	0.972873586	0.974331693	0.975129453	0.975541017
69.2	0.681257005	0.866987594	0.929889443	0.95391279	0.964592449	0.969874251	0.972669077	0.974200977	0.975041739	0.97547999
69.3	0.659111925	0.858916174	0.926942186	0.952632403	0.963952859	0.969519937	0.972456708	0.974065501	0.974950872	0.975416673
69.4	0.636068579	0.850212712	0.923797681	0.951281005	0.963283089	0.969150957	0.9722364	0.973925312	0.974856958	0.975351203
69.5	0.61233654	0.840831397	0.920441818	0.949854573	0.962581875	0.968766918	0.972008074	0.973780461	0.974760107	0.975283721
69.6	0.588191692	0.8307253	0.916859457	0.948348833	0.961847893	0.968367412	0.971771654	0.973631005	0.974660435	0.975214377
69.7	0.563978275	0.819847114	0.913034365	0.946759244	0.961079756	0.967952021	0.971527063	0.973477005	0.974558065	0.975143321
69.8	0.540105683	0.80815018	0.908949157	0.945080979	0.96027601	0.967520312	0.971274225	0.973318524	0.974453122	0.975070712
69.9	0.517038582	0.79558983	0.904585236	0.94330891	0.959435128	0.967071836	0.971013061	0.973155628	0.974345735	0.97499671
70	0.49527952	0.782125139	0.89992274	0.941437585	0.958555509	0.966606127	0.970743493	0.972988387	0.974236037	0.974921478
70.1	0.475344171	0.767721117	0.894940496	0.939461205	0.957635469	0.9661227	0.970465438	0.972816871	0.974124163	0.97484518
70.2	0.457730745	0.752351438	0.889615981	0.937373605	0.956673238	0.965621052	0.970178809	0.97264115	0.974010246	0.974767982
70.3	0.442886476	0.736001712	0.883925306	0.935168226	0.955666956	0.965100657	0.969883517	0.972461294	0.973894424	0.974690052
70.4	0.43117523	0.718673353	0.877843213	0.932838094	0.954614662	0.964560965	0.969579466	0.972277372	0.973776833	0.974611553
70.5	0.422850661	0.700387979	0.871343105	0.930375788	0.953514293	0.9640014	0.969266553	0.972089451	0.973657605	0.974532651
70.6	0.4180388	0.681192272	0.864397108	0.927773417	0.952363672	0.96342136	0.968944667	0.971897594	0.973536872	0.974453506
70.7	0.416732515	0.661163084	0.856976183	0.925022587	0.951160506	0.962820211	0.968613688	0.971701859	0.973414761	0.974374275
70.8	0.418798251	0.640412492	0.849050292	0.922114371	0.94990237	0.962197288	0.968273484	0.971502299	0.973291397	0.97429511
70.9	0.423993429	0.61909234	0.840588647	0.919039281	0.948586708	0.961551887	0.967923913	0.971298962	0.973166895	0.974216157
71	0.431991328	0.59739769	0.831560036	0.915787233	0.947210814	0.960883268	0.967564818	0.971091884	0.973041365	0.974137556
71.1	0.442409551	0.575568465	0.821933278	0.912347516	0.945771829	0.960190651	0.967196027	0.970881095	0.972914911	0.974059438
71.2	0.454838327	0.553888514	0.811677796	0.908708759	0.944266727	0.959473208	0.966817349	0.970666613	0.972787624	0.973981924
71.3	0.468865681	0.532681378	0.800764361	0.904858905	0.942692304	0.958730064	0.966428578	0.970448446	0.972659588	0.973905126
71.4	0.48409762	0.512302202	0.78916602	0.900785176	0.941045166	0.957960292	0.966029485	0.970226586	0.972530873	0.973829144
71.5	0.500172611	0.493125606	0.77685924	0.896474054	0.939321716	0.95716291	0.96561982	0.970001015	0.97240154	0.973754068
71.6	0.516770509	0.475529818	0.763825291	0.891911255	0.93751814	0.956336873	0.965199309	0.969771696	0.972271633	0.973679973
71.7	0.533616708	0.459877986	0.750051901	0.887081717	0.935630393	0.955481075	0.964767652	0.969538578	0.972141186	0.97360692
71.8	0.55048254	0.446498195	0.735535179	0.881969592	0.933654184	0.954594339	0.964324521	0.969301592	0.972010214	0.973534957
71.9	0.567183027	0.435664149	0.720281825	0.876558252	0.931584957	0.953675417	0.963869559	0.969060651	0.971878719	0.973464117
72	0.583572955	0.427578661	0.704311596	0.870830309	0.929417878	0.952722979	0.96340238	0.968815646	0.971746686	0.973394417
72.1	0.599542078	0.422361893	0.687659976	0.86476765	0.927147816	0.951735615	0.962922562	0.968566452	0.971614084	0.973325859
72.2	0.615010034	0.420045712	0.670380971	0.8583515	0.924769323	0.950711823	0.96242965	0.968312919	0.971480863	0.973258427
72.3	0.629921384	0.420574711	0.652549888	0.851562505	0.922276616	0.949650008	0.961923151	0.968054878	0.971346957	0.97319209
72.4	0.644241048	0.423813529	0.634265913	0.844380874	0.919663571	0.948548483	0.96140254	0.967792137	0.971212282	0.973126801
72.5	0.657950186	0.42955923	0.615654226	0.836786513	0.916923669	0.947405437	0.960867243	0.967524481	0.971076735	0.973062496
72.6	0.67104272	0.437557133	0.596867388	0.828759273	0.914050017	0.946218962	0.960316651	0.96725167	0.970940195	0.972999094
72.7	0.683522344	0.447518058	0.578085624	0.820279215	0.911035303	0.944987027	0.959750109	0.966973444	0.970802525	0.972936501
72.8	0.695400071	0.459135282	0.55951568	0.811326961	0.907871789	0.943707476	0.959166921	0.966689517	0.97066357	0.972874605
72.9	0.706692235	0.47209976	0.541387933	0.801884129	0.904551285	0.942378022	0.958566342	0.966399578	0.970523156	0.97281328
73	0.717418891	0.486112715	0.523951526	0.791933859	0.901065142	0.940996238	0.957947581	0.966103296	0.970381093	0.972752386
73.1	0.727602551	0.500895141	0.50746746	0.781461453	0.897404229	0.939559555	0.957309797	0.965800311	0.970237176	0.972691767
73.2	0.737267196	0.516194249	0.492199769	0.77045513	0.893558926	0.938065248	0.956652101	0.965490244	0.970091182	0.972631258
73.3	0.746437527	0.531787111	0.478405166	0.758906909	0.889519115	0.936510434	0.95597355	0.96517269	0.969942875	0.972570679
73.4	0.755138389	0.547481998	0.466321803	0.74681363	0.885274178	0.934892061	0.955273149	0.96484722	0.969792003	0.97250984
73.5	0.76339435	0.563117929	0.456157986	0.734178112	0.880812997	0.933206903	0.95454985	0.964513385	0.969638302	0.972448541
73.6	0.771229398	0.57856296	0.448081832	0.721010431	0.876123964	0.93145155	0.953802547	0.964170711	0.969481494	0.972386572
73.7	0.778666723	0.593711662	0.442212832	0.707329329	0.871195002	0.929622403	0.95303008	0.963818703	0.96932129	0.972323715
73.8	0.785728581	0.608482174	0.438616166	0.693163682	0.866013593	0.927715663	0.95223123	0.963456845	0.969157389	0.972259747
73.9	0.792436202	0.622813104	0.437300295	0.678554017	0.86056682	0.925727326	0.951404718	0.963084598	0.968989482	0.972194435
74	0.798809744	0.63666049	0.438218028	0.663553987	0.854841428	0.923653173	0.950549206	0.962701404	0.96881725	0.972127545
74.1	0.80486828	0.649994948	0.441270861	0.648231722	0.848823901	0.921488766	0.949663292	0.962306687	0.968640365	0.972058838
74.2	0.810629807	0.662799074	0.446316017	0.632670942	0.842500558	0.919229436	0.948745514	0.961899848	0.968458495	0.97198807
74.3	0.816111265	0.67506516	0.453175418	0.616971697	0.835857685	0.916870282	0.947794344	0.961480272	0.968271299	0.971914998
74.4	0.821328579	0.686793203	0.461645672	0.60125059	0.828881688	0.91440616	0.946808191	0.961047325	0.968078434	0.971839377
74.5	0.826296697	0.697989221	0.471508185	0.585640326	0.821559278	0.911831683	0.945785394	0.960600357	0.96787955	0.971760964
74.6	0.831029642	0.70866383	0.482538664	0.570288445	0.81387771	0.909141209	0.944724228	0.960138699	0.967674296	0.971679515
74.7	0.83554056	0.718831076	0.494515423	0.555355127	0.805825048	0.906328848	0.943622899	0.959661669	0.967462319	0.971594791
74.8	0.839841772	0.728507472	0.507226163	0.541010005	0.79739049	0.903388452	0.942479542	0.959168568	0.967243264	0.971506554
74.9	0.843944829	0.737711225	0.520473095	0.527428	0.78856474	0.900313619	0.941292223	0.958658683	0.967016777	0.971414571
75	0.847860554	0.746461613	0.534076421	0.514784271	0.77934044	0.897097694	0.940058937	0.958131286	0.966782504	0.971318614
75.1	0.851599099	0.754778498	0.547876354	0.503248492	0.769712661	0.893733779	0.938777606	0.957585639	0.966540093	0.971218461
75.2	0.855169986	0.762681944	0.561733887	0.492978762	0.759679448	0.890214733	0.937446083	0.957020989	0.966289196	0.971113898
75.3	0.858582154	0.770191918	0.575530579	0.484115514	0.749242429	0.886533191	0.936062145	0.956436574	0.966029467	0.971004716
75.4	0.861843998	0.777328076	0.589167619	0.476775876	0.738407477	0.882681578	0.934623498	0.955831621	0.965760564	0.970890717
75.5	0.864963408	0.784109595	0.602564386	0.471048896	0.72718541	0.878652128	0.933127778	0.955205345	0.965482153	0.970771709
75.6	0.867947807	0.790555056	0.615656725	0.46699203	0.715592732	0.874436915	0.931572546	0.954556958	0.965193904	0.970647512
75.7	0.870804186	0.796682362	0.628395076	0.464629155	0.703652371	0.870027884	0.929955296	0.953885661	0.964895496	0.970517956
75.8	0.873539132	0.802508693	0.640742591	0.46395026	0.691394412	0.865416894	0.928273451	0.95319065	0.964586616	0.970382881
75.9	0.876158859	0.808050468	0.652673305	0.464912809	0.678856778	0.860595766	0.926524367	0.952471117	0.964266958	0.970242141
76	0.878669235	0.813323341	0.664170446	0.467444603	0.666085816	0.855556343	0.924705336	0.951726251	0.96393623	0.9700956
76.1	0.881075808	0.818342201	0.67522488	0.471447868	0.653136753	0.850290561	0.92281359	0.950955239	0.96359415	0.969943137
76.2	0.883383828	0.823121182	0.685833734	0.476804197	0.64007395	0.844790527	0.920846301	0.950157269	0.963240446	0.969784643
76.3	0.88559827	0.827673684	0.695999192	0.483379948	0.626970925	0.839048619	0.91880059	0.94933153	0.962874863	0.969620026
76.4	0.88772385	0.832012397	0.705727448	0.491031712	0.613910064	0.833057593	0.916673529	0.948477217	0.962497159	0.969449206
76.5	0.88976505	0.83614933	0.715027821	0.499611514	0.600981992	0.826810703	0.914462153	0.94759353	0.962107109	0.969272121
76.6	0.891726126	0.840095839	0.723912004	0.50897148	0.58828455	0.820301846	0.91216346	0.946679679	0.961704502	0.969088725
76.7	0.893611131	0.84386266	0.732393443	0.518967803	0.57592137	0.813525718	0.909774426	0.945734885	0.96128915	0.968898987
76.8	0.895423927	0.847459939	0.740486821	0.529463915	0.564000048	0.806477986	0.907292012	0.944758383	0.960860881	0.968702897
76.9	0.897168194	0.850897268	0.748207636	0.540332845	0.552629939	0.799155482	0.904713176	0.943749425	0.960419545	0.968500461
77	0.898847449	0.85418371	0.755571864	0.551458813	0.541919642	0.791556411	0.902034885	0.942707286	0.959965017	0.968291703
77.1	0.900465053	0.857327835	0.762595685	0.562738138	0.531974264	0.783680578	0.899254132	0.941631261	0.959497193	0.96807667
77.2	0.902024219	0.860337744	0.769295271	0.57407956	0.522892589	0.775529627	0.896367948	0.940520676	0.959015995	0.967855427
77.3	0.903528028	0.863221102	0.775686612	0.585404106	0.514764282	0.767107296	0.893373423	0.939374886	0.958521372	0.967628058
77.4	0.90497943	0.865985158	0.781785399	0.596644596	0.507667287	0.758419677	0.890267724	0.938193283	0.958013302	0.967394672
77.5	0.906381253	0.868636773	0.787606918	0.607744905	0.501665563	0.749475484	0.887048114	0.936975297	0.957491793	0.967155397
77.6	0.907736207	0.871182455	0.793165989	0.618659058	0.496807299	0.740286322	0.883711982	0.935720403	0.956956883	0.966910384
77.7	0.909046953	0.873628382	0.798476904	0.629350239	0.493123694	0.730866942	0.88025686	0.934428124	0.956408644	0.966659806
77.8	0.910315978	0.875980367	0.803553402	0.639789776	0.490628383	0.721235486	0.876680453	0.933098033	0.955847179	0.966403856
77.9	0.911545678	0.878243944	0.808408653	0.649956133	0.489317522	0.711413705	0.872980666	0.931729748	0.955272571	0.966142661
78	0.912738389	0.880424367	0.813055249	0.659833944	0.489170505	0.701427142	0.869155639	0.930323013	0.954685189	0.965876775
78.1	0.913896355	0.882526621	0.817505201	0.669413122	0.490151253	0.691305274	0.865203835	0.928877576	0.954085067	0.965606149
78.2	0.91502173	0.884555437	0.821769947	0.678688035	0.492209961	0.681081575	0.861123904	0.927393241	0.953472508	0.965331175
78.3	0.916116593	0.886515306	0.825860362	0.687656766	0.495285201	0.670793523	0.85691491	0.925869937	0.952847814	0.965052169
78.4	0.917182944	0.888410494	0.829786772	0.696320455	0.499306228	0.660482537	0.852576281	0.924307659	0.952211323	0.96476947
78.5	0.918222706	0.890245051	0.833558969	0.704682729	0.504195368	0.6501938	0.848107859	0.922706487	0.951563414	0.964483439
78.6	0.919237731	0.892022823	0.83718623	0.712749196	0.50987038	0.639975988	0.843509941	0.921066592	0.950904508	0.964194459
78.7	0.920229799	0.893747464	0.840677337	0.720527015	0.516246664	0.629880889	0.838783321	0.91938824	0.950235068	0.963902934
78.8	0.92120062	0.89542244	0.844040595	0.728024531	0.523239268	0.619962916	0.833929332	0.917671794	0.9495556	0.963609292
78.9	0.922151835	0.897051039	0.847283849	0.735250961	0.530764624	0.610278511	0.82894989	0.91591772	0.948866652	0.963313978
79	0.923085014	0.898636382	0.850414508	0.742216136	0.538741994	0.600885446	0.823847532	0.91412659	0.948168812	0.963017458
79.1	0.924001663	0.90018142	0.853439558	0.748930282	0.54709461	0.591842033	0.818625464	0.912299083	0.947462712	0.962720214
79.2	0.924903215	0.901688952	0.856365586	0.755403836	0.555750526	0.583206263	0.813287592	0.910435989	0.946749023	0.962422745
79.3	0.925791039	0.90316162	0.859198791	0.761647306	0.5646432	0.575034895	0.807838571	0.90853821	0.946028452	0.962125566
79.4	0.926666433	0.904601918	0.861945004	0.767671145	0.573711838	0.567382513	0.802283832	0.906606762	0.945301748	0.961829204
79.5	0.927530629	0.906012198	0.864609704	0.773485656	0.582901529	0.560300592	0.79662962	0.904642775	0.944569689	0.961534195
79.6	0.928384788	0.907394669	0.867198033	0.779100919	0.592163214	0.553836594	0.790883025	0.902647492	0.943833092	0.961241088
79.7	0.929230004	0.908751407	0.869714808	0.784526727	0.60145353	0.54803313	0.785052002	0.900622272	0.943092801	0.960950436
79.8	0.930067302	0.910084351	0.872164537	0.789772541	0.610734536	0.54292721	0.779145397	0.898568586	0.942349689	0.960662797
79.9	0.930897635	0.911395314	0.874551433	0.79484746	0.619973388	0.538549622	0.773172957	0.896488016	0.941604655	0.960378734
80	0.931721889	0.91268598	0.876879422	0.799760193	0.629141958	0.534924436	0.767145342	0.894382254	0.940858618	0.960098805
80.1	0.932540879	0.913957911	0.879152161	0.804519045	0.638216425	0.532068681	0.761074126	0.892253098	0.940112517	0.959823571
80.2	0.93335535	0.915212545	0.881373046	0.809131908	0.647176864	0.52999217	0.754971785	0.890102449	0.939367307	0.959553584
80.3	0.93416598	0.916451206	0.883545222	0.813606255	0.656006842	0.528697499	0.74885169	0.887932308	0.938623955	0.959289391
80.4	0.934973375	0.917675103	0.885671597	0.817949146	0.664693014	0.528180206	0.742728075	0.885744772	0.937883434	0.95903153
80.5	0.935778075	0.918885331	0.887754854	0.822167228	0.67322476	0.528429069	0.736616006	0.883542029	0.937146724	0.958780525
80.6	0.936580552	0.920082881	0.889797454	0.826266745	0.68159383	0.529426547	0.730531337	0.881326354	0.936414806	0.958536887
80.7	0.937381212	0.921268637	0.891801657	0.830253546	0.689794025	0.531149324	0.724490653	0.879100102	0.935688659	0.958301111
80.8	0.938180397	0.922443384	0.893769523	0.834133103	0.697820909	0.533568938	0.718511206	0.876865707	0.934969255	0.958073673
80.9	0.938978386	0.92360781	0.895702926	0.837910518	0.705671548	0.536652476	0.712610835	0.874625675	0.934257559	0.957855032
81	0.939775399	0.924762511	0.897603566	0.841590543	0.713344272	0.540363298	0.706807879	0.872382578	0.933554524	0.957645622
81.1	0.940571594	0.925907996	0.899472977	0.845177593	0.720838477	0.544661783	0.701121077	0.870139049	0.932861086	0.957445856
81.2	0.941367078	0.927044689	0.901312536	0.848675765	0.72815444	0.549506058	0.69556946	0.867897781	0.932178169	0.957256125
81.3	0.942161902	0.928172939	0.903123474	0.852088854	0.735293164	0.554852702	0.690172226	0.865661518	0.931506672	0.957076792
81.4	0.94295607	0.929293018	0.904906888	0.855420374	0.742256243	0.560657413	0.684948617	0.863433052	0.930847479	0.956908197
81.5	0.943749538	0.930405132	0.906663749	0.85867357	0.749045749	0.566875611	0.679917777	0.861215223	0.930201447	0.956750655
81.6	0.944542219	0.931509426	0.90839491	0.861851441	0.75566413	0.573462988	0.675098607	0.85901091	0.929569411	0.956604453
81.7	0.945333991	0.932605985	0.910101122	0.864956754	0.762114129	0.58037599	0.67050962	0.856823029	0.928952183	0.956469855
81.8	0.946124693	0.933694844	0.911783034	0.867992066	0.768398718	0.587572226	0.666168784	0.854654534	0.92835055	0.9563471
81.9	0.946914134	0.934775992	0.913441213	0.870959736	0.774521036	0.595010812	0.662093369	0.852508412	0.927765273	0.956236401
82	0.947702098	0.935849377	0.915076144	0.873861946	0.780484344	0.602652647	0.658299789	0.850387678	0.92719709	0.956137948
82.1	0.948488344	0.936914912	0.916688247	0.876700715	0.786291989	0.610460632	0.654803459	0.848295381	0.926646718	0.956051911
82.2	0.949272613	0.937972481	0.918277879	0.879477915	0.791947371	0.618399824	0.651618642	0.846234594	0.92611485	0.955978437
82.3	0.950054631	0.939021945	0.919845346	0.882195286	0.797453918	0.626437546	0.648758314	0.84420842	0.925602158	0.955917656
82.4	0.950834114	0.940063143	0.92139091	0.884854452	0.802815071	0.634543446	0.64623404	0.842219987	0.925109297	0.955869677
82.5	0.951610769	0.941095903	0.922914797	0.887456932	0.808034267	0.642689521	0.644055856	0.840272448	0.924636905	0.955834597
82.6	0.952384302	0.942120042	0.924417203	0.890004152	0.813114928	0.650850107	0.642232174	0.838368983	0.924185607	0.955812497
82.7	0.953154418	0.943135372	0.925898303	0.892497463	0.818060453	0.659001834	0.6407697	0.836512795	0.923756016	0.955803448
82.8	0.953920825	0.944141705	0.927358256	0.894938143	0.822874218	0.667123573	0.639673374	0.834707111	0.923348736	0.95580751
82.9	0.954683237	0.945138858	0.928797208	0.897327417	0.827559563	0.675196351	0.638946326	0.83295518	0.922964365	0.955824737
83	0.955441381	0.946126653	0.930215305	0.899666458	0.832119799	0.683203258	0.63858986	0.831260275	0.922603499	0.955855176
83.1	0.956194992	0.947104922	0.931612688	0.9019564	0.836558201	0.691129348	0.638603456	0.829625688	0.922266735	0.955898874
83.2	0.956943821	0.948073512	0.932989506	0.904198347	0.840878012	0.698961524	0.638984795	0.828054729	0.921954672	0.955955874
83.3	0.957687636	0.949032285	0.934345914	0.906393374	0.845082441	0.706688431	0.639729809	0.826550729	0.921667917	0.956026221
83.4	0.958426224	0.949981122	0.935682079	0.908542541	0.849174664	0.714300336	0.640832747	0.82511703	0.921407085	0.956109966
83.5	0.959159392	0.950919925	0.936998185	0.910646893	0.853157825	0.721789013	0.642286262	0.823756986	0.921172804	0.956207162
83.6	0.959886967	0.951848616	0.938294429	0.912707466	0.857035037	0.729147632	0.644081521	0.82247396	0.920965719	0.956317871
83.7	0.9606088	0.952767142	0.939571031	0.914725291	0.860809383	0.736370646	0.646208323	0.82127132	0.920786491	0.956442164
83.8	0.961324767	0.953675475	0.94082823	0.916701398	0.864483918	0.743453687	0.648655233	0.820152432	0.920635802	0.95658012
83.9	0.962034767	0.954573612	0.942066287	0.91863682	0.868061668	0.750393458	0.651409731	0.819120658	0.920514357	0.956731832
84	0.962738722	0.955461575	0.943285486	0.920532592	0.871545629	0.757187643	0.654458361	0.818179348	0.920422887	0.956897408
84.1	0.963436583	0.956339413	0.944486138	0.922389756	0.874938772	0.763834806	0.65778689	0.817331835	0.920362147	0.957076968
84.2	0.964128322	0.957207203	0.945668573	0.92420936	0.87824404	0.770334313	0.661380469	0.816581431	0.920332923	0.957270647
84.3	0.964813939	0.958065046	0.946833149	0.92599246	0.881464346	0.776686241	0.665223789	0.815931415	0.920336029	0.957478599
84.4	0.965493458	0.95891307	0.947980247	0.927740122	0.884602577	0.782891311	0.669301239	0.815385031	0.92037231	0.957700992
84.5	0.966166925	0.959751429	0.949110271	0.929453418	0.887661593	0.788950811	0.673597056	0.814945478	0.920442642	0.957938014
84.6	0.966834414	0.9605803	0.950223648	0.931133431	0.890644221	0.794866531	0.678095466	0.814615903	0.920547932	0.958189869
84.7	0.967496017	0.961399887	0.951320828	0.932781252	0.893553262	0.800640706	0.68278082	0.814399393	0.920689119	0.958456781
84.8	0.968151853	0.962210415	0.952402282	0.934397976	0.896391484	0.806275959	0.687637717	0.814298968	0.920867171	0.95873899
84.9	0.968802059	0.96301213	0.953468499	0.935984711	0.899161626	0.811775247	0.692651112	0.814317573	0.921083089	0.959036753
85	0.969446793	0.963805302	0.95451999	0.937542565	0.901866391	0.817141818	0.697806419	0.814458073	0.921337898	0.959350345
85.1	0.970086233	0.964590219	0.955557281	0.939072654	0.904508452	0.822379167	0.703089595	0.814723239	0.921632655	0.959680059
85.2	0.970720574	0.965367188	0.956580916	0.940576098	0.907090444	0.827490996	0.708487216	0.81511575	0.921968439	0.960026202
85.3	0.971350029	0.966136531	0.957591453	0.942054017	0.90961497	0.832481181	0.713986534	0.81563818	0.922346353	0.960389094
85.4	0.971974826	0.966898589	0.958589461	0.943507533	0.912084591	0.837353738	0.719575529	0.816292995	0.922767518	0.960769071
85.5	0.972595207	0.967653715	0.959575524	0.944937768	0.914501833	0.842112796	0.725242945	0.817082543	0.923233072	0.961166479
85.6	0.973211428	0.968402276	0.960550233	0.946345839	0.916869181	0.846762568	0.730978313	0.818009056	0.923744167	0.961581676
85.7	0.973823755	0.969144649	0.961514189	0.947732863	0.91918908	0.851307331	0.736771971	0.819074637	0.924301961	0.962015027
85.8	0.974432467	0.969881221	0.962467998	0.949099948	0.921463931	0.855751401	0.742615064	0.82028126	0.924907617	0.962466903
85.9	0.975037848	0.970612388	0.963412272	0.950448196	0.923696093	0.860099119	0.748499546	0.821630767	0.925562298	0.96293768
86	0.975640193	0.97133855	0.964347623	0.951778699	0.925887879	0.864354828	0.754418167	0.823124858	0.926267157	0.963427736
86.1	0.9762398	0.972060114	0.965274669	0.953092542	0.928041556	0.868522861	0.760364459	0.824765096	0.927023338	0.963937448
86.2	0.976836975	0.972777491	0.966194022	0.954390791	0.930159343	0.872607527	0.76633271	0.826552898	0.927831964	0.964467188
86.3	0.977432022	0.97349109	0.967106295	0.955674503	0.932243409	0.876613098	0.772317937	0.828489534	0.928694132	0.965017325
86.4	0.978025251	0.974201322	0.968012095	0.956944715	0.934295874	0.880543797	0.778315859	0.830576124	0.929610908	0.965588215
86.5	0.97861697	0.974908598	0.968912024	0.958202449	0.936318806	0.884403792	0.784322858	0.832813637	0.930583316	0.966180203
86.6	0.979207484	0.975613321	0.969806675	0.959448704	0.938314216	0.888197179	0.790335942	0.835202884	0.931612334	0.966793617
86.7	0.979797099	0.976315893	0.970696631	0.960684458	0.940284065	0.891927985	0.796352709	0.837744522	0.932698882	0.967428767
86.8	0.980386112	0.977016708	0.971582464	0.961910667	0.942230255	0.89560015	0.802371307	0.840439045	0.933843816	0.968085938
86.9	0.980974816	0.977716149	0.972464732	0.963128258	0.944154628	0.899217527	0.80839039	0.843286784	0.935047921	0.968765391
87	0.981563498	0.978414593	0.973343977	0.964338134	0.946058969	0.902783874	0.814409082	0.846287901	0.936311897	0.969467353
87.1	0.982152432	0.979112402	0.974220726	0.965541165	0.947945002	0.90630285	0.82042693	0.84944239	0.937636355	0.970192019
87.2	0.982741886	0.979809926	0.975095486	0.966738192	0.949814387	0.909778009	0.826443872	0.852750068	0.939021805	0.970939545
87.3	0.983332113	0.980507502	0.975968742	0.967930024	0.951668721	0.913212794	0.83246019	0.856210569	0.94046865	0.971710047
87.4	0.983923354	0.981205447	0.97684096	0.969117432	0.953509535	0.916610537	0.838476478	0.859823347	0.941977172	0.972503594
87.5	0.984515836	0.981904062	0.97771258	0.970301153	0.955338292	0.919974455	0.844493599	0.863587658	0.943547529	0.973320206
87.6	0.985109769	0.982603631	0.978584017	0.971481886	0.95715639	0.923307644	0.850512656	0.867502565	0.94517974	0.97415985
87.7	0.985705347	0.983304414	0.97945566	0.97266029	0.958965155	0.92661308	0.856534952	0.871566923	0.946873683	0.975022439
87.8	0.986302747	0.984006652	0.980327869	0.973836985	0.960765844	0.929893614	0.862561964	0.875779378	0.948629082	0.975907824
87.9	0.986902125	0.984710562	0.981200978	0.975012546	0.962559643	0.933151974	0.868595306	0.880138352	0.950445502	0.976815796
88	0.987503618	0.985416337	0.982075286	0.976187507	0.964347665	0.93639076	0.874636708	0.884642041	0.95232234	0.977746081
88.1	0.988107343	0.986124148	0.982951065	0.977362359	0.966130953	0.939612447	0.880687985	0.889288406	0.95425882	0.978698338
88.2	0.988713394	0.986834138	0.983828553	0.978537548	0.967910477	0.942819383	0.886751013	0.894075161	0.956253987	0.979672155
88.3	0.989321846	0.987546426	0.984707958	0.979713474	0.969687133	0.946013788	0.892827711	0.898999768	0.958306703	0.980667052
88.4	0.989932749	0.988261104	0.985589452	0.980890493	0.971461748	0.949197759	0.898920017	0.90405943	0.960415642	0.981682476
88.5	0.990546131	0.988978238	0.986473178	0.982068918	0.973235076	0.952373269	0.905029872	0.909251077	0.962579286	0.9827178
88.6	0.991162	0.989697868	0.987359243	0.983249013	0.975007802	0.955542169	0.911159206	0.914571369	0.964795926	0.983772326
88.7	0.99178034	0.990420008	0.988247723	0.984431002	0.976780541	0.958706191	0.917309924	0.920016678	0.967063662	0.984845284
88.8	0.992401112	0.991144645	0.989138663	0.985615064	0.978553845	0.961866956	0.923483896	0.925583092	0.969380399	0.98593583
88.9	0.993024258	0.991871742	0.990032076	0.986801337	0.980328197	0.96502597	0.929682948	0.931266405	0.971743854	0.98704305
89	0.993649696	0.992601239	0.990927945	0.987989918	0.982104022	0.968184638	0.935908858	0.937062116	0.974151558	0.988165964
89.1	0.994277328	0.993333051	0.991826225	0.989180867	0.983881685	0.971344265	0.94216335	0.942965425	0.976600861	0.989303523
89.2	0.994907034	0.994067071	0.992726843	0.990374206	0.985661496	0.974506061	0.948448093	0.948971235	0.979088936	0.990454618
89.3	0.995538678	0.994803172	0.993629703	0.991569924	0.987443715	0.977671154	0.954764704	0.955074151	0.981612791	0.991618078
89.4	0.996172107	0.995541208	0.994534683	0.99276798	0.989228556	0.980840594	0.961114748	0.961268482	0.984169276	0.992792679
89.5	0.996807154	0.996281016	0.995441641	0.993968305	0.991016188	0.984015363	0.967499745	0.96754825	0.986755092	0.993977146
89.6	0.997443638	0.997022418	0.996350417	0.995170804	0.992806748	0.987196385	0.973921175	0.973907191	0.989366807	0.995170159
89.7	0.998081369	0.997765223	0.997260835	0.996375361	0.99460034	0.990384534	0.980380489	0.980338766	0.992000863	0.996370357
89.8	0.998720146	0.998509229	0.998172705	0.997581845	0.996397041	0.993580648	0.986879116	0.986836171	0.994653598	0.997576347
89.9	0.99935976	0.999254227	0.999085829	0.99879011	0.998196912	0.996785538	0.993418478	0.993392349	0.997321255	0.998786709
90	0	0	0	0	0	0	0	0	0	0
