# Supplementary material for: Enhanced surface plasmon resonance biosensor with graphene-black phosphorus heterostructure for ultra-high sensitivity refractive index detection with machine learning for behaviour prediction
Source: PLoS One. 2025 Nov 7;20(11):e0332356. doi: 10.1371/journal.pone.0332356 (PMC12594348; doi:10.1371/journal.pone.0332356)
Supplement: S1 Data — The Supporting Information contains simulation data generated using COMSOL Multiphysics. These files include Excel sheets summarizing the parametric variations and corresponding simulation results. (ZIP) [file pone.0332356.s001.zip › ag/65.csv]

65	0.966765384	0.971312777	0.97352341	0.974645905	0.97521233	0.975472441	0.975550269	0.975504269	0.975326481	0.974904654
65.1	0.966158983	0.971030162	0.973386471	0.974582062	0.975188463	0.975472234	0.975565537	0.975531961	0.975375295	0.974494746
65.2	0.965510314	0.970729685	0.973241015	0.974513781	0.975162111	0.975470526	0.975579759	0.975558566	0.975419843	0.943822903
65.3	0.964815931	0.970410026	0.97308641	0.97444069	0.975133017	0.975467115	0.975592771	0.97558399	0.975461118	0.973580513
65.4	0.964072084	0.970069776	0.972921994	0.974362407	0.975100916	0.975461794	0.975604405	0.975608125	0.975499672	0.974890837
65.5	0.963274692	0.969707427	0.97274707	0.974278534	0.975065539	0.975454357	0.97561449	0.975630852	0.975535811	0.975160056
65.6	0.962419304	0.969321367	0.972560905	0.974188662	0.975026612	0.975444592	0.975622857	0.975652046	0.975569701	0.975286201
65.7	0.961501066	0.968909869	0.972362732	0.97409237	0.974983855	0.975432289	0.975629332	0.975671577	0.975601418	0.975368762
65.8	0.960514675	0.968471083	0.97215174	0.97398922	0.974936985	0.975417236	0.975633744	0.975689313	0.975630986	0.97543205
65.9	0.959454333	0.968003025	0.971927078	0.973878762	0.974885716	0.975399221	0.975635924	0.97570512	0.975658386	0.975484549
66	0.958313695	0.967503564	0.971687849	0.973760531	0.974829757	0.975378034	0.975635701	0.975718863	0.97568358	0.97552991
66.1	0.957085809	0.966970409	0.971433109	0.973634046	0.974768813	0.975353462	0.97563291	0.975730411	0.975706509	0.97556993
66.2	0.955763053	0.966401096	0.97116186	0.973498811	0.974702585	0.975325297	0.975627387	0.975739631	0.975727107	0.975605578
66.3	0.954337057	0.965792971	0.970873048	0.973354313	0.974630771	0.97529333	0.975618972	0.975746397	0.975745299	0.975637411
66.4	0.95279863	0.965143175	0.97056556	0.973200019	0.974553065	0.975257355	0.975607506	0.975750585	0.975761007	0.975665759
66.5	0.951137664	0.964448619	0.970238219	0.973035379	0.974469157	0.975217166	0.975592839	0.975752073	0.975774154	0.975690822
66.6	0.949343037	0.96370597	0.969889776	0.972859822	0.974378733	0.975172561	0.97557482	0.975750746	0.975784662	0.975712722
66.7	0.947402504	0.962911621	0.969518908	0.972672755	0.974281475	0.975123339	0.975553307	0.975746496	0.975792456	0.975731532
66.8	0.945302573	0.962061671	0.96912421	0.972473562	0.974177061	0.975069302	0.975528162	0.975739216	0.975797462	0.975747292
66.9	0.943028376	0.961151892	0.96870419	0.972261602	0.974065162	0.975010254	0.97549925	0.97572881	0.975799615	0.975760024
67	0.940563523	0.9601777	0.96825726	0.972036208	0.973945446	0.974946001	0.975466445	0.975715186	0.975798852	0.975769739
67.1	0.937889939	0.95913412	0.967781729	0.971796683	0.973817574	0.974876354	0.975429623	0.975698258	0.975795117	0.97577644
67.2	0.9349877	0.95801575	0.967275794	0.971542301	0.973681202	0.974801123	0.97538867	0.975677948	0.975788359	0.975780127
67.3	0.931834848	0.956816714	0.966737534	0.971272302	0.97353598	0.974720123	0.975343474	0.975654188	0.975778535	0.975780802
67.4	0.928407203	0.955530625	0.966164895	0.970985893	0.973381548	0.974633172	0.975293933	0.975626912	0.97576561	0.975778467
67.5	0.924678161	0.954150524	0.965555682	0.970682239	0.973217542	0.974540089	0.975239948	0.975596067	0.975749556	0.975773128
67.6	0.920618502	0.952668836	0.964907545	0.970360469	0.973043586	0.974440694	0.975181429	0.975561604	0.975730353	0.975764797
67.7	0.91619619	0.951077303	0.964217972	0.970019665	0.972859298	0.974334812	0.975118289	0.975523485	0.975707988	0.975753491
67.8	0.911376204	0.949366917	0.963484268	0.969658863	0.972664284	0.97422227	0.975050453	0.975481677	0.975682459	0.975739233
67.9	0.906120392	0.947527856	0.962703542	0.969277049	0.972458141	0.974102895	0.974977847	0.975436159	0.97565377	0.975722054
68	0.900387387	0.945549399	0.961872693	0.968873156	0.972240452	0.973976518	0.974900407	0.975386915	0.975621936	0.975701992
68.1	0.894132596	0.943419845	0.960988391	0.968446056	0.97201079	0.973842969	0.974818073	0.97533394	0.975586979	0.975679093
68.2	0.887308324	0.941126423	0.960047055	0.967994562	0.971768714	0.973702081	0.974730794	0.975277234	0.975548931	0.975653411
68.3	0.87986406	0.938655191	0.959044836	0.96751742	0.971513766	0.97355369	0.974638523	0.975216809	0.975507832	0.975625008
68.4	0.871747003	0.935990942	0.957977592	0.967013301	0.971245473	0.973397628	0.974541222	0.975152683	0.975463732	0.975593955
68.5	0.862902917	0.933117085	0.956840865	0.966480804	0.970963358	0.973233732	0.974438858	0.975084883	0.975416689	0.975560332
68.6	0.853277398	0.93001554	0.955629852	0.965918441	0.970666903	0.973061838	0.974331402	0.975013445	0.97536677	0.975524227
68.7	0.842817683	0.926666623	0.954339376	0.965324638	0.970355583	0.972881779	0.974218834	0.974938411	0.975314051	0.975485734
68.8	0.831475143	0.923048921	0.952963851	0.964697702	0.970028852	0.972693389	0.974101134	0.974859824	0.975258605	0.975444933
68.9	0.819208549	0.919139178	0.951497264	0.964035932	0.969686135	0.972496446	0.973978257	0.974777731	0.975200535	0.975402016
69	0.805988569	0.914912339	0.949933182	0.9633374	0.96932682	0.972290965	0.973850338	0.974692289	0.975139985	0.975357042
69.1	0.791802606	0.91034111	0.948264531	0.962600104	0.968950376	0.972076596	0.973717232	0.974603467	0.975076999	0.975310143
69.2	0.776661695	0.905396278	0.946483782	0.961821931	0.968556058	0.971853218	0.973578989	0.974511378	0.975011715	0.975261462
69.3	0.760607655	0.900046509	0.944582786	0.961000625	0.968143218	0.971620659	0.973435619	0.974416112	0.974944258	0.975211144
69.4	0.743721195	0.894258417	0.942552749	0.960133786	0.967711148	0.97137874	0.973287138	0.974317761	0.974874758	0.975159338
69.5	0.726130061	0.887996677	0.940384182	0.959218858	0.967259104	0.971127275	0.973133561	0.974216423	0.974803352	0.975106202
69.6	0.708016337	0.881224246	0.938066851	0.958253119	0.966786304	0.970866075	0.972974908	0.974112204	0.974730181	0.975051897
69.7	0.689621606	0.873902715	0.93558972	0.95723367	0.966291927	0.970594942	0.972811199	0.974005211	0.974655392	0.97499659
69.8	0.671248379	0.865992841	0.932940898	0.956157417	0.96577511	0.97031367	0.972642459	0.973895556	0.974579137	0.974940451
69.9	0.653256097	0.857455305	0.93010758	0.955021067	0.965234941	0.970022048	0.972468708	0.973783353	0.974501569	0.974883654
70	0.636050289	0.848251749	0.927075989	0.953821101	0.964670462	0.969719849	0.972289972	0.97366872	0.974422848	0.974826382
70.1	0.62006417	0.838346165	0.923831325	0.952553766	0.964080662	0.96940684	0.972106271	0.973551776	0.974343131	0.974768807
70.2	0.605733213	0.827706692	0.920357707	0.951215055	0.963464471	0.969082773	0.971917625	0.973432639	0.97426258	0.974711112
70.3	0.593464752	0.816307891	0.91663813	0.949800692	0.962820761	0.968747384	0.971724052	0.973311428	0.974181355	0.974653476
70.4	0.583606205	0.804133561	0.912654426	0.948306108	0.962148337	0.968400397	0.971525562	0.973188262	0.974099615	0.974596078
70.5	0.57641643	0.791180121	0.90838724	0.946726421	0.961445934	0.968041516	0.971322164	0.973063254	0.974017519	0.974539094
70.6	0.572044747	0.777460559	0.903816022	0.945056418	0.960712211	0.967670426	0.971113859	0.972936517	0.973935221	0.9744827
70.7	0.570521012	0.76300887	0.898919048	0.943290528	0.959945748	0.967286791	0.970900639	0.972808156	0.973852872	0.974427063
70.8	0.571758091	0.747884814	0.89367347	0.941422797	0.959145037	0.966890251	0.970682489	0.972678274	0.973770617	0.974372349
70.9	0.575565757	0.732178723	0.88805541	0.939446866	0.958308478	0.966480422	0.970459381	0.972546963	0.973688595	0.974318715
71	0.581673073	0.716015891	0.882040112	0.937355942	0.95743437	0.96605689	0.970231279	0.972414311	0.973606939	0.97426631
71.1	0.589755222	0.699559983	0.875602166	0.93514277	0.956520906	0.965619215	0.969998132	0.972280394	0.97352577	0.974215277
71.2	0.599460732	0.683014704	0.868715812	0.932799605	0.955566163	0.965166919	0.969759872	0.972145279	0.973445203	0.974165747
71.3	0.610435788	0.666622936	0.861355367	0.930318184	0.954568099	0.964699494	0.96951642	0.97200902	0.97336534	0.974117842
71.4	0.62234357	0.650662562	0.853495773	0.9276897	0.953524536	0.964216391	0.969267677	0.97187166	0.973286273	0.974071671
71.5	0.634877824	0.635438417	0.845113314	0.924904767	0.952433159	0.963717022	0.969013524	0.971733228	0.97320808	0.974027332
71.6	0.647770858	0.621270201	0.836186517	0.921953402	0.951291501	0.963200756	0.968753826	0.971593737	0.973130827	0.973984908
71.7	0.660796818	0.608476766	0.826697265	0.918824996	0.950096934	0.962666914	0.968488422	0.971453185	0.973054564	0.973944468
71.8	0.673771389	0.597357901	0.816632166	0.915508294	0.94884666	0.962114769	0.968217131	0.971311555	0.972979327	0.973906069
71.9	0.686549054	0.58817534	0.805984168	0.911991385	0.947537698	0.961543542	0.967939747	0.97116881	0.972905136	0.97386975
72	0.69901893	0.58113521	0.79475446	0.908261687	0.946166871	0.960952396	0.96765604	0.971024898	0.972831995	0.973835534
72.1	0.711099966	0.57637412	0.782954629	0.904305956	0.944730796	0.960340438	0.967365752	0.970879746	0.972759892	0.97380343
72.2	0.722736042	0.573950766	0.770609047	0.900110294	0.943225869	0.959706711	0.967068599	0.970733262	0.972688797	0.973773429
72.3	0.733891344	0.573844088	0.757757418	0.895660183	0.941648247	0.959050187	0.966764263	0.970585336	0.972618664	0.973745506
72.4	0.744546203	0.575958012	0.744457345	0.890940542	0.939993856	0.958369788	0.966452409	0.970435835	0.972549427	0.973719621
72.5	0.754693515	0.580131913	0.730786809	0.885935792	0.938258336	0.957664336	0.96613266	0.970284615	0.972481009	0.973695716
72.6	0.764335688	0.586154957	0.716846194	0.880629972	0.936437063	0.956932592	0.965804609	0.970131499	0.97241331	0.973673719
72.7	0.773482169	0.593782499	0.702759725	0.875006884	0.934525118	0.956173232	0.965467821	0.969976296	0.972346214	0.973653539
72.8	0.782147437	0.602752433	0.688675853	0.869050288	0.932517274	0.95538485	0.965121825	0.969818796	0.972279592	0.973635074
72.9	0.790349408	0.612799976	0.674766297	0.862744154	0.930407982	0.954565949	0.964766119	0.969658767	0.972213297	0.973618205
73	0.798108202	0.623669804	0.661223397	0.856072975	0.928191357	0.953714938	0.964400165	0.969495961	0.972147166	0.9736028
73.1	0.805445193	0.635125096	0.648255549	0.849022161	0.925861159	0.95283013	0.964023391	0.969330105	0.972081023	0.973588714
73.2	0.812382288	0.646953451	0.636080668	0.841578526	0.92341079	0.951909737	0.963635191	0.969160913	0.972014677	0.973575789
73.3	0.818941402	0.658970024	0.624917817	0.833730864	0.920833273	0.950951863	0.963234922	0.968988077	0.971947925	0.973563857
73.4	0.825144075	0.671018398	0.614977454	0.825470646	0.918121248	0.9499545	0.962821907	0.968811274	0.971880551	0.973552739
73.5	0.831011198	0.682969764	0.606450981	0.816792831	0.915266965	0.948915528	0.962395429	0.968630163	0.971812328	0.973542248
73.6	0.836562839	0.694720955	0.599500517	0.807696793	0.912262281	0.947832701	0.961954738	0.968444387	0.971743018	0.973532187
73.7	0.841818124	0.706191809	0.594249896	0.798187383	0.909098661	0.946703652	0.961499046	0.968253572	0.971672376	0.973522352
73.8	0.846795179	0.717322224	0.590777856	0.788276081	0.905767187	0.94552588	0.961027526	0.968057333	0.971600146	0.973512535
73.9	0.851511096	0.72806917	0.589114157	0.777982255	0.90225857	0.944296749	0.960539315	0.967855267	0.971526068	0.973502522
74	0.855981943	0.738403837	0.589239012	0.767334452	0.898563179	0.943013481	0.960033512	0.967646961	0.971449872	0.973492096
74.1	0.860222778	0.748309037	0.591085828	0.756371694	0.894671069	0.941673154	0.959509177	0.967431988	0.971371287	0.973481036
74.2	0.864247687	0.75777689	0.594546831	0.745144687	0.89057203	0.94027269	0.95896533	0.967209911	0.971290035	0.973469121
74.3	0.868069822	0.766806844	0.599480837	0.733716849	0.886255653	0.938808858	0.958400953	0.96698028	0.971205837	0.973456128
74.4	0.871701456	0.775403984	0.605722289	0.72216504	0.881711403	0.937278265	0.957814989	0.966742638	0.971118411	0.973441838
74.5	0.875154027	0.783577636	0.613090618	0.710579853	0.876928729	0.935677349	0.95720634	0.966496516	0.971027475	0.973426029
74.6	0.878438195	0.791340225	0.62139914	0.699065339	0.871897182	0.934002382	0.956573868	0.96624144	0.970932746	0.973408486
74.7	0.88156389	0.798706344	0.63046286	0.687738008	0.866606576	0.932249457	0.955916393	0.965976925	0.970833942	0.973388995
74.8	0.884540367	0.805692024	0.640104829	0.676725021	0.861047171	0.930414495	0.955232695	0.965702482	0.970730785	0.973367347
74.9	0.887376249	0.812314151	0.650160871	0.666161494	0.855209899	0.928493233	0.954521512	0.965417613	0.970622997	0.97334334
75	0.89007958	0.818590015	0.660482746	0.656186925	0.849086622	0.92648123	0.95378154	0.965121819	0.970510305	0.973316775
75.1	0.892657863	0.824536972	0.670939888	0.646940842	0.842670445	0.924373863	0.953011433	0.964814592	0.97039244	0.973287463
75.2	0.895118101	0.830172184	0.681419964	0.638557857	0.835956064	0.922166331	0.952209801	0.964495422	0.970269139	0.973255221
75.3	0.897466842	0.835512428	0.691828529	0.63116242	0.828940172	0.919853656	0.951375212	0.964163797	0.970140144	0.973219875
75.4	0.899710206	0.840573963	0.702088022	0.624863621	0.821621905	0.917430691	0.950506191	0.9638192	0.970005204	0.97318126
75.5	0.901853926	0.84537244	0.712136344	0.619750459	0.81400334	0.914892128	0.949601221	0.963461113	0.969864077	0.973139219
75.6	0.903903371	0.849922841	0.721925198	0.615887949	0.806090036	0.912232505	0.948658741	0.96308902	0.969716526	0.973093608
75.7	0.905863582	0.854239449	0.73141835	0.613314426	0.797891604	0.909446228	0.947677149	0.962702401	0.969562326	0.973044291
75.8	0.907739292	0.858335828	0.74058991	0.61204025	0.789422298	0.906527586	0.9466548	0.962300738	0.969401259	0.972991146
75.9	0.909534951	0.862224834	0.7494227	0.612048023	0.780701611	0.903470772	0.945590008	0.961883515	0.969233119	0.97293406
76	0.911254751	0.865918619	0.757906768	0.613294249	0.771754845	0.900269918	0.94448105	0.961450219	0.96905771	0.972872933
76.1	0.912902645	0.869428652	0.766038054	0.615712239	0.76261363	0.896919128	0.943326161	0.96100034	0.968874848	0.97280768
76.2	0.914482363	0.872765748	0.773817226	0.619215985	0.753316353	0.893412518	0.942123542	0.960533372	0.968684361	0.972738224
76.3	0.915997433	0.875940091	0.781248678	0.623704617	0.743908456	0.889744269	0.94087136	0.960048815	0.968486089	0.972664507
76.4	0.917451192	0.878961269	0.788339682	0.629067092	0.734442558	0.885908687	0.939567749	0.959546177	0.968279888	0.972586482
76.5	0.918846805	0.881838303	0.795099676	0.635186789	0.724978354	0.881900264	0.938210817	0.959024973	0.968065627	0.972504116
76.6	0.920187277	0.884579681	0.801539676	0.641945701	0.715582248	0.877713768	0.936798646	0.958484728	0.967843189	0.972417392
76.7	0.921475461	0.887193387	0.807671797	0.649228076	0.706326682	0.873344323	0.9353293	0.957924979	0.967612475	0.972326306
76.8	0.922714075	0.889686935	0.813508866	0.656923356	0.69728914	0.868787515	0.933800826	0.957345276	0.967373401	0.972230871
76.9	0.923905708	0.892067395	0.819064109	0.664928404	0.688550816	0.864039507	0.932211265	0.956745181	0.967125901	0.972131117
77	0.92505283	0.894341425	0.824350908	0.673149031	0.680194961	0.859097168	0.930558656	0.956124277	0.966869926	0.972027085
77.1	0.926157803	0.896515295	0.82938261	0.681500899	0.672304959	0.853958207	0.928841042	0.955482162	0.96660545	0.971918838
77.2	0.927222884	0.898594918	0.834172381	0.689909882	0.664962186	0.848621338	0.927056483	0.954818455	0.966332461	0.971806452
77.3	0.928250236	0.900585864	0.838733096	0.698312007	0.658243758	0.843086435	0.925203063	0.954132799	0.966050971	0.97169002
77.4	0.929241932	0.902493395	0.843077257	0.706653063	0.652220269	0.837354721	0.923278898	0.953424861	0.965761014	0.971569654
77.5	0.930199962	0.904322473	0.847216942	0.714887983	0.646953659	0.83142895	0.921282155	0.952694335	0.965462643	0.971445481
77.6	0.931126238	0.90607779	0.851163758	0.722980076	0.642495317	0.825313601	0.919211057	0.951940948	0.965155938	0.971317646
77.7	0.932022595	0.907763784	0.854928828	0.730900188	0.638884557	0.819015088	0.917063904	0.951164455	0.964840998	0.971186311
77.8	0.932890816	0.909384653	0.858522772	0.738625825	0.636147543	0.812541947	0.914839082	0.950364648	0.964517949	0.971051653
77.9	0.933732591	0.910944364	0.861955706	0.746140305	0.63429673	0.805905042	0.912535078	0.949541341	0.964186931	0.97091387
78	0.934549564	0.91244668	0.865237247	0.753431934	0.633330849	0.799117745	0.910150531	0.948694462	0.96384816	0.970773192
78.1	0.935343318	0.913895169	0.868376522	0.760493254	0.633235416	0.792196112	0.907684188	0.947823868	0.963501797	0.970629829
78.2	0.936115378	0.91529321	0.871382182	0.767320356	0.633983708	0.785158997	0.905134972	0.946929538	0.963148084	0.970484038
78.3	0.936867213	0.91664401	0.874262414	0.77391226	0.635538142	0.778028181	0.902501996	0.946011482	0.962787277	0.970336082
78.4	0.937600242	0.917950611	0.877024961	0.780270381	0.637851935	0.770828429	0.89978458	0.94506976	0.96241966	0.970186243
78.5	0.938315831	0.9192159	0.879677136	0.786398047	0.640870954	0.76358749	0.896982275	0.944104489	0.962045542	0.970034818
78.6	0.939015293	0.920442616	0.882225845	0.7923001	0.644535626	0.756336044	0.894094892	0.943115842	0.961665261	0.969882117
78.7	0.939699897	0.921633359	0.884677602	0.797982548	0.648782825	0.749107576	0.891122524	0.942104049	0.961279182	0.969728466
78.8	0.94037086	0.922790594	0.887038547	0.803452267	0.653547647	0.741938166	0.888065576	0.941069403	0.960887696	0.969574204
78.9	0.94102935	0.923916659	0.889314466	0.808716763	0.658765004	0.734866204	0.88492479	0.94001226	0.96049122	0.969419682
79	0.941676489	0.92501377	0.891510805	0.81378396	0.664370998	0.727932011	0.881701276	0.938933043	0.960090198	0.969265263
79.1	0.942313351	0.926084024	0.89363269	0.818662036	0.670304062	0.721177381	0.878396536	0.937832238	0.959685098	0.96911132
79.2	0.942940961	0.927129405	0.895684936	0.823359285	0.676505841	0.714645045	0.875012496	0.936710403	0.959276413	0.968958235
79.3	0.943560297	0.928151789	0.89767207	0.827884005	0.682921848	0.708378056	0.871551527	0.935568161	0.958864656	0.968806395
79.4	0.944172286	0.929152942	0.899598337	0.832244409	0.689501895	0.70241913	0.868016482	0.934406208	0.958450365	0.968656198
79.5	0.944777808	0.93013453	0.901467719	0.836448552	0.696200338	0.696809933	0.86441071	0.933225308	0.958034095	0.968508042
79.6	0.945377695	0.931098116	0.903283945	0.84050428	0.702976151	0.691590361	0.860738088	0.932026297	0.95761642	0.968362329
79.7	0.945972726	0.932045166	0.905050501	0.844419188	0.709792885	0.686797816	0.857003039	0.930810077	0.957197932	0.968219464
79.8	0.946563631	0.93297705	0.906770643	0.848200585	0.716618504	0.682466511	0.853210555	0.929577622	0.956779234	0.968079849
79.9	0.947151089	0.933895044	0.908447407	0.851855475	0.723425165	0.678626833	0.849366209	0.928329973	0.956360946	0.967943885
80	0.94773573	0.934800333	0.91008362	0.855390544	0.730188935	0.675304776	0.845476171	0.927068237	0.955943692	0.967811967
80.1	0.948318131	0.935694012	0.911681906	0.858812146	0.736889479	0.672521475	0.841547218	0.925793584	0.95552811	0.967684486
80.2	0.948898817	0.93657709	0.913244699	0.862126304	0.743509732	0.670292852	0.837586735	0.92450725	0.955114838	0.967561823
80.3	0.949478263	0.93745049	0.914774249	0.865338707	0.750035572	0.668629389	0.833602718	0.923210527	0.954704521	0.967444352
80.4	0.950056892	0.938315051	0.916272631	0.868454717	0.756455491	0.667536027	0.829603768	0.921904768	0.954297801	0.967332434
80.5	0.950635078	0.939171533	0.917741754	0.871479372	0.762760292	0.667012208	0.825599076	0.920591377	0.953895321	0.967226417
80.6	0.951213142	0.940020615	0.919183368	0.874417393	0.768942795	0.667052027	0.821598407	0.919271812	0.953497717	0.967126634
80.7	0.95179136	0.940862904	0.920599071	0.877273199	0.774997568	0.667644519	0.817612075	0.917947579	0.953105621	0.967033404
80.8	0.952369955	0.94169893	0.921990321	0.880050912	0.780920684	0.668774027	0.813650906	0.916620228	0.952719653	0.966947027
80.9	0.952949106	0.942529156	0.923358438	0.882754372	0.786709501	0.670420669	0.809726203	0.91529135	0.952340425	0.966867786
81	0.953528947	0.943353975	0.924704613	0.885387153	0.792362461	0.672560858	0.805849692	0.913962576	0.951968535	0.966795945
81.1	0.954109566	0.944173717	0.92602992	0.887952567	0.797878918	0.675167871	0.802033471	0.912635571	0.951604565	0.966731747
81.2	0.954691011	0.944988652	0.927335316	0.890453688	0.803258986	0.67821243	0.798289943	0.911312031	0.951249083	0.966675416
81.3	0.955273289	0.945798993	0.928621657	0.892893361	0.808503402	0.681663296	0.794631742	0.909993682	0.950902637	0.966627153
81.4	0.955856372	0.946604899	0.929889696	0.895274213	0.813613413	0.685487845	0.791071658	0.908682273	0.95056576	0.966587139
81.5	0.956440195	0.947406479	0.931140098	0.897598674	0.818590678	0.689652608	0.78762255	0.907379579	0.950238963	0.966555535
81.6	0.957024663	0.948203797	0.932373443	0.899868986	0.823437181	0.694123785	0.784297251	0.906087391	0.949922737	0.966532481
81.7	0.95760965	0.948996876	0.933590236	0.902087217	0.828155163	0.698867698	0.781108474	0.904807522	0.949617554	0.966518094
81.8	0.958195005	0.949785701	0.934790911	0.904255276	0.83274706	0.703851199	0.778068707	0.903541798	0.949323865	0.966512474
81.9	0.958780553	0.950570222	0.935975839	0.906374926	0.837215455	0.709042011	0.775190112	0.902292059	0.949042102	0.966515701
82	0.959366099	0.951350363	0.937145337	0.908447793	0.841563036	0.714409026	0.772484416	0.901060158	0.948772675	0.966527838
82.1	0.959951431	0.952126019	0.938299671	0.910475386	0.845792562	0.719922534	0.769962809	0.899847958	0.948515979	0.96654893
82.2	0.960536324	0.952897068	0.939439064	0.912459099	0.849906838	0.725554406	0.767635834	0.898657333	0.948272388	0.966579005
82.3	0.961120541	0.953663368	0.940563704	0.914400229	0.853908692	0.731278228	0.765513292	0.897490165	0.948042262	0.96661808
82.4	0.961703837	0.954424764	0.941673745	0.916299986	0.857800959	0.737069386	0.763604143	0.896348343	0.947825944	0.966666157
82.5	0.962285962	0.955181091	0.942769316	0.9181595	0.861586465	0.742905118	0.761916422	0.895233767	0.947623766	0.966723227
82.6	0.962866665	0.955932179	0.943850529	0.919979831	0.865268019	0.748764531	0.760457153	0.894148341	0.947436045	0.966789271
82.7	0.963445695	0.956677856	0.944917475	0.921761982	0.868848408	0.754628582	0.759232289	0.893093977	0.94726309	0.966864263
82.8	0.964022803	0.957417947	0.945970239	0.923506902	0.872330385	0.760480049	0.758246647	0.892072593	0.947105204	0.966948171
82.9	0.964597746	0.958152284	0.947008896	0.925215495	0.875716673	0.766303468	0.75750387	0.891086116	0.946962681	0.967040957
83	0.96517029	0.958880702	0.94803352	0.926888629	0.879009955	0.772085068	0.757006395	0.890136475	0.946835813	0.967142582
83.1	0.96574021	0.959603047	0.949044185	0.928527141	0.88221288	0.77781269	0.756755439	0.889225608	0.946724892	0.967253004
83.2	0.966307291	0.960319174	0.950040969	0.930131842	0.885328056	0.783475693	0.756751	0.888355456	0.946630208	0.967372184
83.3	0.966871335	0.961028952	0.951023958	0.931703523	0.888358054	0.789064864	0.756991873	0.887527967	0.946552056	0.967500083
83.4	0.967432154	0.961732264	0.951993244	0.933242957	0.891305407	0.79457232	0.757475679	0.88674509	0.946490736	0.967636666
83.5	0.96798958	0.962429008	0.952948935	0.93475091	0.894172611	0.799991413	0.758198915	0.88600878	0.946446554	0.967781905
83.6	0.96854346	0.963119101	0.953891147	0.936228134	0.896962124	0.805316629	0.759157005	0.88532099	0.946419827	0.967935776
83.7	0.969093661	0.963802478	0.954820016	0.937675382	0.89967637	0.810543498	0.760344375	0.884683677	0.946410881	0.968098266
83.8	0.969640065	0.964479091	0.955735689	0.939093399	0.902317737	0.815668502	0.761754535	0.884098794	0.946420056	0.968269367
83.9	0.970182577	0.965148915	0.956638334	0.940482932	0.90488858	0.820688987	0.763380165	0.88356829	0.946447706	0.968449085
84	0.97072112	0.965811944	0.957528133	0.94184473	0.90739122	0.825603081	0.765213211	0.88309411	0.946494201	0.968637434
84.1	0.971255636	0.966468191	0.95840529	0.943179543	0.909827945	0.830409616	0.767244992	0.88267819	0.946559927	0.968834442
84.2	0.971786089	0.967117692	0.959270025	0.944488125	0.912201012	0.835108053	0.769466298	0.882322454	0.946645289	0.969040148
84.3	0.972312461	0.967760502	0.960122575	0.945771235	0.914512646	0.839698418	0.7718675	0.882028814	0.946750713	0.969254606
84.4	0.972834753	0.968396696	0.960963199	0.947029637	0.91676504	0.844181233	0.774438655	0.881799161	0.94687664	0.969477881
84.5	0.973352988	0.96902637	0.96179217	0.948264099	0.918960357	0.848557462	0.777169607	0.881635368	0.947023536	0.969710054
84.6	0.973867205	0.969649639	0.962609782	0.949475395	0.921100728	0.852828456	0.780050089	0.881539283	0.947191884	0.969951219
84.7	0.974377462	0.970266635	0.963416343	0.950664306	0.923188253	0.856995902	0.783069815	0.881512726	0.947382189	0.970201484
84.8	0.974883836	0.970877511	0.964212178	0.951831614	0.925225003	0.86106178	0.786218569	0.881557483	0.947594976	0.970460971
84.9	0.975386419	0.971482436	0.964997629	0.952978107	0.927213015	0.865028321	0.789486286	0.881675305	0.947830789	0.970729817
85	0.97588532	0.972081594	0.965773051	0.954104578	0.929154298	0.86889797	0.792863124	0.881867903	0.948090193	0.971008171
85.1	0.976380663	0.972675186	0.966538812	0.95521182	0.931050825	0.872673352	0.796339534	0.882136943	0.948373767	0.971296195
85.2	0.976872588	0.973263427	0.967295293	0.95630063	0.932904541	0.876357241	0.799906309	0.882484042	0.948682112	0.971594064
85.3	0.977361245	0.973846547	0.968042887	0.957371807	0.934717357	0.879952535	0.803554638	0.882910765	0.949015839	0.971901964
85.4	0.977846801	0.974424787	0.968781996	0.958426146	0.93649115	0.883462226	0.807276145	0.88341862	0.949375576	0.972220092
85.5	0.978329431	0.974998397	0.969513031	0.959464447	0.938227766	0.886889386	0.811062918	0.884009054	0.949761961	0.972548655
85.6	0.978809321	0.975567642	0.970236413	0.960487503	0.939929015	0.890237138	0.814907535	0.884683448	0.950175641	0.972887866
85.7	0.979286669	0.976132792	0.970952566	0.961496106	0.941596675	0.893508646	0.818803081	0.885443115	0.950617269	0.973237949
85.8	0.979761677	0.976694127	0.971661922	0.962491044	0.943232486	0.896707093	0.822743158	0.886289296	0.951087502	0.973599132
85.9	0.980234558	0.977251931	0.972364915	0.963473099	0.944838156	0.899835673	0.826721885	0.887223153	0.951586998	0.973971647
86	0.980705528	0.977806497	0.973061982	0.964443046	0.946415353	0.902897573	0.830733902	0.888245769	0.952116411	0.97435573
86.1	0.98117481	0.978358117	0.973753562	0.965401653	0.94796571	0.905895964	0.834774359	0.889358142	0.952676389	0.974751616
86.2	0.981642631	0.978907091	0.974440092	0.966349675	0.949490823	0.908833992	0.838838904	0.890561183	0.953267568	0.975159542
86.3	0.982109217	0.979453716	0.97512201	0.967287862	0.950992247	0.911714768	0.842923674	0.891855709	0.95389057	0.97557974
86.4	0.9825748	0.979998291	0.975799748	0.968216947	0.9524715	0.91454136	0.847025268	0.893242443	0.954545999	0.976012438
86.5	0.983039608	0.980541115	0.976473735	0.969137653	0.953930059	0.917316787	0.851140734	0.894722009	0.955234432	0.976457857
86.6	0.98350387	0.981082482	0.977144396	0.970050685	0.955369359	0.920044012	0.855267543	0.896294924	0.955956421	0.976916209
86.7	0.983967813	0.981622684	0.977812144	0.970956734	0.956790795	0.922725935	0.859403565	0.897961602	0.95671248	0.977387694
86.8	0.984431659	0.982162007	0.978477389	0.971856473	0.958195716	0.925365393	0.863547044	0.899722344	0.957503087	0.9778725
86.9	0.984895627	0.982700731	0.979140526	0.972750556	0.959585431	0.927965149	0.867696568	0.901577333	0.958328674	0.978370796
87	0.985359929	0.983239128	0.979801943	0.973639617	0.960961202	0.930527894	0.871851049	0.903526634	0.959189625	0.978882734
87.1	0.985824769	0.983777461	0.980462012	0.974524267	0.962324245	0.93305624	0.876009691	0.905570187	0.960086266	0.979408445
87.2	0.986290345	0.984315984	0.981121093	0.975405095	0.96367573	0.935552718	0.880171963	0.907707803	0.961018864	0.979948035
87.3	0.986756845	0.984854938	0.981779529	0.976282666	0.96501678	0.938019774	0.884337575	0.909939159	0.961987618	0.980501586
87.4	0.987224446	0.985394552	0.982437647	0.977157518	0.966348466	0.940459769	0.888506453	0.912263791	0.962992657	0.981069149
87.5	0.987693313	0.985935042	0.983095756	0.978030165	0.967671815	0.942874977	0.892678709	0.914681092	0.96403403	0.981650747
87.6	0.9881636	0.986476609	0.983754147	0.978901088	0.968987799	0.94526758	0.89685462	0.917190308	0.965111704	0.982246368
87.7	0.988635447	0.987019437	0.984413091	0.979770745	0.970297341	0.947639669	0.901034606	0.919790527	0.96622556	0.982855965
87.8	0.98910898	0.987563695	0.985072835	0.980639559	0.971601313	0.949993244	0.905219206	0.922480681	0.967375385	0.983479454
87.9	0.989584309	0.988109533	0.985733608	0.981507926	0.972900533	0.95233021	0.909409057	0.925259534	0.968560868	0.984116711
88	0.99006153	0.988657084	0.986395615	0.982376206	0.974195769	0.954652379	0.913604873	0.928125684	0.969781598	0.984767572
88.1	0.990540721	0.989206462	0.987059035	0.983244732	0.975487733	0.95696147	0.917807432	0.931077554	0.971037059	0.98543183
88.2	0.991021944	0.989757761	0.987724026	0.984113799	0.976777087	0.959259107	0.922017553	0.934113388	0.972326628	0.986109234
88.3	0.991505244	0.990311054	0.988390722	0.984983673	0.97806444	0.961546821	0.926236086	0.937231249	0.973649569	0.986799489
88.4	0.991990647	0.990866396	0.989059229	0.985854585	0.979350348	0.963826054	0.930463892	0.940429015	0.975005035	0.987502254
88.5	0.992478162	0.99142382	0.989729632	0.986726732	0.980635315	0.966098153	0.934701838	0.943704373	0.976392066	0.988217141
88.6	0.992967782	0.991983339	0.99040199	0.987600282	0.981919795	0.968364381	0.938950781	0.947054824	0.977809587	0.988943719
88.7	0.99345948	0.992544947	0.991076336	0.988475366	0.983204192	0.970625913	0.94321156	0.950477674	0.979256409	0.989681509
88.8	0.993953212	0.993108618	0.991752681	0.989352086	0.984488863	0.972883839	0.947484988	0.953970039	0.98073123	0.990429986
88.9	0.994448918	0.993674303	0.992431012	0.990230514	0.985774117	0.975139172	0.95177185	0.957528842	0.982232637	0.991188582
89	0.99494652	0.99424194	0.993111293	0.991110689	0.98706022	0.977392847	0.956072891	0.961150819	0.983759108	0.991956687
89.1	0.995445927	0.994811444	0.993793468	0.991992626	0.988347395	0.979645729	0.96038882	0.964832516	0.985309017	0.992733648
89.2	0.995947031	0.995382717	0.994477459	0.992876311	0.989635824	0.981898613	0.964720305	0.968570298	0.986880639	0.993518774
89.3	0.996449709	0.995955642	0.99516317	0.993761705	0.990925656	0.984152236	0.969067972	0.97236035	0.988472151	0.994311337
89.4	0.996953828	0.99653009	0.995850486	0.994648749	0.992217004	0.986407277	0.973432409	0.976198687	0.990081644	0.995110573
89.5	0.997459242	0.997105916	0.996539279	0.995537361	0.993509951	0.988664367	0.977814167	0.98008116	0.991707127	0.995915691
89.6	0.997965795	0.997682967	0.997229405	0.996427442	0.994804555	0.990924092	0.982213763	0.984003462	0.993346534	0.996725868
89.7	0.998473322	0.998261076	0.997920708	0.997318878	0.996100851	0.993187004	0.986631686	0.987961142	0.994997735	0.99754026
89.8	0.99898165	0.998840072	0.998613025	0.998211542	0.997398857	0.995453626	0.991068402	0.991949616	0.996658541	0.998358002
89.9	0.999490604	0.999419774	0.999306181	0.999105297	0.998698575	0.997724461	0.99552436	0.995964174	0.99832672	0.999178213
90	0	0	0	0	0	0	0	0	0	0
