# Supplementary material for: Enhanced surface plasmon resonance biosensor with graphene-black phosphorus heterostructure for ultra-high sensitivity refractive index detection with machine learning for behaviour prediction
Source: PLoS One. 2025 Nov 7;20(11):e0332356. doi: 10.1371/journal.pone.0332356 (PMC12594348; doi:10.1371/journal.pone.0332356)
Supplement: S1 Data — The Supporting Information contains simulation data generated using COMSOL Multiphysics. These files include Excel sheets summarizing the parametric variations and corresponding simulation results. (ZIP) [file pone.0332356.s001.zip › ag/Untitled.m]

A = xlsread('C.csv');
A = A';
figure(1)
surf(A)
grid off
shading interp 
set(gca, 'xtick', [1:50:251], 'xticklabel',[65,70,75,80,85,90], 'FontName', 'Times New Roman', 'Fontsize', 36, 'Fontweight', 'bold');
set(gca, 'ytick', [2:1:8], 'yticklabel',[10,20,30,40,50,60,70], 'FontName', 'Times New Roman', 'Fontsize', 36, 'Fontweight', 'bold');
set(gca, 'XLim', [1, 251]);
set(gca, 'YLim', [2, 8]);
xlabel('Angle (^o)');
ylabel('GCP (eV)');
zlabel('Absorptance');
colorbar
set(gca, 'color', [0 1 1])
view(0, 90)
colormap(jet);
caxis([0.5, 1]);
hco = colorbar;
set(hco, 'YTick',0.1:0.15:1)
opengl software
