# Supplementary material for: Enhanced surface plasmon resonance biosensor with graphene-black phosphorus heterostructure for ultra-high sensitivity refractive index detection with machine learning for behaviour prediction
Source: PLoS One. 2025 Nov 7;20(11):e0332356. doi: 10.1371/journal.pone.0332356 (PMC12594348; doi:10.1371/journal.pone.0332356)
Supplement: S1 Data — The Supporting Information contains simulation data generated using COMSOL Multiphysics. These files include Excel sheets summarizing the parametric variations and corresponding simulation results. (ZIP) [file pone.0332356.s001.zip › graphene/1.csv]

Target	1.29	1.3	1.31	1.32	1.33	1.34	1.35	1.36	1.37	1.38
65	0.950379802	0.963876762	0.970264441	0.973485346	0.975141453	0.975958738	0.976290397	0.9763063	0.976019899	0.975042788
65.1	0.948502313	0.963015538	0.969837278	0.973267345	0.975034135	0.975914956	0.976286649	0.976332686	0.976091536	0.973947533
65.2	0.946485689	0.962098509	0.969384407	0.973036165	0.974919434	0.975866652	0.97627975	0.976356103	0.976153994	0.89772396
65.3	0.944317966	0.961121587	0.968904145	0.972790985	0.974796882	0.975813527	0.976269503	0.976376502	0.976209432	0.972292008
65.4	0.94198601	0.960080352	0.9683947	0.972530944	0.974665997	0.975755273	0.976255701	0.976393807	0.976259104	0.975066829
65.5	0.939475392	0.95897002	0.967854156	0.972255132	0.974526275	0.975691572	0.976238132	0.976407922	0.976303767	0.975602415
65.6	0.936770246	0.957785413	0.967280473	0.971962595	0.974377192	0.975622096	0.976216574	0.976418733	0.976343894	0.975834399
65.7	0.933853118	0.956520922	0.96667147	0.971652325	0.974218206	0.97554651	0.976190804	0.976426114	0.976379778	0.975975709
65.8	0.930704789	0.955170459	0.966024817	0.971323262	0.974048753	0.975464469	0.976160592	0.97642993	0.976411593	0.976077809
65.9	0.927304088	0.95372743	0.965338025	0.97097429	0.973868245	0.97537562	0.976125704	0.976430035	0.976439439	0.976158523
66	0.923627683	0.952184655	0.964608427	0.970604229	0.973676074	0.975279603	0.976085902	0.976426282	0.976463361	0.976225503
66.1	0.919649853	0.95053434	0.963833172	0.970211837	0.973471606	0.975176045	0.976040945	0.976418516	0.976483363	0.976282543
66.2	0.915342237	0.948768009	0.963009203	0.969795802	0.973254185	0.975064569	0.975990593	0.976406581	0.976499425	0.976331725
66.3	0.910673561	0.946876431	0.962133244	0.969354739	0.973023124	0.974944785	0.975934601	0.97639032	0.976511507	0.976374278
66.4	0.90560935	0.944849554	0.961201779	0.968887181	0.972777713	0.974816299	0.975872717	0.976369573	0.976519553	0.976410968
66.5	0.900111616	0.94267642	0.960211036	0.968391581	0.972517208	0.974678702	0.975804695	0.976344181	0.976523499	0.976442292
66.6	0.894138535	0.940345079	0.95915696	0.967866299	0.972240837	0.974531577	0.975730284	0.976313985	0.976523275	0.976468579
66.7	0.88764411	0.937842489	0.958035195	0.967309599	0.971947795	0.974374496	0.975649229	0.976278828	0.976518804	0.976490054
66.8	0.88057784	0.935154412	0.956841053	0.966719641	0.97163724	0.974207023	0.975561277	0.976238551	0.976510009	0.976506869
66.9	0.872884397	0.932265295	0.955569489	0.966094476	0.971308296	0.974028709	0.975466173	0.976193002	0.976496811	0.976519129
67	0.864503358	0.929158144	0.954215071	0.965432034	0.970960046	0.973839091	0.975363658	0.976142028	0.976479133	0.976526908
67.1	0.855368939	0.925814382	0.952771945	0.964730118	0.970591531	0.973637696	0.975253475	0.976085478	0.976456897	0.976530255
67.2	0.845409916	0.922213704	0.951233799	0.963986396	0.970201749	0.973424036	0.975135361	0.976023205	0.97643003	0.976529205
67.3	0.834549625	0.91833391	0.949593823	0.963198388	0.969789652	0.973197612	0.975009056	0.975955065	0.97639846	0.976523783
67.4	0.822706219	0.914150733	0.947844669	0.962363458	0.969354142	0.972957918	0.974874296	0.975880916	0.97636212	0.976514007
67.5	0.809793214	0.909637654	0.945978402	0.961478801	0.968894067	0.972704411	0.974730814	0.97580062	0.976320947	0.976499892
67.6	0.795720472	0.904765706	0.943986451	0.960541431	0.968408221	0.972436547	0.974578343	0.975714042	0.97627488	0.976481452
67.7	0.780395737	0.899503269	0.941859553	0.959548171	0.967895339	0.972153765	0.974416613	0.975621051	0.976223867	0.976458701
67.8	0.763726915	0.893815866	0.939587696	0.958495633	0.967354093	0.971855482	0.974245353	0.97552152	0.976167859	0.976431656
67.9	0.745625287	0.887665949	0.93716005	0.957380208	0.966783088	0.971541099	0.974064288	0.975415323	0.976106811	0.976400335
68	0.726009899	0.881012702	0.934564907	0.956198049	0.966180859	0.971209996	0.97387314	0.975302342	0.976040687	0.976364761
68.1	0.704813338	0.873811851	0.931789598	0.954945051	0.965545867	0.970861532	0.973671629	0.975182458	0.975969455	0.976324963
68.2	0.681989136	0.866015509	0.928820418	0.953616837	0.964876492	0.970495045	0.973459472	0.97505556	0.975893088	0.976280971
68.3	0.657520928	0.857572061	0.925642539	0.952208733	0.964171018	0.970109848	0.973236384	0.974921538	0.975811567	0.976232825
68.4	0.631433381	0.848426121	0.922239922	0.950715749	0.963427696	0.969705233	0.973002074	0.974780286	0.975724878	0.976180568
68.5	0.603804669	0.838518587	0.918595215	0.949132559	0.962644636	0.969280463	0.972756249	0.974631703	0.975633014	0.976124248
68.6	0.574779905	0.827786825	0.914689659	0.947453469	0.961819822	0.968834778	0.972498611	0.97447569	0.975535972	0.976063918
68.7	0.544584486	0.81616504	0.91050297	0.945672374	0.96095118	0.968367387	0.972228856	0.974312149	0.97543375	0.975999607
68.8	0.513535709	0.803584863	0.906013174	0.943782753	0.960036512	0.967877463	0.971946655	0.974140945	0.975326259	0.975931408
68.9	0.482050442	0.789976349	0.90119685	0.941777928	0.959073499	0.967363988	0.971651595	0.973962063	0.975213837	0.975859576
69	0.45064667	0.775269373	0.896028363	0.939650163	0.958059671	0.966826626	0.971343829	0.973775526	0.975096257	0.97578394
69.1	0.419934503	0.759394977	0.890480225	0.937391617	0.956992505	0.966263945	0.971022527	0.973581041	0.974973551	0.975704667
69.2	0.39059762	0.742288439	0.884522954	0.934993817	0.95586934	0.965675121	0.970687518	0.973378607	0.974845788	0.975621859
69.3	0.363360942	0.723892077	0.878124876	0.932447693	0.954687193	0.965059184	0.970338474	0.973168155	0.974713013	0.975535618
69.4	0.338947793	0.704159312	0.871252074	0.929743546	0.953443091	0.964415109	0.969975057	0.972949612	0.974575272	0.97544605
69.5	0.318029542	0.683059612	0.863868337	0.926871008	0.952133847	0.963741825	0.969596915	0.972722909	0.974432616	0.975353265
69.6	0.301173854	0.66058441	0.855935136	0.923818991	0.9507561	0.963038219	0.969203692	0.972487975	0.974285101	0.975257381
69.7	0.288798917	0.63675401	0.847411655	0.920575643	0.949306297	0.962303131	0.96879502	0.972244745	0.974132786	0.975158517
69.8	0.281140784	0.611625304	0.838254868	0.917128298	0.947780684	0.961535352	0.968370522	0.971993149	0.973975732	0.975056796
69.9	0.278238956	0.585300032	0.828419714	0.913463416	0.946175298	0.96073362	0.967929808	0.97173312	0.973814006	0.974952345
70	0.279941983	0.55793304	0.817859364	0.909566564	0.944485946	0.959896618	0.967472478	0.971464591	0.973647675	0.97484529
70.1	0.285931205	0.52973978	0.806525625	0.905422288	0.942708196	0.959022972	0.966998118	0.971187492	0.973476807	0.974735783
70.2	0.295757704	0.501001996	0.79436951	0.901014131	0.940837362	0.958111244	0.9665063	0.970901751	0.973301472	0.974623932
70.3	0.308885997	0.472070353	0.781342013	0.896324543	0.938868483	0.957159931	0.965996578	0.970607294	0.97312174	0.974509878
70.4	0.324738016	0.443362621	0.76739513	0.891334832	0.936796306	0.956167458	0.965468492	0.97030404	0.972937679	0.974393752
70.5	0.342732243	0.415356152	0.752483186	0.886025112	0.934615273	0.955132177	0.96492156	0.969991905	0.972749355	0.974275686
70.6	0.362314798	0.388573756	0.736564504	0.880374254	0.932319492	0.954052358	0.96435528	0.9696708	0.972556831	0.974155806
70.7	0.382981274	0.363562789	0.719603483	0.874359854	0.929902722	0.952926185	0.963769127	0.969340625	0.972360169	0.974034237
70.8	0.404289678	0.340868296	0.701573127	0.867958194	0.927358344	0.951751751	0.963162553	0.969001274	0.972159421	0.973911098
70.9	0.425865833	0.321002141	0.682458053	0.86114423	0.924679341	0.950527049	0.962534979	0.96865263	0.971954635	0.973786502
71	0.447403033	0.30441116	0.662258012	0.853891599	0.92185827	0.949249969	0.961885798	0.968294564	0.971745854	0.973660558
71.1	0.468657786	0.291447971	0.64099188	0.846172639	0.918887234	0.947918286	0.961214373	0.967926934	0.971533108	0.973533363
71.2	0.489443222	0.282348124	0.618702067	0.837958454	0.915757851	0.946529655	0.960520028	0.967549584	0.97131642	0.973405009
71.3	0.509621428	0.277216533	0.595459193	0.829219011	0.912461226	0.9450816	0.959802051	0.967162342	0.971095803	0.973275575
71.4	0.529095591	0.276024792	0.571366813	0.819923291	0.908987917	0.943571507	0.959059689	0.966765018	0.970871256	0.973145131
71.5	0.547802538	0.278619336	0.546565866	0.810039504	0.905327903	0.941996613	0.958292144	0.966357403	0.970642767	0.973013735
71.6	0.565705998	0.284738796	0.521238391	0.799535377	0.901470547	0.940353992	0.95749857	0.965939266	0.970410306	0.972881431
71.7	0.582790738	0.294037773	0.495609994	0.788378544	0.897404565	0.938640551	0.956678069	0.965510354	0.970173831	0.972748252
71.8	0.599057605	0.30611373	0.469950434	0.776537043	0.893117987	0.936853011	0.95582969	0.965070391	0.969933283	0.972614213
71.9	0.614519428	0.320533839	0.444571699	0.763979952	0.888598127	0.934987895	0.954952419	0.964619071	0.969688585	0.972479318
72	0.629197697	0.336859239	0.419822999	0.750678181	0.883831545	0.933041518	0.954045181	0.964156066	0.969439641	0.972343551
72.1	0.643119917	0.354665037	0.396082303	0.736605447	0.878804018	0.931009971	0.953106833	0.963681013	0.969186337	0.972206883
72.2	0.65631753	0.373555284	0.373744333	0.721739459	0.873500512	0.928889099	0.952136154	0.963193519	0.96892854	0.972069268
72.3	0.668824294	0.393172898	0.353205325	0.706063259	0.867905062	0.926674436	0.951131841	0.962693159	0.968666089	0.971930636
72.4	0.680675171	0.413205194	0.334845558	0.689567215	0.862001253	0.924361504	0.950092593	0.962179495	0.968398797	0.971790902
72.5	0.691905199	0.433385423	0.319010401	0.672250268	0.855771208	0.921945131	0.949016871	0.961652024	0.968126539	0.971650014
72.6	0.702549047	0.453491935	0.305992413	0.654122769	0.8491966	0.919420104	0.947903146	0.961110204	0.967849012	0.971507801
72.7	0.712640433	0.473345136	0.296015372	0.635208545	0.84225817	0.91678082	0.946749774	0.960553473	0.967566002	0.971364148
72.8	0.722211823	0.492803422	0.289222456	0.615547549	0.834935865	0.91402133	0.945555008	0.959981224	0.967277246	0.971218907
72.9	0.731294218	0.51175853	0.285669621	0.595198548	0.827208898	0.911135315	0.944316991	0.959392808	0.966982457	0.971071912
73	0.739917033	0.530130781	0.285324853	0.574241799	0.819055843	0.908116073	0.943033757	0.958787536	0.966681327	0.970922981
73.1	0.748108037	0.54786449	0.288073194	0.55278154	0.810454757	0.904956491	0.941703218	0.958164673	0.966373524	0.970771913
73.2	0.755893343	0.564923749	0.293726758	0.530948087	0.801383352	0.901649032	0.940323165	0.957523441	0.966058693	0.970618498
73.3	0.763297428	0.581288655	0.302038452	0.508899275	0.791819213	0.898185708	0.938891257	0.956863017	0.965736459	0.970462505
73.4	0.770343189	0.596952043	0.312717819	0.486820958	0.781740082	0.894558065	0.937405019	0.956182531	0.965406423	0.970303693
73.5	0.777051997	0.61191669	0.325447426	0.464926241	0.771124204	0.89075716	0.935861833	0.955481065	0.965068167	0.970141808
73.6	0.783443779	0.626192986	0.339898397	0.443453172	0.759950765	0.886773547	0.93425893	0.954757655	0.964721251	0.969976581
73.7	0.789537097	0.639797002	0.355744063	0.42266066	0.748200413	0.882597257	0.932593389	0.954011285	0.964365212	0.969807734
73.8	0.795349229	0.652748924	0.372671082	0.402822493	0.735855891	0.878217789	0.930862128	0.953240891	0.963999571	0.969634979
73.9	0.800896256	0.665071794	0.390387781	0.384219505	0.722902783	0.873624094	0.929061894	0.952445358	0.963623828	0.969458016
74	0.806193146	0.676790505	0.408629764	0.367130132	0.70933039	0.868804573	0.927189261	0.951623519	0.963237463	0.969276539
74.1	0.811253829	0.687931014	0.427163086	0.351819816	0.695132727	0.86374707	0.925240621	0.950774154	0.962839941	0.969090232
74.2	0.816091277	0.698519736	0.445785368	0.33852993	0.68030967	0.858438885	0.92321218	0.949895993	0.962430706	0.968898775
74.3	0.820717577	0.708583082	0.464325343	0.327467034	0.664868221	0.852866776	0.921099945	0.948987708	0.962009189	0.968701842
74.4	0.825143997	0.718147102	0.482641238	0.31879336	0.648823901	0.84701699	0.918899727	0.948047919	0.961574802	0.968499099
74.5	0.829381052	0.72723724	0.500618415	0.312619357	0.632202224	0.840875286	0.916607124	0.947075192	0.961126944	0.968290213
74.6	0.833438562	0.735878147	0.518166583	0.308998984	0.615040243	0.83442699	0.914217525	0.946068036	0.960664997	0.968074846
74.7	0.83732571	0.744093561	0.535216835	0.307928141	0.597388078	0.827657052	0.911726096	0.945024903	0.960188334	0.967852659
74.8	0.84105109	0.751906226	0.551718702	0.309346357	0.579310378	0.820550126	0.90912778	0.94394419	0.95969631	0.967623311
74.9	0.844622756	0.759337851	0.567637351	0.313141459	0.56088761	0.813090675	0.90641729	0.942824237	0.959188271	0.967386464
75	0.848048265	0.766409094	0.582950999	0.319156718	0.542217059	0.805263095	0.903589106	0.941663326	0.958663551	0.967141778
75.1	0.851334718	0.773139564	0.597648593	0.327199735	0.523413411	0.797051874	0.900637468	0.940459683	0.958121476	0.966888917
75.2	0.854488793	0.779547836	0.611727765	0.337052252	0.504608775	0.788441779	0.897556382	0.939211474	0.957561359	0.966627549
75.3	0.857516785	0.785651487	0.625193069	0.3484801	0.485952005	0.779418082	0.89433961	0.937916811	0.956982508	0.966357344
75.4	0.860424631	0.791467123	0.638054473	0.361242591	0.467607193	0.76996683	0.890980679	0.936573746	0.956384223	0.966077978
75.5	0.863217938	0.797010426	0.650326089	0.375100833	0.449751241	0.760075152	0.887472876	0.935180276	0.955765797	0.965789133
75.6	0.865902016	0.802296196	0.662025118	0.389824644	0.432570465	0.749731626	0.88380926	0.933734343	0.95512652	0.965490498
75.7	0.868481891	0.807338396	0.67317098	0.405197897	0.416256263	0.738926689	0.879982665	0.932233831	0.954465677	0.96518177
75.8	0.870962335	0.812150196	0.683784606	0.421022317	0.400999958	0.727653109	0.87598571	0.930676575	0.953782552	0.964862655
75.9	0.873347881	0.81674402	0.693887868	0.437119839	0.386987009	0.715906508	0.871810815	0.929060355	0.953076428	0.964532869
76	0.875642845	0.821131589	0.703503122	0.453333721	0.374390888	0.70368594	0.867450219	0.927382901	0.952346588	0.964192138
76.1	0.877851337	0.825323967	0.71265285	0.469528641	0.363366978	0.690994524	0.862895999	0.925641898	0.951592318	0.963840201
76.2	0.879977279	0.829331595	0.721359382	0.485590018	0.354046896	0.677840119	0.858140098	0.923834983	0.95081291	0.963476811
76.3	0.882024421	0.833164337	0.729644682	0.501422775	0.346533625	0.664236031	0.853174359	0.921959756	0.950007661	0.963101733
76.4	0.883996349	0.836831515	0.737530188	0.516949745	0.340897826	0.650201743	0.847990562	0.920013776	0.949175877	0.962714752
76.5	0.8858965	0.84034194	0.745036701	0.532109866	0.33717559	0.635763643	0.842580468	0.917994573	0.948316873	0.962315665
76.6	0.88772817	0.843703952	0.752184298	0.546856311	0.335367776	0.620955722	0.836935878	0.915899647	0.947429981	0.961904289
76.7	0.889494525	0.846925446	0.758992283	0.561154635	0.335440964	0.605820215	0.831048686	0.913726476	0.946514545	0.961480462
76.8	0.891198612	0.850013901	0.765479156	0.574981001	0.337329887	0.590408145	0.824910958	0.911472527	0.945569929	0.961044041
76.9	0.892843361	0.852976408	0.771662596	0.588320547	0.340941124	0.574779727	0.818515006	0.909135255	0.944595519	0.960594905
77	0.894431598	0.855819698	0.777559466	0.601165888	0.346157722	0.559004588	0.811853481	0.906712119	0.943590725	0.960132959
77.1	0.89596605	0.858550161	0.783185818	0.613515794	0.352844401	0.543161753	0.804919477	0.904200586	0.942554983	0.95965813
77.2	0.897449349	0.861173869	0.788556911	0.625374025	0.360852971	0.527339354	0.797706639	0.901598144	0.941487762	0.959170373
77.3	0.89888404	0.863696597	0.793687238	0.636748317	0.370027631	0.511634017	0.790209293	0.89890231	0.940388565	0.958669672
77.4	0.900272586	0.866123842	0.798590545	0.647649522	0.380209885	0.496149908	0.782422585	0.896110644	0.939256933	0.958156038
77.5	0.901617366	0.868460838	0.80327987	0.658090873	0.391242872	0.480997406	0.774342625	0.893220762	0.938092448	0.957629517
77.6	0.902920691	0.870712585	0.807767567	0.66808737	0.402974983	0.466291417	0.765966654	0.890230347	0.936894739	0.957090182
77.7	0.904184825	0.872883841	0.812065333	0.677655269	0.415262716	0.452149345	0.757293217	0.887137166	0.935663483	0.956538144
77.8	0.905411914	0.874979141	0.816184248	0.686811659	0.427972778	0.438688776	0.748322344	0.883939084	0.934398411	0.955973547
77.9	0.906604064	0.877002824	0.8201348	0.695574121	0.440983478	0.426024947	0.739055749	0.880634081	0.933099307	0.955396558
78	0.907763325	0.878959033	0.823926923	0.703960447	0.454185505	0.414268084	0.729497024	0.877220259	0.931766004	0.954807434
78.1	0.908891679	0.88085173	0.827570017	0.71198842	0.46748217	0.403520742	0.71965185	0.873695913	0.9303985	0.954206417
78.2	0.909991051	0.8826847	0.831072979	0.719675639	0.480789239	0.393875247	0.709528215	0.870059459	0.92899669	0.953593785
78.3	0.911063309	0.884461564	0.834444233	0.727039378	0.494034434	0.385411389	0.699136592	0.866309503	0.927560656	0.952969888
78.4	0.912110263	0.886185783	0.837691748	0.734096488	0.507156716	0.378194458	0.688490155	0.86244488	0.926090533	0.952335105
78.5	0.913133668	0.887860666	0.840823067	0.74086331	0.520105407	0.372273746	0.677604973	0.858464648	0.924586533	0.951689855
78.6	0.914135222	0.889489377	0.843845328	0.747355627	0.532839232	0.367681568	0.666500179	0.85436811	0.923048951	0.951034601
78.7	0.915116568	0.891074941	0.846765282	0.75358862	0.545325332	0.36443285	0.655198113	0.850154842	0.921478166	0.950369847
78.8	0.916079295	0.892620246	0.849589316	0.75957684	0.557538278	0.36252529	0.643724449	0.845824709	0.919874645	0.949696138
78.9	0.917024932	0.894128047	0.852323465	0.765334201	0.569459125	0.36194006	0.632108272	0.841377887	0.918238942	0.94901406
79	0.917954956	0.895600973	0.854973434	0.770873968	0.581074522	0.362642993	0.620382119	0.836814887	0.916571705	0.948324241
79.1	0.918870784	0.897041528	0.857544612	0.776208761	0.59237589	0.36458616	0.608581974	0.832136568	0.914873672	0.947627345
79.2	0.919773775	0.898452092	0.860042082	0.781350562	0.603358673	0.367709759	0.596747189	0.827344164	0.913145672	0.946924076
79.3	0.920665227	0.899834927	0.862470639	0.786310725	0.614021671	0.371944184	0.584920365	0.822439299	0.911388628	0.946215174
79.4	0.921546382	0.901192176	0.864834797	0.79109999	0.624366441	0.377212189	0.573147142	0.817424007	0.909603554	0.945501414
79.5	0.922418416	0.902525864	0.867138805	0.795728499	0.634396781	0.383431041	0.561475937	0.812300748	0.907791556	0.944783601
79.6	0.923282445	0.903837903	0.869386653	0.800205813	0.644118266	0.390514573	0.549957598	0.807072422	0.905953825	0.944062572
79.7	0.924139518	0.905130092	0.871582083	0.804540933	0.653537868	0.398375089	0.538644987	0.801742391	0.904091642	0.943339191
79.8	0.924990622	0.906404115	0.8737286	0.808742315	0.662663607	0.406925053	0.5275925	0.796314483	0.902206371	0.942614343
79.9	0.925836676	0.907661547	0.875829477	0.812817892	0.671504277	0.416078545	0.51685551	0.790793014	0.900299457	0.941888938
80	0.926678533	0.908903853	0.877887764	0.816775097	0.680069199	0.425752462	0.506489766	0.78518279	0.898372421	0.941163901
80.1	0.927516977	0.910132388	0.879906297	0.820620875	0.68836802	0.435867478	0.496550735	0.77948912	0.896426857	0.940440172
80.2	0.928352724	0.911348399	0.881887704	0.824361711	0.696410551	0.446348755	0.48709292	0.773717825	0.894464428	0.9397187
80.3	0.929186421	0.91255303	0.883834412	0.828003646	0.704206623	0.457126444	0.478169146	0.76787524	0.892486859	0.939000444
80.4	0.930018648	0.913747318	0.885748657	0.831552293	0.711765982	0.468135989	0.469829856	0.761968221	0.890495934	0.938286363
80.5	0.930849914	0.9149322	0.887632487	0.835012864	0.719098199	0.479318261	0.46212241	0.756004146	0.888493491	0.937577418
80.6	0.931680661	0.91610851	0.889487771	0.838390183	0.726212598	0.490619563	0.455090422	0.749990914	0.886481415	0.936874563
80.7	0.932511264	0.917276988	0.891316207	0.841688705	0.733118203	0.501991519	0.448773142	0.743936945	0.884461632	0.936178747
80.8	0.933342031	0.918438278	0.893119328	0.84491254	0.739823703	0.513390871	0.44320491	0.737851178	0.882436108	0.935490908
80.9	0.934173207	0.919592929	0.894898512	0.848065463	0.746337417	0.524779232	0.438414677	0.73174306	0.880406839	0.934811968
81	0.935004972	0.920741408	0.896654983	0.851150941	0.752667282	0.536122775	0.434425633	0.725622544	0.87837585	0.934142833
81.1	0.935837447	0.921884092	0.898389829	0.854172144	0.758820838	0.547391913	0.431254923	0.719500075	0.876345188	0.933484389
81.2	0.936670695	0.92302128	0.900104	0.857131967	0.764805229	0.558560955	0.42891348	0.713386579	0.874316919	0.932837502
81.3	0.937504723	0.924153195	0.901798322	0.860033048	0.770627205	0.569607772	0.427405964	0.707293447	0.872293126	0.932203012
81.4	0.938339486	0.925279989	0.903473504	0.862877781	0.776293127	0.580513455	0.426730808	0.701232514	0.870275903	0.931581734
81.5	0.939174893	0.926401746	0.905130144	0.865668337	0.781808981	0.591262002	0.426880378	0.695216042	0.868267353	0.930974457
81.6	0.940010803	0.927518489	0.906768742	0.86840668	0.78718039	0.601840014	0.427841218	0.689256691	0.86626959	0.930381941
81.7	0.940847038	0.928630185	0.908389704	0.871094584	0.792412631	0.612236407	0.429594399	0.683367491	0.864284733	0.92980492
81.8	0.941683381	0.929736751	0.909993354	0.873733648	0.797510654	0.62244216	0.43211593	0.677561811	0.862314909	0.929244099
81.9	0.942519584	0.930838057	0.911579938	0.876325312	0.802479101	0.632450069	0.435377243	0.671853315	0.860362251	0.928700157
82	0.943355368	0.931933936	0.913149639	0.878870874	0.807322323	0.642254536	0.439345722	0.666255927	0.8584289	0.928173743
82.1	0.94419043	0.933024185	0.914702578	0.881371501	0.812044408	0.651851372	0.443985267	0.660783782	0.856517007	0.927665485
82.2	0.945024449	0.934108573	0.916238829	0.88382825	0.816649193	0.661237626	0.449256878	0.655451169	0.854628734	0.927175983
82.3	0.945857086	0.935186845	0.91775842	0.886242074	0.82114029	0.670411427	0.455119244	0.650272481	0.852766256	0.926705818
82.4	0.946687992	0.936258731	0.919261347	0.888613838	0.825521105	0.679371848	0.461529328	0.645262146	0.850931766	0.926255549
82.5	0.94751681	0.937323945	0.920747577	0.890944335	0.829794858	0.688118786	0.468442933	0.640434564	0.84912748	0.925825721
82.6	0.94834318	0.938382196	0.922217056	0.893234293	0.833964599	0.696652857	0.475815235	0.635804033	0.847355635	0.92541686
82.7	0.949166743	0.93943319	0.923669718	0.895484387	0.838033229	0.704975297	0.483601288	0.631384673	0.8456185	0.925029482
82.8	0.949987143	0.940476634	0.925105486	0.897695249	0.842003515	0.713087889	0.491756485	0.627190344	0.843918378	0.924664097
82.9	0.950804033	0.941512241	0.926524282	0.89986748	0.845878108	0.720992881	0.50023697	0.623234564	0.842257607	0.924321205
83	0.951617076	0.942539734	0.927926034	0.902001656	0.849659553	0.728692934	0.509000002	0.619530423	0.840638573	0.924001307
83.1	0.952425948	0.943558849	0.929310672	0.904098335	0.853350309	0.736191059	0.518004273	0.616090494	0.839063706	0.923704905
83.2	0.953230344	0.94456934	0.930678144	0.906158066	0.856952757	0.743490573	0.527210169	0.612926748	0.837535491	0.923432503
83.3	0.954029976	0.945570977	0.93202841	0.908181396	0.86046921	0.750595058	0.536579987	0.610050467	0.836056469	0.923184615
83.4	0.954824576	0.946563557	0.933361451	0.910168874	0.863901928	0.757508319	0.546078105	0.60747216	0.83462924	0.922961766
83.5	0.9556139	0.947546897	0.934677272	0.912121056	0.867253124	0.764234358	0.555671108	0.605201481	0.833256472	0.922764494
83.6	0.95639773	0.948520842	0.9359759	0.914038508	0.870524969	0.77077734	0.565327868	0.60324716	0.8319409	0.922593356
83.7	0.957175871	0.949485264	0.93725739	0.915921814	0.873719607	0.777141569	0.575019597	0.60161693	0.830685329	0.922448927
83.8	0.957948155	0.950440064	0.938521826	0.917771574	0.876839152	0.783331467	0.584719862	0.600317467	0.829492638	0.922331806
83.9	0.958714444	0.951385174	0.939769323	0.919588408	0.879885697	0.789351552	0.594404568	0.599354347	0.828365781	0.922242618
84	0.959474625	0.952320553	0.941000025	0.921372959	0.88286132	0.79520642	0.604051926	0.598731999	0.827307787	0.922182012
84.1	0.960228614	0.953246194	0.942214108	0.923125893	0.885768084	0.800900726	0.613642391	0.598453681	0.826321762	0.92215067
84.2	0.960976357	0.954162119	0.943411779	0.924847899	0.888608041	0.806439176	0.623158586	0.598521462	0.825410887	0.922149304
84.3	0.961717826	0.955068381	0.944593277	0.926539693	0.891383235	0.811826506	0.632585217	0.598936225	0.824578419	0.922178657
84.4	0.962453023	0.955965065	0.945758872	0.928202014	0.894095702	0.817067474	0.641908972	0.599697668	0.823827686	0.922239508
84.5	0.963181977	0.956852282	0.946908866	0.929835625	0.896747472	0.822166848	0.651118411	0.600804338	0.823162088	0.922332667
84.6	0.963904743	0.957730176	0.948043588	0.931441314	0.899340568	0.827129394	0.660203861	0.60225366	0.822585089	0.922458982
84.7	0.964621403	0.958598917	0.949163397	0.933019893	0.901877007	0.831959871	0.669157293	0.604041989	0.822100215	0.922619332
84.8	0.965332064	0.959458702	0.950268681	0.934572192	0.904358802	0.836663019	0.677972214	0.606164666	0.821711052	0.922814632
84.9	0.966036858	0.960309755	0.951359853	0.936099066	0.906787956	0.841243549	0.686643547	0.608616096	0.821421232	0.923045831
85	0.966735938	0.961152324	0.952437351	0.937601387	0.909166467	0.845706143	0.695167516	0.611389817	0.821234436	0.92331391
85.1	0.967429481	0.961986681	0.953501637	0.939080045	0.911496324	0.850055442	0.703541543	0.614478596	0.821154378	0.923619878
85.2	0.968117686	0.962813119	0.954553194	0.940535945	0.913779505	0.85429604	0.711764133	0.617874516	0.821184802	0.923964775
85.3	0.968800767	0.963631952	0.955592525	0.941970007	0.916017977	0.858432482	0.719834778	0.621569075	0.821329472	0.924349667
85.4	0.96947896	0.964443514	0.956620153	0.943383164	0.918213695	0.862469255	0.727753858	0.625553287	0.821592162	0.924775643
85.5	0.970152517	0.965248154	0.957636614	0.944776358	0.920368598	0.866410788	0.735522546	0.62981778	0.821976645	0.925243811
85.6	0.970821703	0.966046237	0.958642461	0.946150539	0.922484611	0.870261443	0.743142725	0.634352903	0.822486684	0.925755298
85.7	0.971486798	0.966838144	0.95963826	0.947506663	0.92456364	0.874025513	0.750616907	0.639148818	0.823126021	0.926311239
85.8	0.972148095	0.967624265	0.960624585	0.94884569	0.926607569	0.877707221	0.757948155	0.644195601	0.82389836	0.926912781
85.9	0.972805896	0.968405002	0.961602021	0.950168583	0.928618263	0.881310714	0.765140015	0.649483329	0.824807364	0.927561069
86	0.973460511	0.969180765	0.962571158	0.951476302	0.930597562	0.884840058	0.77219645	0.655002168	0.825856631	0.928257248
86.1	0.974112261	0.969951971	0.963532591	0.952769806	0.932547279	0.888299241	0.779121779	0.660742454	0.82704969	0.929002452
86.2	0.974761468	0.970719041	0.964486918	0.954050048	0.9344692	0.891692164	0.785920624	0.66669476	0.828389982	0.929797801
86.3	0.975408461	0.971482401	0.965434736	0.955317975	0.936365081	0.895022645	0.792597858	0.672849965	0.829880845	0.930644392
86.4	0.97605357	0.972242476	0.966376641	0.956574522	0.938236645	0.898294409	0.799158558	0.679199309	0.831525506	0.931543293
86.5	0.976697126	0.972999691	0.967313225	0.957820616	0.940085581	0.901511094	0.805607966	0.68573444	0.833327055	0.932495535
86.6	0.977339458	0.973754469	0.968245074	0.959057165	0.941913541	0.904676241	0.811951445	0.692447456	0.835288441	0.933502102
86.7	0.977980894	0.974507227	0.969172766	0.960285065	0.943722138	0.907793297	0.818194449	0.699330936	0.837412446	0.93456393
86.8	0.978621755	0.975258376	0.970096869	0.96150519	0.945512944	0.910865613	0.824342486	0.706377963	0.839701676	0.935681888
86.9	0.979262359	0.976008321	0.97101794	0.962718394	0.947287487	0.913896439	0.830401096	0.713582141	0.842158541	0.936856777
87	0.979903013	0.976757454	0.971936518	0.96392551	0.949047251	0.916888924	0.836375816	0.720937605	0.844785239	0.938089321
87.1	0.980544018	0.977506158	0.972853131	0.965127342	0.950793672	0.919846113	0.842272164	0.728439023	0.847583737	0.939380151
87.2	0.981185661	0.9782548	0.973768284	0.966324668	0.952528133	0.922770947	0.848095612	0.736081591	0.850555757	0.940729805
87.3	0.981828218	0.979003733	0.974682465	0.967518237	0.954251969	0.925666259	0.853851569	0.743861025	0.853702752	0.942138713
87.4	0.982471951	0.979753293	0.975596139	0.968708764	0.955966458	0.928534776	0.859545364	0.751773547	0.857025896	0.943607187
87.5	0.983117105	0.980503796	0.976509746	0.969896933	0.957672823	0.931379113	0.865182229	0.759815865	0.86052606	0.945135417
87.6	0.98376391	0.981255541	0.977423703	0.971083389	0.95937223	0.934201773	0.870767286	0.767985149	0.864203794	0.946723459
87.7	0.984412577	0.982008802	0.978338398	0.972268743	0.961065783	0.937005148	0.876305535	0.77627901	0.868059313	0.948371226
87.8	0.985063297	0.982763831	0.979254191	0.973453565	0.962754526	0.939791517	0.881801842	0.784695465	0.872092473	0.950078482
87.9	0.985716241	0.983520858	0.980171412	0.974638384	0.964439442	0.942563042	0.887260931	0.793232914	0.876302759	0.951844832
88	0.986371559	0.984280086	0.981090359	0.975823688	0.966121446	0.945321773	0.892687378	0.801890101	0.880689263	0.953669717
88.1	0.987029377	0.985041691	0.982011299	0.977009922	0.967801391	0.948069642	0.898085598	0.810666086	0.885250669	0.955552407
88.2	0.987689799	0.985805823	0.982934465	0.978197486	0.969480064	0.950808469	0.903459848	0.819560208	0.889985235	0.957491993
88.3	0.988352905	0.986572604	0.983860057	0.979386738	0.971158186	0.953539958	0.908814221	0.828572055	0.894890781	0.959487389
88.4	0.989018751	0.987342129	0.984788241	0.980577988	0.972836411	0.956265699	0.914152639	0.837701431	0.899964671	0.961537318
88.5	0.989687368	0.988114462	0.985719145	0.981771503	0.974515329	0.95898717	0.91947886	0.846948319	0.905203802	0.963640319
88.6	0.990358761	0.988889643	0.986652868	0.982967504	0.976195462	0.961705742	0.924796474	0.856312858	0.910604592	0.965794738
88.7	0.991032915	0.989667678	0.987589471	0.984166169	0.977877272	0.964422675	0.930108905	0.865795308	0.916162967	0.967998734
88.8	0.991709785	0.990448551	0.988528983	0.985367631	0.979561153	0.967139127	0.935419418	0.875396026	0.92187436	0.970250275
88.9	0.992389308	0.991232213	0.989471398	0.986571981	0.981247444	0.969856156	0.940731122	0.885115437	0.927733696	0.972547141
89	0.993071395	0.992018594	0.990416681	0.987779268	0.98293642	0.972574722	0.946046976	0.894954018	0.933735397	0.97488693
89.1	0.993755936	0.992807596	0.991364766	0.988989505	0.984628305	0.975295695	0.951369801	0.90491227	0.939873377	0.977267061
89.2	0.994442799	0.993599097	0.992315555	0.990202664	0.986323267	0.978019862	0.956702285	0.914990705	0.946141042	0.979684781
89.3	0.995131835	0.994392952	0.993268928	0.991418685	0.988021427	0.980747928	0.962046999	0.92518983	0.9525313	0.982137172
89.4	0.995822875	0.995188999	0.994224736	0.992637475	0.989722861	0.98348053	0.967406406	0.935510134	0.959036565	0.984621163
89.5	0.996515736	0.995987052	0.99518281	0.993858913	0.991427604	0.986218238	0.97278288	0.94595208	0.96564877	0.987133535
89.6	0.997210217	0.996786914	0.99614296	0.995082851	0.993135655	0.988961569	0.978178716	0.956516096	0.972359382	0.989670939
89.7	0.997906109	0.997588369	0.99710498	0.996309122	0.994846985	0.991710991	0.983596155	0.96720257	0.979159419	0.992229906
89.8	0.99860319	0.998391192	0.998068649	0.997537539	0.996561538	0.994466937	0.989037395	0.978011849	0.986039471	0.994806861
89.9	0.999301232	0.99919515	0.999033735	0.998767902	0.998279239	0.997229811	0.994504617	0.988944238	0.992989726	0.997398139
90	0	0	0	0	0	0	0	0	0	0
