# Supplementary material for: Enhanced surface plasmon resonance biosensor with graphene-black phosphorus heterostructure for ultra-high sensitivity refractive index detection with machine learning for behaviour prediction
Source: PLoS One. 2025 Nov 7;20(11):e0332356. doi: 10.1371/journal.pone.0332356 (PMC12594348; doi:10.1371/journal.pone.0332356)
Supplement: S1 Data — The Supporting Information contains simulation data generated using COMSOL Multiphysics. These files include Excel sheets summarizing the parametric variations and corresponding simulation results. (ZIP) [file pone.0332356.s001.zip › graphene/2.csv]

65	0.961958107	0.968715294	0.972350017	0.974359046	0.975460989	0.976025363	0.976249055	0.976229341	0.975946907	0.975039918
65.1	0.961095229	0.968257887	0.972099525	0.974222912	0.975392469	0.975999573	0.976252777	0.976257622	0.976016647	0.974096246
65.2	0.960183593	0.967776556	0.971836186	0.974079345	0.975319342	0.975970685	0.976254121	0.97628339	0.976077725	0.918469926
65.3	0.959220021	0.967269878	0.971559259	0.973927898	0.975241304	0.975938478	0.976252926	0.976306611	0.976132227	0.972226179
65.4	0.958201113	0.966736344	0.971267965	0.973768113	0.975158047	0.975902726	0.976249026	0.976327229	0.976181365	0.975027012
65.5	0.957123224	0.966174358	0.970961494	0.973599512	0.975069254	0.975863198	0.976242252	0.976345166	0.976225879	0.975549466
65.6	0.955982449	0.965582229	0.970638993	0.973421603	0.974974601	0.97581966	0.976232428	0.97636033	0.976266228	0.975774031
65.7	0.954774603	0.964958165	0.970299573	0.973233876	0.974873758	0.975771873	0.976219378	0.976372618	0.976302702	0.975910673
65.8	0.953495193	0.96430027	0.969942301	0.973035805	0.974766386	0.975719598	0.976202922	0.976381918	0.97633548	0.976009528
65.9	0.952139401	0.963606531	0.969566203	0.972826847	0.974652141	0.975662592	0.97618288	0.976388111	0.976364666	0.976087862
66	0.950702052	0.962874814	0.969170257	0.972606438	0.974530671	0.975600611	0.976159071	0.976391078	0.976390312	0.976153068
66.1	0.949177589	0.962102856	0.968753393	0.972373997	0.974401619	0.975533408	0.976131315	0.976390694	0.976412436	0.976208807
66.2	0.947560041	0.961288255	0.968314489	0.972128925	0.974264618	0.975460736	0.976099434	0.976386834	0.976431028	0.97625709
66.3	0.945842987	0.960428459	0.967852372	0.971870601	0.974119297	0.975382347	0.976063247	0.976379373	0.976446063	0.976299107
66.4	0.944019525	0.95952076	0.967365809	0.971598383	0.973965279	0.975297991	0.976022578	0.976368187	0.976457501	0.976335601
66.5	0.94208223	0.95856228	0.966853507	0.971311609	0.973802178	0.975207422	0.975977253	0.976353153	0.976465295	0.976367058
66.6	0.94002311	0.957549958	0.966314113	0.971009591	0.973629601	0.975110389	0.975927098	0.976334152	0.976469392	0.976393801
66.7	0.937833565	0.95648054	0.965746202	0.97069162	0.97344715	0.975006641	0.975871945	0.976311067	0.976469737	0.976416056
66.8	0.935504335	0.955350566	0.965148281	0.970356961	0.973254418	0.974895929	0.975811628	0.976283785	0.976466274	0.976433979
66.9	0.933025457	0.954156351	0.964518781	0.970004853	0.973050991	0.974778005	0.975745984	0.976252196	0.976458946	0.976447681
67	0.93038619	0.952893975	0.963856053	0.969634508	0.972836447	0.974652618	0.975674854	0.976216197	0.976447699	0.976457242
67.1	0.927574974	0.951559264	0.963158363	0.969245109	0.972610357	0.97451952	0.975598083	0.976175689	0.976432483	0.976462723
67.2	0.924579363	0.95014777	0.96242389	0.96883581	0.972372282	0.974378463	0.97551552	0.976130577	0.976413249	0.976464169
67.3	0.921385954	0.948654758	0.961650716	0.968405732	0.972121777	0.974229203	0.975427018	0.976080774	0.976389955	0.976461617
67.4	0.91798032	0.94707518	0.960836827	0.967953966	0.971858387	0.974071489	0.975332436	0.976026196	0.976362563	0.9764551
67.5	0.914346938	0.945403657	0.959980099	0.967479567	0.971581646	0.973905074	0.975231636	0.975966768	0.976331041	0.976444647
67.6	0.910469114	0.943634457	0.959078299	0.966981555	0.971291082	0.973729715	0.975124485	0.975902421	0.976295362	0.976430288
67.7	0.906328904	0.941761468	0.958129078	0.966458911	0.970986211	0.973545167	0.975010857	0.975833091	0.976255507	0.976412055
67.8	0.901907037	0.939778174	0.957129959	0.965910579	0.970666541	0.973351185	0.974890628	0.975758722	0.976211463	0.976389981
67.9	0.897182838	0.937677632	0.956078335	0.965335462	0.970331566	0.973147526	0.974763685	0.975679265	0.976163225	0.976364105
68	0.892134154	0.935452436	0.954971461	0.96473242	0.969980773	0.97293395	0.974629914	0.975594679	0.976110793	0.976334469
68.1	0.886737281	0.933094695	0.953806446	0.964100268	0.969613637	0.972710215	0.97448921	0.97550493	0.976054178	0.976301123
68.2	0.880966905	0.930595997	0.952580242	0.963437776	0.969229619	0.972476082	0.974341473	0.97540999	0.975993397	0.97626412
68.3	0.874796047	0.927947379	0.95128964	0.962743666	0.968828172	0.972231311	0.97418661	0.975309841	0.975928473	0.976223521
68.4	0.868196033	0.925139291	0.949931259	0.962016609	0.96840875	0.971975665	0.974024532	0.97520447	0.975859442	0.976179394
68.5	0.861136478	0.922161564	0.948501537	0.961255223	0.967970762	0.971708909	0.973855158	0.975093875	0.975786343	0.976131814
68.6	0.853585307	0.919003372	0.94699672	0.960458072	0.967513628	0.971430806	0.973678412	0.974978059	0.975709225	0.976080861
68.7	0.845508807	0.915653195	0.945412854	0.959623654	0.967036751	0.971141124	0.973494224	0.974857033	0.975628144	0.976026612
68.8	0.836871736	0.912098777	0.943745751	0.95875043	0.96653952	0.970839627	0.973302525	0.974730804	0.975543135	0.975969194
68.9	0.827637465	0.90832711	0.941991093	0.957836824	0.966021309	0.970526037	0.973103232	0.974599424	0.975454372	0.97590872
69	0.817768405	0.904324412	0.940144207	0.9568811	0.965481463	0.97020028	0.972896416	0.97446295	0.975361852	0.97584526
69.1	0.807225953	0.900075967	0.938200222	0.955881535	0.964919376	0.969861978	0.9726819	0.974321372	0.975265672	0.975778949
69.2	0.795971375	0.895566263	0.936154021	0.954836318	0.964334344	0.969510941	0.972459686	0.974174761	0.975165938	0.975709914
69.3	0.783966199	0.89077887	0.934000206	0.953743564	0.963725679	0.969146948	0.972229745	0.974023175	0.975062754	0.975638289
69.4	0.771173022	0.885696428	0.931733095	0.952601312	0.963092685	0.968769774	0.971992049	0.97386668	0.974956234	0.975564212
69.5	0.757556484	0.880300627	0.929346707	0.951407523	0.962434646	0.968379194	0.971746577	0.973705347	0.974846493	0.975487828
69.6	0.743084451	0.8745722	0.926834743	0.950160076	0.961750825	0.967974983	0.971493314	0.973539254	0.974733657	0.975409289
69.7	0.727729456	0.86849092	0.92419058	0.94885676	0.961040465	0.967556914	0.971232249	0.973368484	0.974617855	0.975328749
69.8	0.711470411	0.862035607	0.921407247	0.947495278	0.960302793	0.967124763	0.970963373	0.973193125	0.974499221	0.975246369
69.9	0.694294602	0.855184164	0.918477413	0.946073238	0.959537012	0.966678302	0.970686685	0.973013273	0.974377896	0.975162313
70	0.676199981	0.84791362	0.91539337	0.944588145	0.958742302	0.966217302	0.970402184	0.972829023	0.974254021	0.975076751
70.1	0.657197728	0.840200208	0.912147017	0.943037401	0.957917822	0.965741531	0.970109873	0.972640477	0.974127744	0.974989849
70.2	0.637315045	0.832019464	0.908729841	0.941418299	0.957062703	0.965250754	0.969809757	0.97244774	0.973999212	0.974901778
70.3	0.616598107	0.823346376	0.905132902	0.939728015	0.956176049	0.964744732	0.969501841	0.972250916	0.973868576	0.974812712
70.4	0.59511506	0.814155566	0.901346819	0.937963603	0.955256936	0.964223219	0.969186132	0.972050112	0.973735985	0.97472282
70.5	0.572958884	0.804421529	0.897361747	0.936121986	0.954304406	0.963685963	0.968862635	0.971845435	0.973601589	0.974632274
70.6	0.550249921	0.794118938	0.893167368	0.934199952	0.953317469	0.963132705	0.968531352	0.97163699	0.973465537	0.974541241
70.7	0.527137794	0.783223014	0.888752876	0.932194144	0.952295095	0.962563176	0.968192283	0.97142488	0.973327975	0.974449887
70.8	0.503802415	0.771709985	0.884106961	0.930101051	0.951236218	0.961977094	0.967845425	0.971209206	0.973189043	0.974358372
70.9	0.480453752	0.759557638	0.879217804	0.927917	0.950139724	0.961374167	0.967490768	0.970990063	0.973048881	0.974266851
71	0.457330047	0.746745979	0.874073069	0.925638144	0.949004455	0.960754086	0.967128294	0.970767541	0.972907618	0.974175472
71.1	0.434694222	0.73325801	0.868659897	0.923260454	0.9478292	0.960116527	0.966757979	0.970541724	0.97276538	0.974084377
71.2	0.412828316	0.719080633	0.862964914	0.920779706	0.946612694	0.959461146	0.966379788	0.970312686	0.972622283	0.973993698
71.3	0.392025969	0.704205694	0.856974237	0.918191472	0.945353611	0.95878758	0.965993674	0.970080495	0.972478435	0.973903559
71.4	0.372583131	0.688631156	0.850673493	0.915491104	0.944050563	0.958095439	0.965599579	0.969845204	0.972333932	0.973814071
71.5	0.354787439	0.672362422	0.844047846	0.912673723	0.942702088	0.957384312	0.965197429	0.969606859	0.97218886	0.973725335
71.6	0.338906884	0.655413766	0.837082038	0.909734206	0.941306651	0.956653757	0.964787136	0.96936549	0.972043292	0.97363744
71.7	0.325178571	0.637809879	0.829760443	0.90666717	0.939862637	0.955903301	0.964368591	0.969121115	0.97189729	0.973550461
71.8	0.313798462	0.619587478	0.82206714	0.903466961	0.938368341	0.955132438	0.96394167	0.968873735	0.971750899	0.97346446
71.9	0.304912955	0.600796927	0.81398601	0.900127636	0.936821966	0.954340628	0.963506227	0.968623337	0.97160415	0.973379483
72	0.298613023	0.581503802	0.80550085	0.896642952	0.935221616	0.953527289	0.963062094	0.96836989	0.971457061	0.973295563
72.1	0.294931397	0.561790314	0.796595529	0.893006349	0.933565285	0.9526918	0.96260908	0.968113346	0.97130963	0.973212716
72.2	0.293842957	0.541756457	0.787254165	0.889210937	0.931850854	0.951833492	0.962146969	0.967853638	0.971161842	0.973130941
72.3	0.295268185	0.521520759	0.777461311	0.885249454	0.930076075	0.950951652	0.961675519	0.967590677	0.971013662	0.973050224
72.4	0.299079218	0.501220595	0.767202429	0.88111441	0.928238619	0.950045528	0.961194464	0.967324356	0.970865041	0.972970535
72.5	0.305107931	0.481011576	0.756463795	0.876797753	0.926335938	0.949114292	0.960703514	0.967054568	0.970715918	0.972891826
72.6	0.313155115	0.461066419	0.745233283	0.872291188	0.924365396	0.948157072	0.960202332	0.966781144	0.970566198	0.972814032
72.7	0.323000169	0.441572679	0.733500606	0.867586008	0.922324193	0.947172942	0.959690567	0.966503924	0.970415783	0.972737075
72.8	0.334410483	0.422729543	0.721257854	0.86267312	0.920209367	0.946160912	0.959167836	0.966222723	0.970264555	0.972660861
72.9	0.347150008	0.404743614	0.708500077	0.857543052	0.918017789	0.945119929	0.95863372	0.965937331	0.970112379	0.972585281
73	0.360986611	0.38782376	0.69522593	0.85218595	0.915746155	0.944048875	0.958087773	0.96564752	0.969959102	0.972510211
73.1	0.375698031	0.372175195	0.681438399	0.846591598	0.913390976	0.942946563	0.957529512	0.965353042	0.969804558	0.972435515
73.2	0.391076355	0.357993057	0.667145593	0.84074943	0.910948572	0.941811737	0.956958427	0.965053627	0.969648566	0.972361044
73.3	0.406931092	0.345455822	0.652361601	0.83464856	0.908415064	0.940643067	0.95637397	0.964748989	0.969490928	0.972286636
73.4	0.423090994	0.33471895	0.637107399	0.828277817	0.905786368	0.93943915	0.955775564	0.964438819	0.969331436	0.97221212
73.5	0.439404807	0.325909193	0.621411774	0.821625792	0.903058185	0.938198506	0.955162598	0.964122793	0.969169867	0.972137312
73.6	0.455741185	0.319119969	0.605312267	0.8146809	0.900226	0.936919575	0.954534428	0.963800569	0.969005988	0.972062021
73.7	0.471987953	0.314408116	0.588856066	0.807431456	0.897285072	0.935600719	0.953890379	0.963471787	0.968839553	0.971986047
73.8	0.48805093	0.311792287	0.572100817	0.799865765	0.894230427	0.934240217	0.953229741	0.963136073	0.968670308	0.971909185
73.9	0.503852456	0.31125305	0.555115307	0.791972239	0.891056861	0.932836263	0.952551775	0.962793035	0.968497992	0.971831222
74	0.519329777	0.31273467	0.53797993	0.783739526	0.887758932	0.931386969	0.95185571	0.962442271	0.968322333	0.971751942
74.1	0.534433367	0.316148383	0.520786894	0.775156678	0.884330956	0.929890357	0.951140744	0.962083364	0.968143054	0.971671123
74.2	0.549125282	0.32137687	0.503640073	0.76621333	0.88076701	0.928344366	0.950406043	0.961715884	0.967959874	0.971588543
74.3	0.563377588	0.328279583	0.486654447	0.756899921	0.877060936	0.926746843	0.949650748	0.961339392	0.967772506	0.971503977
74.4	0.577170904	0.336698532	0.469955064	0.747207943	0.873206334	0.925095547	0.948873966	0.960953438	0.967580662	0.971417201
74.5	0.59049307	0.346464152	0.453675475	0.737130222	0.869196579	0.923388149	0.948074781	0.960557565	0.967384049	0.971327991
74.6	0.603337958	0.357400929	0.437955627	0.726661244	0.865024821	0.921622227	0.947252245	0.960151308	0.967182376	0.971236125
74.7	0.615704423	0.369332518	0.422939219	0.715797504	0.860683998	0.919795273	0.946405389	0.959734194	0.966975351	0.971141383
74.8	0.627595381	0.382086177	0.408770583	0.704537908	0.856166853	0.917904685	0.945533216	0.959305746	0.966762684	0.97104355
74.9	0.639017021	0.395496395	0.395591162	0.692884196	0.85146595	0.915947775	0.944634706	0.958865485	0.966544087	0.970942415
75	0.649978121	0.409407702	0.383535748	0.680841406	0.846573696	0.913921766	0.943708816	0.958412927	0.966319276	0.970837774
75.1	0.660489474	0.423676678	0.372728624	0.668418364	0.84148237	0.911823795	0.942754484	0.957947588	0.966087971	0.970729428
75.2	0.670563403	0.438173217	0.363279837	0.655628191	0.836184158	0.909650912	0.941770626	0.957468983	0.965849899	0.970617186
75.3	0.680213355	0.45278116	0.355281786	0.642488821	0.830671192	0.907400088	0.940756142	0.95697663	0.965604792	0.970500866
75.4	0.689453562	0.467398391	0.348806343	0.62902351	0.824935593	0.905068213	0.939709914	0.956470047	0.96535239	0.970380295
75.5	0.698298768	0.48193651	0.343902686	0.615261331	0.818969533	0.902652102	0.938630811	0.95594876	0.965092444	0.970255308
75.6	0.706763999	0.496320198	0.340595969	0.601237615	0.812765291	0.900148499	0.93751769	0.955412297	0.964824713	0.970125754
75.7	0.71486438	0.510486349	0.338886903	0.586994333	0.806315329	0.897554082	0.936369399	0.954860195	0.964548967	0.969991491
75.8	0.722614992	0.524383076	0.338752277	0.57258038	0.799612375	0.894865472	0.935184775	0.954292001	0.964264989	0.969852391
75.9	0.730030753	0.537968632	0.340146338	0.558051733	0.792649513	0.892079236	0.933962654	0.953707269	0.963972573	0.969708336
76	0.737126327	0.551210315	0.343002949	0.543471458	0.785420291	0.889191898	0.932701869	0.953105568	0.96367153	0.969559225
76.1	0.743916055	0.564083397	0.347238341	0.528909532	0.777918832	0.886199949	0.931401255	0.952486481	0.963361685	0.96940497
76.2	0.750413905	0.576570094	0.352754297	0.514442449	0.770139969	0.883099855	0.930059651	0.951849605	0.963042877	0.969245497
76.3	0.756633432	0.588658605	0.359441566	0.500152598	0.762079381	0.879888074	0.928675904	0.951194555	0.962714967	0.96908075
76.4	0.762587756	0.600342231	0.36718331	0.486127395	0.753733751	0.876561064	0.927248876	0.950520967	0.962377831	0.968910686
76.5	0.768289539	0.611618574	0.375858445	0.472458157	0.745100926	0.873115305	0.925777443	0.949828498	0.962031365	0.968735282
76.6	0.773750986	0.622488826	0.38534471	0.459238745	0.7361801	0.86954731	0.924260504	0.949116829	0.961675488	0.968554531
76.7	0.778983835	0.632957134	0.395521385	0.446563978	0.726971998	0.865853646	0.922696983	0.948385669	0.961310139	0.968368445
76.8	0.783999362	0.64303005	0.406271597	0.43452788	0.717479076	0.862030956	0.921085838	0.947634753	0.960935281	0.968177054
76.9	0.78880839	0.65271605	0.417484165	0.423221792	0.70770572	0.85807598	0.91942606	0.946863849	0.960550902	0.967980409
77	0.793421293	0.662025121	0.429055014	0.412732435	0.697658457	0.853985579	0.917716686	0.946072758	0.960157014	0.967778579
77.1	0.797848012	0.670968408	0.440888159	0.403139983	0.687346161	0.849756764	0.915956801	0.945261317	0.959753656	0.967571655
77.2	0.802098064	0.679557913	0.452896308	0.394516244	0.676780256	0.84538672	0.914145545	0.944429401	0.959340898	0.967359749
77.3	0.806180557	0.687806248	0.465001144	0.386923019	0.665974914	0.840872842	0.912282118	0.943576928	0.958918834	0.967142994
77.4	0.810104206	0.695726422	0.477133319	0.380410719	0.654947231	0.836212762	0.910365791	0.942703858	0.958487593	0.966921544
77.5	0.813877366	0.703331664	0.489232238	0.375017308	0.643717391	0.831404386	0.90839591	0.941810199	0.95804733	0.966695578
77.6	0.817508038	0.710635275	0.501245671	0.370767608	0.632308799	0.82644593	0.906371904	0.940896006	0.957598238	0.966465294
77.7	0.821003824	0.717650512	0.513129246	0.367673006	0.620748176	0.821335957	0.904293291	0.939961387	0.957140536	0.966230913
77.8	0.824372004	0.724390499	0.524845865	0.365731556	0.609065614	0.816073416	0.902159684	0.939006497	0.956674474	0.965992671
77.9	0.827619554	0.730868147	0.536365069	0.364928468	0.597294587	0.810657678	0.899970789	0.93803151	0.956200218	0.965750494
78	0.830753144	0.737096098	0.547662391	0.365236941	0.585471896	0.805088571	0.897726337	0.937036645	0.955718449	0.965505757
78.1	0.833779149	0.743086673	0.558718716	0.366619289	0.573637557	0.799366466	0.895426682	0.936022751	0.955229336	0.96525774
78.2	0.836703661	0.748851839	0.56951965	0.3690283	0.56183463	0.793492394	0.893071575	0.934989624	0.954733174	0.965007056
78.3	0.839532501	0.754403184	0.580054934	0.372408743	0.550108955	0.787467717	0.890661239	0.933937914	0.954230471	0.964754094
78.4	0.842271233	0.759751895	0.590317891	0.376698972	0.538508805	0.781294582	0.888196071	0.932868164	0.953721702	0.964499241
78.5	0.844925169	0.764908749	0.600304912	0.381832539	0.527084508	0.774975825	0.885676579	0.931780972	0.953207376	0.9642429
78.6	0.847499382	0.769884107	0.610015002	0.387739772	0.515887985	0.768514989	0.88310342	0.930677002	0.952688035	0.963985495
78.7	0.849998713	0.774687904	0.619449352	0.394349256	0.504972206	0.761916368	0.880477406	0.929556985	0.952164256	0.963727469
78.8	0.852427779	0.779329655	0.628610976	0.401589176	0.494390598	0.755185045	0.877799511	0.928421718	0.95163665	0.963469284
78.9	0.85479098	0.783818458	0.637504375	0.409388513	0.484196406	0.748326928	0.875070874	0.927272067	0.951105859	0.963211416
79	0.857092507	0.788162992	0.646135249	0.417678055	0.474442034	0.741348773	0.872292803	0.926108963	0.950572557	0.962954361
79.1	0.859336345	0.79237153	0.654510241	0.426391224	0.465178356	0.734258212	0.869466776	0.924933402	0.950037448	0.962698625
79.2	0.86152628	0.796451939	0.662636718	0.435464734	0.456454035	0.727063771	0.866594442	0.923746443	0.949501263	0.962444728
79.3	0.863665904	0.800411695	0.670522579	0.444839074	0.448314865	0.719774882	0.863677621	0.922549206	0.948964757	0.9621932
79.4	0.865758621	0.804257885	0.678176093	0.454458834	0.440803143	0.712401893	0.860718305	0.921342869	0.948428709	0.961944578
79.5	0.867807646	0.80799722	0.685605759	0.464272899	0.433957096	0.704956069	0.857718655	0.920128666	0.947893917	0.961699408
79.6	0.869816015	0.811636041	0.692820185	0.47423452	0.427810381	0.697449583	0.854680997	0.91890788	0.947361197	0.961458235
79.7	0.871786584	0.815180329	0.699827994	0.484301294	0.422391663	0.689895508	0.85160782	0.917681844	0.946831378	0.96122161
79.8	0.873722033	0.818635718	0.706637733	0.494435051	0.417724286	0.682307791	0.848501772	0.916451931	0.946305302	0.960990081
79.9	0.875624874	0.822007497	0.713257813	0.504601694	0.41382605	0.67470123	0.84536565	0.915219556	0.945783815	0.960764191
80	0.877497446	0.825300627	0.719696444	0.514770982	0.410709079	0.667091434	0.8422024	0.913986165	0.94526777	0.960544479
80.1	0.879341924	0.828519745	0.725961596	0.524916288	0.408379801	0.659494778	0.839015103	0.91275323	0.944758018	0.960331474
80.2	0.881160322	0.831669179	0.732060961	0.535014331	0.406839025	0.651928352	0.835806973	0.911522248	0.944255406	0.960125696
80.3	0.882954493	0.834752952	0.738001923	0.545044904	0.406082108	0.644409902	0.832581346	0.910294733	0.943760778	0.959927648
80.4	0.884726138	0.837774797	0.743791543	0.554990597	0.406099211	0.636957756	0.829341668	0.909072208	0.943274962	0.959737819
80.5	0.886476803	0.840738165	0.749436537	0.564836525	0.406875619	0.629590752	0.826091493	0.907856202	0.942798776	0.959556682
80.6	0.888207889	0.843646235	0.754943274	0.574570069	0.40839213	0.622328154	0.822834466	0.906648244	0.942333019	0.959384685
80.7	0.889920654	0.846501926	0.76031777	0.584180626	0.410625483	0.61518956	0.819574319	0.905449858	0.941878468	0.959222259
80.8	0.891616219	0.849307908	0.765565685	0.593659374	0.413548825	0.608194803	0.816314859	0.904262556	0.94143588	0.959069806
80.9	0.893295569	0.852066611	0.770692329	0.602999062	0.417132195	0.601363856	0.81305996	0.903087835	0.941005981	0.958927707
81	0.894959565	0.85478024	0.775702668	0.612193811	0.421343014	0.594716712	0.809813552	0.901927169	0.940589473	0.958796314
81.1	0.896608944	0.857450781	0.780601332	0.621238932	0.426146579	0.588273283	0.806579616	0.90078201	0.940187023	0.958675952
81.2	0.898244329	0.860080021	0.785392626	0.630130771	0.431506537	0.582053274	0.803362173	0.899653782	0.939799267	0.958566916
81.3	0.899866234	0.862669552	0.790080543	0.638866562	0.437385339	0.576076069	0.800165278	0.898543874	0.939426808	0.958469474
81.4	0.90147507	0.865220789	0.794668779	0.647444302	0.443744678	0.570360608	0.796993014	0.897453644	0.93907021	0.958383863
81.5	0.903071153	0.86773498	0.79916075	0.65586264	0.450545878	0.564925264	0.793849484	0.896384412	0.938730007	0.958310291
81.6	0.904654712	0.870213219	0.803559604	0.664120781	0.457750262	0.559787723	0.790738808	0.895337462	0.93840669	0.958248938
81.7	0.906225895	0.872656458	0.807868241	0.672218401	0.465319476	0.55496486	0.787665118	0.894314036	0.938100719	0.958199954
81.8	0.907784777	0.875065519	0.812089332	0.680155576	0.473215778	0.550472623	0.784632553	0.89331534	0.937812516	0.958163462
81.9	0.90933137	0.877441109	0.816225336	0.687932724	0.481402292	0.546325919	0.781645258	0.89234254	0.937542469	0.958139559
82	0.910865624	0.879783831	0.820278516	0.69555055	0.489843218	0.542538505	0.778707381	0.891396766	0.937290932	0.958128316
82.1	0.912387445	0.882094194	0.824250959	0.703010006	0.498504012	0.539122884	0.775823069	0.89047911	0.937058228	0.958129779
82.2	0.913896693	0.884372628	0.828144594	0.710312255	0.507351538	0.536090213	0.772996472	0.88959063	0.936844647	0.958143974
82.3	0.915393195	0.886619491	0.831961209	0.717458642	0.516354181	0.53345022	0.770231737	0.888732355	0.936650453	0.958170904
82.4	0.91687675	0.888835086	0.835702467	0.724450671	0.525481934	0.531211125	0.76753301	0.887905282	0.936475884	0.958210557
82.5	0.918347136	0.891019667	0.839369921	0.731289984	0.534706468	0.529379585	0.764904438	0.887110386	0.936321156	0.958262901
82.6	0.919804118	0.89317345	0.842965034	0.737978347	0.544001169	0.527960643	0.762350165	0.88634862	0.936186462	0.958327892
82.7	0.921247453	0.895296621	0.846489188	0.744517641	0.553341158	0.526957693	0.759874332	0.885620918	0.936071978	0.958405473
82.8	0.922676897	0.89738935	0.849943701	0.750909846	0.562703302	0.526372462	0.757481081	0.884928204	0.935977868	0.958495579
82.9	0.924092211	0.899451792	0.85332984	0.75715704	0.572066195	0.526205009	0.755174552	0.884271391	0.935904282	0.958598136
83	0.925493163	0.9014841	0.856648828	0.763261389	0.58141014	0.526453735	0.752958881	0.88365139	0.935851362	0.958713065
83.1	0.926879537	0.903486429	0.859901863	0.769225143	0.590717112	0.527115413	0.750838203	0.883069112	0.935819245	0.958840284
83.2	0.928251134	0.905458944	0.86309012	0.775050634	0.599970713	0.528185233	0.748816645	0.882525474	0.935808067	0.958979711
83.3	0.929607778	0.907401822	0.866214762	0.780740271	0.609156124	0.529656863	0.746898331	0.882021404	0.935817964	0.959131265
83.4	0.930949318	0.909315263	0.869276951	0.786296536	0.618260042	0.531522522	0.745087372	0.881557843	0.935849076	0.959294868
83.5	0.932275631	0.911199488	0.872277849	0.791721982	0.627270623	0.533773069	0.743387868	0.881135752	0.93590155	0.95947045
83.6	0.933586625	0.913054746	0.875218629	0.797019232	0.636177415	0.536398105	0.741803903	0.880756117	0.935975542	0.959657943
83.7	0.934882241	0.914881316	0.878100477	0.802190973	0.644971285	0.539386082	0.74033954	0.880419948	0.93607122	0.959857293
83.8	0.936162454	0.916679508	0.880924595	0.807239953	0.653644355	0.542724424	0.738998816	0.88012829	0.936188768	0.960068454
83.9	0.937427274	0.918449668	0.883692209	0.812168983	0.66218993	0.546399656	0.737785736	0.879882219	0.936328384	0.960291392
84	0.938676749	0.920192178	0.886404565	0.816980925	0.670602424	0.550397536	0.736704271	0.87968285	0.936490287	0.960526086
84.1	0.939910962	0.921907454	0.889062937	0.821678694	0.678877292	0.554703189	0.735758345	0.879531339	0.936674714	0.96077253
84.2	0.941130034	0.923595952	0.891668621	0.826265255	0.687010959	0.55930125	0.734951833	0.879428882	0.936881926	0.961030731
84.3	0.942334122	0.925258161	0.894222945	0.830743612	0.695000753	0.564175992	0.734288552	0.87937672	0.937112206	0.961300714
84.4	0.943523421	0.926894609	0.89672726	0.835116811	0.702844839	0.569311471	0.733772256	0.879376139	0.93736586	0.961582519
84.5	0.94469816	0.92850586	0.899182944	0.839387932	0.710542151	0.574691647	0.733406625	0.879428472	0.93764322	0.961876205
84.6	0.945858602	0.930092512	0.901591403	0.843560085	0.718092337	0.580300516	0.733195262	0.879535097	0.937944643	0.962181846
84.7	0.947005046	0.931655196	0.903954063	0.847636404	0.725495691	0.586122224	0.733141681	0.87969744	0.938270512	0.962499533
84.8	0.948137822	0.933194577	0.906272377	0.851620045	0.732753101	0.592141176	0.733249307	0.879916972	0.938621233	0.962829376
84.9	0.949257291	0.934711347	0.908547818	0.855514177	0.739865994	0.59834214	0.733521461	0.880195206	0.938997239	0.9631715
85	0.950363844	0.936206231	0.910781876	0.859321982	0.746836283	0.604710336	0.733961362	0.880533702	0.939398987	0.963526048
85.1	0.951457898	0.937679978	0.912976061	0.863046646	0.753666321	0.61123152	0.734572116	0.880934055	0.939826956	0.963893177
85.2	0.952539897	0.939133361	0.915131896	0.866691357	0.760358849	0.617892048	0.735356715	0.881397902	0.940281649	0.964273063
85.3	0.953610309	0.940567177	0.917250917	0.870259299	0.766916962	0.624678944	0.736318027	0.881926911	0.940763586	0.964665891
85.4	0.954669623	0.941982244	0.919334669	0.873753649	0.773344057	0.631579944	0.737458798	0.882522778	0.94127331	0.965071864
85.5	0.955718349	0.943379394	0.921384704	0.877177568	0.779643806	0.638583539	0.738781648	0.883187228	0.941811377	0.965491193
85.6	0.956757015	0.944759478	0.92340258	0.880534203	0.785820112	0.645679002	0.740289064	0.883922002	0.942378359	0.965924104
85.7	0.957786162	0.946123359	0.925389853	0.883826677	0.79187708	0.652856411	0.741983404	0.884728856	0.942974837	0.966370828
85.8	0.958806348	0.947471908	0.927348081	0.887058089	0.797818986	0.660106659	0.743866891	0.885609552	0.943601403	0.966831607
85.9	0.95981814	0.948806008	0.929278816	0.890231507	0.803650247	0.667421459	0.745941615	0.886565854	0.944258652	0.967306686
86	0.960822115	0.950126543	0.931183603	0.893349965	0.809375394	0.67479334	0.748209532	0.887599516	0.94494718	0.967796315
86.1	0.961818857	0.951434402	0.933063979	0.896416459	0.814999051	0.682215634	0.750672461	0.888712278	0.945667584	0.968300746
86.2	0.962808953	0.952730474	0.934921465	0.899433943	0.820525908	0.689682467	0.753332091	0.889905852	0.946420449	0.968820231
86.3	0.963792996	0.954015646	0.936757568	0.902405327	0.825960699	0.697188729	0.756189972	0.89118192	0.947206354	0.969355018
86.4	0.964771574	0.955290798	0.938573776	0.905333468	0.831308189	0.704730054	0.759247523	0.892542116	0.948025859	0.96990535
86.5	0.965745277	0.956556803	0.940371556	0.908221175	0.836573147	0.712302786	0.762506026	0.893988021	0.948879505	0.970471463
86.6	0.966714688	0.957814525	0.942152349	0.911071195	0.841760338	0.719903952	0.765966628	0.895521149	0.949767807	0.971053582
86.7	0.967680384	0.959064813	0.943917569	0.913886218	0.846874499	0.727531217	0.769630341	0.897142937	0.950691249	0.971651919
86.8	0.968642933	0.960308502	0.945668599	0.916668869	0.851920332	0.735182858	0.773498038	0.898854733	0.951650279	0.972266671
86.9	0.969602891	0.961546408	0.947406789	0.919421708	0.856902484	0.742857712	0.77757045	0.900657784	0.952645304	0.972898015
87	0.970560802	0.962779326	0.949133455	0.922147222	0.861825539	0.750555147	0.781848167	0.902553221	0.953676683	0.973546107
87.1	0.971517192	0.96400803	0.950849869	0.924847825	0.866694006	0.758275014	0.786331627	0.90454205	0.954744721	0.974211079
87.2	0.972472571	0.965233265	0.952557265	0.927525855	0.871512306	0.766017607	0.791021116	0.906625134	0.955849665	0.974893035
87.3	0.973427428	0.96645575	0.95425683	0.930183568	0.876284763	0.773783625	0.795916756	0.908803186	0.956991698	0.97559205
87.4	0.97438223	0.967676174	0.955949707	0.932823139	0.881015597	0.781574127	0.801018504	0.911076749	0.958170931	0.976308164
87.5	0.975337419	0.968895191	0.957636987	0.935446656	0.885708912	0.789390493	0.806326136	0.913446187	0.9593874	0.977041383
87.6	0.976293414	0.970113424	0.959319707	0.938056118	0.890368691	0.797234387	0.81183924	0.915911673	0.96064106	0.977791673
87.7	0.977250603	0.971331455	0.960998853	0.940653434	0.89499879	0.805107717	0.817557203	0.91847317	0.961931779	0.97855896
87.8	0.978209346	0.972549829	0.962675353	0.943240419	0.899602927	0.813012598	0.8234792	0.921130428	0.963259333	0.979343127
87.9	0.979169973	0.973769053	0.964350077	0.945818793	0.904184682	0.820951317	0.829604177	0.923882962	0.964623405	0.980144011
88	0.98013278	0.974989589	0.966023835	0.948390179	0.908747489	0.828926302	0.83593084	0.926730048	0.966023573	0.980961401
88.1	0.98109803	0.976211856	0.967697374	0.950956101	0.913294634	0.836940088	0.842457634	0.92967071	0.967459314	0.981795037
88.2	0.982065954	0.977436231	0.969371381	0.953517985	0.91782925	0.844995288	0.849182732	0.93270371	0.968929997	0.982644609
88.3	0.983036745	0.978663044	0.971046478	0.956077157	0.922354317	0.853094566	0.856104016	0.935827541	0.970434882	0.983509753
88.4	0.984010561	0.979892579	0.972723225	0.958634842	0.92687266	0.861240614	0.863219058	0.939040417	0.971973116	0.984390055
88.5	0.984987525	0.981125076	0.974402115	0.961192166	0.931386951	0.869436128	0.870525107	0.942340272	0.973543733	0.985285045
88.6	0.985967722	0.982360728	0.976083582	0.963750159	0.935899705	0.877683786	0.878019068	0.945724749	0.975145653	0.986194202
88.7	0.986951205	0.983599682	0.977767993	0.966309752	0.940413287	0.885986239	0.885697488	0.949191203	0.976777682	0.98711695
88.8	0.987937987	0.984842042	0.979455656	0.968871782	0.944929914	0.894346087	0.893556541	0.952736696	0.978438513	0.988052661
88.9	0.988928051	0.986087867	0.981146819	0.971436995	0.949451657	0.902765874	0.901592011	0.956358	0.98012673	0.989000655
89	0.989921342	0.987337175	0.982841672	0.974006049	0.953980449	0.91124808	0.90979928	0.9600516	0.981840804	0.989960204
89.1	0.990917778	0.988589941	0.984540348	0.976579518	0.958518094	0.919795112	0.918173316	0.963813696	0.983579106	0.99093053
89.2	0.991917242	0.989846105	0.98624293	0.979157897	0.963066268	0.928409305	0.926708665	0.967640212	0.985339904	0.99191081
89.3	0.992919592	0.99110557	0.987949452	0.981741607	0.967626538	0.937092922	0.935399439	0.971526804	0.987121371	0.992900177
89.4	0.993924658	0.992368204	0.989659902	0.984331004	0.972200363	0.945848155	0.944239313	0.975468872	0.988921589	0.993897725
89.5	0.994932248	0.99363385	0.99137423	0.98692638	0.976789114	0.954677137	0.953221521	0.979461572	0.990738562	0.994902512
89.6	0.995942148	0.994902319	0.993092346	0.989527978	0.981394081	0.963581949	0.962338857	0.98349983	0.992570213	0.995913563
89.7	0.996954125	0.996173403	0.994814134	0.992135992	0.98601649	0.972564628	0.97158367	0.987578363	0.994414404	0.996929874
89.8	0.997967933	0.997446874	0.99653945	0.994750582	0.99065752	0.981627191	0.980947878	0.991691692	0.996268936	0.997950417
89.9	0.998983314	0.998722491	0.998268131	0.997371881	0.995318314	0.990771642	0.990422965	0.995834171	0.998131563	0.998974146
90	0	0	0	0	0	0	0	0	0	0
