# Supplementary material for: Enhanced surface plasmon resonance biosensor with graphene-black phosphorus heterostructure for ultra-high sensitivity refractive index detection with machine learning for behaviour prediction
Source: PLoS One. 2025 Nov 7;20(11):e0332356. doi: 10.1371/journal.pone.0332356 (PMC12594348; doi:10.1371/journal.pone.0332356)
Supplement: S1 Data — The Supporting Information contains simulation data generated using COMSOL Multiphysics. These files include Excel sheets summarizing the parametric variations and corresponding simulation results. (ZIP) [file pone.0332356.s001.zip › graphene/3.csv]

65	0.967537248	0.971340213	0.973575364	0.974895168	0.975653468	0.976050206	0.976198897	0.97615435	0.975877153	0.975031304
65.1	0.967082972	0.971075529	0.973420703	0.974808051	0.975610053	0.976036779	0.976207964	0.976183936	0.975945136	0.974212123
65.2	0.966608202	0.970799252	0.973259064	0.974716494	0.97556364	0.976021165	0.976215191	0.976211355	0.976004901	0.93247019
65.3	0.966111825	0.970510755	0.973090047	0.97462021	0.97551401	0.976003183	0.976220439	0.976236585	0.976058466	0.972156042
65.4	0.965592676	0.970209388	0.972913239	0.974518907	0.975460936	0.97598265	0.976223564	0.976259578	0.976107003	0.974987169
65.5	0.965049527	0.969894471	0.972728215	0.974412286	0.975404187	0.975959381	0.976224421	0.976280266	0.97615123	0.975497861
65.6	0.964481092	0.969565298	0.972534538	0.974300044	0.975343534	0.975933187	0.976222859	0.976298571	0.976191593	0.975715757
65.7	0.963886016	0.969221137	0.972331756	0.974181871	0.975278741	0.975903883	0.976218728	0.9763144	0.976228377	0.9758482
65.8	0.963262878	0.968861226	0.972119407	0.974057452	0.975209574	0.975871279	0.976211878	0.976327657	0.976261759	0.975944123
65.9	0.962610186	0.968484772	0.971897017	0.973926468	0.975135796	0.975835189	0.976202156	0.97633824	0.976291842	0.976020288
66	0.96192637	0.968090952	0.971664097	0.973788594	0.975057171	0.975795426	0.976189412	0.976346042	0.976318684	0.976083853
66.1	0.961209783	0.967678912	0.971420147	0.973643504	0.97497346	0.975751805	0.976173499	0.976350956	0.976342306	0.976138359
66.2	0.960458693	0.967247765	0.971164653	0.973490863	0.974884427	0.975704143	0.976154271	0.976352875	0.976362706	0.976185749
66.3	0.95967128	0.966796586	0.970897088	0.973330337	0.974789833	0.97565226	0.976131584	0.976351693	0.976379866	0.976227176
66.4	0.95884563	0.966324418	0.970616911	0.973161584	0.974689444	0.975595979	0.976105299	0.976347306	0.976393754	0.97626336
66.5	0.957979734	0.965830265	0.97032357	0.97298426	0.974583023	0.975535123	0.97607528	0.976339611	0.976404335	0.976294774
66.6	0.957071477	0.965313092	0.970016494	0.97279802	0.974470337	0.975469524	0.976041396	0.976328511	0.976411564	0.976321735
66.7	0.956118638	0.964771824	0.969695103	0.972602511	0.974351154	0.975399016	0.976003521	0.976313912	0.976415399	0.976344465
66.8	0.95511888	0.964205343	0.969358798	0.97239738	0.974225242	0.975323432	0.975961534	0.976295725	0.976415795	0.976363119
66.9	0.954069745	0.963612489	0.969006967	0.972182269	0.974092374	0.975242617	0.975915318	0.976273866	0.976412709	0.976377811
67	0.952968651	0.962992053	0.968638982	0.971956819	0.973952323	0.975156418	0.975864766	0.976248257	0.9764061	0.976388625
67.1	0.951812879	0.962342782	0.9682542	0.971720665	0.973804865	0.975064685	0.975809773	0.976218827	0.976395933	0.976395626
67.2	0.950599573	0.961663371	0.96785196	0.971473442	0.973649781	0.974967277	0.975750242	0.976185511	0.976382176	0.976398865
67.3	0.949325727	0.960952465	0.967431585	0.97121478	0.973486853	0.974864057	0.975686085	0.97614825	0.9763648	0.976398387
67.4	0.947988183	0.960208655	0.966992383	0.970944307	0.973315865	0.974754893	0.975617217	0.976106995	0.976343786	0.976394231
67.5	0.946583617	0.959430476	0.966533641	0.970661649	0.973136608	0.974639661	0.975543564	0.9760617	0.97631912	0.976386436
67.6	0.945108536	0.958616405	0.966054632	0.970366428	0.972948873	0.974518243	0.975465057	0.976012332	0.976290792	0.97637504
67.7	0.94355927	0.957764861	0.965554607	0.970058265	0.972752457	0.974390527	0.975381637	0.975958863	0.976258803	0.976360085
67.8	0.941931957	0.956874199	0.965032801	0.969736777	0.972547162	0.974256408	0.975293251	0.975901274	0.976223161	0.976341615
67.9	0.940222543	0.955942712	0.96448843	0.969401581	0.972332793	0.974115788	0.975199856	0.975839555	0.976183881	0.97631968
68	0.938426768	0.954968623	0.96392069	0.969052289	0.972109159	0.973968577	0.975101417	0.975773703	0.976140986	0.976294334
68.1	0.936540156	0.953950089	0.963328758	0.968688515	0.971876075	0.973814693	0.974997907	0.975703727	0.976094508	0.976265638
68.2	0.93455801	0.952885196	0.962711791	0.968309869	0.971633358	0.97365406	0.974889308	0.975629641	0.976044487	0.976233659
68.3	0.9324754	0.951771955	0.962068925	0.967915958	0.971380844	0.973486612	0.97477561	0.975551472	0.975990973	0.976198471
68.4	0.930287151	0.950608303	0.961399279	0.967506392	0.971118354	0.973312289	0.974656814	0.975469253	0.975934024	0.976160156
68.5	0.92798784	0.949392098	0.960701947	0.967080777	0.970845728	0.973131042	0.974532929	0.975383028	0.975873707	0.976118802
68.6	0.925571782	0.948121118	0.959976006	0.966638717	0.970562807	0.972942828	0.974403972	0.97529285	0.975810096	0.976074506
68.7	0.92303302	0.946793056	0.959220507	0.966179808	0.970269444	0.972747614	0.974269972	0.975198781	0.975743276	0.97602736
68.8	0.920365316	0.945405515	0.958434466	0.965703678	0.969965492	0.972545373	0.97413096	0.97510088	0.975673314	0.975977513
68.9	0.917562111	0.943956022	0.957616956	0.965209937	0.969650814	0.972336049	0.973986963	0.974999249	0.975600395	0.975925067
69	0.91461672	0.942442051	0.956766922	0.964698162	0.96932525	0.972119768	0.97383813	0.974893992	0.975524559	0.975870137
69.1	0.911521882	0.940860883	0.95588333	0.964167969	0.968988769	0.971896404	0.973684423	0.974785168	0.975445934	0.975812867
69.2	0.908270203	0.939209782	0.954965133	0.963618965	0.96864117	0.971666002	0.973525948	0.974672899	0.975364655	0.9757534
69.3	0.904853932	0.937485897	0.954011258	0.963050757	0.968282363	0.971428585	0.973362788	0.974557302	0.975280855	0.975691887
69.4	0.901264995	0.935686274	0.953020604	0.962462951	0.967912251	0.971184182	0.973195035	0.9744385	0.97519468	0.975628484
69.5	0.897494988	0.933807857	0.951992052	0.961855155	0.967530739	0.97093283	0.973022788	0.974316625	0.975106277	0.975563355
69.6	0.893535179	0.931847484	0.950924454	0.961226978	0.96713774	0.970674574	0.972846154	0.974191814	0.975015804	0.975496668
69.7	0.889376506	0.929801882	0.94981664	0.960578025	0.966733172	0.970409468	0.972665248	0.974064214	0.974923422	0.975428597
69.8	0.885009576	0.927667669	0.948667414	0.959907909	0.966316961	0.97013757	0.972480191	0.973933976	0.9748293	0.975359318
69.9	0.880424676	0.925441344	0.947475553	0.959216237	0.965889039	0.969858948	0.97229111	0.973801256	0.974733609	0.975289023
70	0.875611771	0.923119291	0.946239808	0.958502612	0.965449342	0.969573676	0.97209814	0.973666216	0.974636526	0.975217889
70.1	0.870560524	0.920697768	0.944958899	0.95776664	0.964997812	0.969281832	0.971901418	0.973529022	0.974538229	0.975146105
70.2	0.865260306	0.918172909	0.943631517	0.957007924	0.964534396	0.968983501	0.971701088	0.973389842	0.974438902	0.975073861
70.3	0.859700216	0.915540716	0.942256319	0.956226062	0.964059042	0.96867877	0.971497295	0.973248848	0.974338726	0.975001347
70.4	0.85386911	0.912797057	0.940831928	0.955420649	0.963571702	0.968367731	0.971290186	0.973106211	0.974237886	0.974928754
70.5	0.847755634	0.909937662	0.93935693	0.954591273	0.96307233	0.968050477	0.971079913	0.972962106	0.974136564	0.97485627
70.6	0.841348259	0.906958114	0.937829871	0.953737514	0.962560878	0.967727102	0.970866623	0.972816703	0.974034941	0.97478408
70.7	0.83463534	0.90385385	0.936249254	0.952858943	0.962037299	0.967397701	0.970650467	0.972670173	0.973933197	0.974712367
70.8	0.827605169	0.900620154	0.934613535	0.951955122	0.961501542	0.967062366	0.97043159	0.972522683	0.973831505	0.974641308
70.9	0.820246051	0.897252148	0.932921121	0.951025596	0.960953553	0.966721187	0.970210137	0.972374396	0.973730035	0.974571077
71	0.812546387	0.893744794	0.931170363	0.950069896	0.960393271	0.96637425	0.969986246	0.972225469	0.973628952	0.974501838
71.1	0.80449478	0.890092883	0.929359556	0.949087536	0.959820628	0.966021635	0.96976005	0.972076054	0.97352841	0.974433749
71.2	0.796080151	0.886291034	0.927486927	0.948078008	0.959235547	0.965663415	0.969531675	0.971926293	0.973428559	0.974366959
71.3	0.787291877	0.882333688	0.925550638	0.947040779	0.958637939	0.965299655	0.969301239	0.971776322	0.973329538	0.974301606
71.4	0.778119956	0.878215105	0.923548772	0.945975292	0.958027702	0.96493041	0.969068849	0.971626264	0.973231473	0.974237819
71.5	0.768555186	0.873929362	0.921479336	0.944880956	0.957404719	0.964555722	0.968834602	0.971476233	0.973134482	0.974175714
71.6	0.758589383	0.869470347	0.919340246	0.943757151	0.956768855	0.964175622	0.968598584	0.97132633	0.973038669	0.974115394
71.7	0.748215616	0.864831766	0.917129326	0.942603218	0.956119957	0.963790124	0.968360864	0.971176643	0.972944126	0.974056949
71.8	0.737428479	0.860007138	0.914844301	0.941418455	0.955457849	0.963399229	0.968121501	0.971027247	0.972850929	0.974000455
71.9	0.7262244	0.854989801	0.912482786	0.94020212	0.95478233	0.963002917	0.967880536	0.9708782	0.972759141	0.973945974
72	0.714601969	0.849772919	0.910042284	0.93895342	0.954093177	0.962601153	0.967637994	0.970729546	0.972668809	0.973893552
72.1	0.702562317	0.84434949	0.907520174	0.937671511	0.953390136	0.96219388	0.967393884	0.970581313	0.972579966	0.973843218
72.2	0.690109514	0.838712363	0.904913707	0.936355493	0.952672924	0.961781019	0.967148194	0.970433511	0.972492625	0.973794989
72.3	0.677251003	0.83285425	0.902219998	0.935004409	0.951941226	0.96136247	0.966900898	0.970286135	0.972406786	0.973748862
72.4	0.663998082	0.826767772	0.899436027	0.933617237	0.951194699	0.960938113	0.966651947	0.970139162	0.972322435	0.973704822
72.5	0.650366335	0.82044544	0.896558602	0.932192883	0.950432954	0.9605078	0.966401276	0.969992551	0.972239534	0.973662835
72.6	0.636376186	0.813879747	0.893584394	0.930730189	0.949655573	0.960071358	0.966148796	0.969846243	0.972158035	0.973622851
72.7	0.622053359	0.807063187	0.890509906	0.92922792	0.9488621	0.959628592	0.965894403	0.969700163	0.972077872	0.973584808
72.8	0.607429367	0.799988312	0.887331472	0.927684765	0.948052036	0.959179281	0.965637969	0.969554219	0.971998964	0.973548626
72.9	0.592541961	0.792647802	0.884045252	0.926099329	0.947224845	0.958723176	0.965379351	0.969408301	0.971921214	0.973514213
73	0.577435524	0.785034542	0.880647232	0.924470137	0.946379947	0.958260006	0.965118383	0.969262286	0.971844511	0.973481462
73.1	0.562161387	0.777141711	0.877133215	0.922795624	0.945516721	0.957789471	0.964854882	0.969116031	0.97176873	0.973450254
73.2	0.546778036	0.768962895	0.873498826	0.921074136	0.944634501	0.957311248	0.964588646	0.968969381	0.971693734	0.973420457
73.3	0.531351184	0.760492199	0.869739503	0.919303929	0.943732579	0.956824985	0.964319456	0.968822166	0.971619371	0.973391929
73.4	0.515953676	0.751724393	0.865850508	0.917483163	0.942810204	0.956330311	0.964047075	0.968674204	0.971545481	0.973364517
73.5	0.500665191	0.742655066	0.861826921	0.915609901	0.94186658	0.955826825	0.96377125	0.968525299	0.971471891	0.97333806
73.6	0.485571722	0.733280803	0.85766365	0.913682112	0.940900865	0.955314105	0.963491714	0.968375244	0.971398422	0.973312388
73.7	0.470764816	0.723599379	0.853355439	0.911697664	0.939912175	0.954791707	0.963208186	0.968223823	0.971324883	0.973287324
73.8	0.456340541	0.713609975	0.848896872	0.909654324	0.938899583	0.954259164	0.962920369	0.968070809	0.971251079	0.973262685
73.9	0.442398204	0.703313413	0.844282392	0.907549762	0.937862117	0.953715988	0.962627958	0.96791597	0.971176809	0.973238286
74	0.429038813	0.69271241	0.839506312	0.905381545	0.936798765	0.953161672	0.962330633	0.967759063	0.971101865	0.973213936
74.1	0.416363316	0.681811845	0.834562839	0.903147142	0.93570847	0.952595689	0.962028068	0.967599845	0.971026037	0.973189441
74.2	0.40447066	0.670619048	0.829446093	0.900843923	0.934590136	0.952017495	0.961719927	0.967438063	0.970949114	0.973164608
74.3	0.393455728	0.659144091	0.824150136	0.898469158	0.933442628	0.951426531	0.961405867	0.967273465	0.970870882	0.973139243
74.4	0.383407231	0.647400091	0.818669008	0.896020023	0.932264772	0.950822222	0.96108554	0.967105794	0.970791128	0.973113153
74.5	0.374405631	0.635403505	0.812996759	0.893493601	0.931055355	0.950203981	0.960758593	0.966934796	0.97070964	0.973086147
74.6	0.366521191	0.623174425	0.807127498	0.890886883	0.929813132	0.949571207	0.96042467	0.966760215	0.970626206	0.973058037
74.7	0.359812247	0.610736847	0.801055437	0.888196776	0.928536822	0.948923292	0.960083413	0.966581797	0.970540622	0.973028639
74.8	0.354323766	0.598118912	0.794774953	0.885420104	0.927225114	0.948259616	0.959734464	0.966399291	0.970452684	0.972997775
74.9	0.350086289	0.585353107	0.788280649	0.882553615	0.925876665	0.947579554	0.959377468	0.966212451	0.970362194	0.972965271
75	0.347115281	0.572476407	0.781567423	0.879593987	0.924490107	0.946882477	0.959012069	0.966021035	0.970268964	0.972930963
75.1	0.345410946	0.559530349	0.77463055	0.876537837	0.923064047	0.94616775	0.958637918	0.965824808	0.970172808	0.972894692
75.2	0.344958487	0.546561018	0.767465768	0.873381727	0.921597069	0.945434737	0.958254669	0.965623542	0.970073552	0.972856307
75.3	0.345728806	0.533618935	0.760069372	0.870122177	0.920087739	0.944682805	0.957861985	0.965417019	0.969971029	0.972815669
75.4	0.34767959	0.520758834	0.75243832	0.866755673	0.918534608	0.943911322	0.957459534	0.965205029	0.969865084	0.972772645
75.5	0.350756729	0.508039306	0.744570343	0.863278682	0.916936213	0.943119659	0.957046997	0.964987374	0.969755569	0.972727117
75.6	0.354895985	0.49552232	0.736464069	0.859687661	0.915291086	0.942307197	0.956624064	0.964763865	0.969642352	0.972678973
75.7	0.360024828	0.483272606	0.728119147	0.855979082	0.913597753	0.941473324	0.956190439	0.964534329	0.969525309	0.972628118
75.8	0.366064357	0.471356905	0.719536386	0.852149439	0.91185474	0.94061744	0.955745838	0.964298605	0.969404333	0.972574465
75.9	0.372931225	0.459843091	0.710717894	0.848195273	0.91006058	0.93973896	0.955289995	0.964056547	0.969279326	0.972517943
76	0.380539494	0.448799184	0.701667221	0.844113193	0.908213817	0.938837314	0.954822658	0.963808025	0.96915021	0.972458491
76.1	0.388802369	0.438292283	0.692389514	0.839899894	0.906313009	0.937911953	0.954343598	0.963552925	0.969016916	0.972396064
76.2	0.397633751	0.428387425	0.682891658	0.835552189	0.904356738	0.93696235	0.953852603	0.963291152	0.968879394	0.972330632
76.3	0.406949596	0.419146429	0.673182426	0.83106703	0.902343616	0.935988003	0.953349484	0.963022629	0.968737611	0.972262176
76.4	0.416669051	0.410626753	0.663272621	0.826441542	0.900272288	0.934988438	0.952834075	0.962747297	0.968591549	0.972190695
76.5	0.426715366	0.402880395	0.653175204	0.82167305	0.898141443	0.933963212	0.952306237	0.962465122	0.968441208	0.972116202
76.6	0.437016586	0.395952901	0.642905418	0.816759116	0.895949823	0.932911919	0.951765857	0.962176086	0.968286605	0.972038728
76.7	0.447506045	0.389882496	0.632480885	0.811697573	0.893696226	0.931834188	0.95121285	0.961880199	0.968127778	0.971958315
76.8	0.458122662	0.384699389	0.621921691	0.806486565	0.891379517	0.930729692	0.950647164	0.961577489	0.96796478	0.971875026
76.9	0.468811091	0.380425267	0.611250434	0.801124582	0.888998641	0.929598148	0.950068776	0.961268014	0.967797689	0.971788938
77	0.479521716	0.377072999	0.600492252	0.795610507	0.886552626	0.928439324	0.9494777	0.960951853	0.967626597	0.971700145
77.1	0.490210549	0.37464657	0.589674803	0.789943657	0.884040596	0.92725304	0.948873985	0.960629114	0.967451621	0.971608759
77.2	0.500839023	0.373141224	0.578828215	0.784123826	0.881461781	0.926039169	0.948257717	0.960299928	0.967272896	0.971514906
77.3	0.511373728	0.372543816	0.567984981	0.778151334	0.878815526	0.924797651	0.947629021	0.959964459	0.967090579	0.971418733
77.4	0.521786096	0.372833353	0.557179818	0.77202707	0.876101305	0.923528483	0.946988063	0.959622896	0.966904848	0.9713204
77.5	0.532052051	0.373981696	0.546449469	0.765752539	0.873318727	0.922231736	0.946335054	0.959275457	0.966715903	0.971220086
77.6	0.542151646	0.37595438	0.535832454	0.759329912	0.870467548	0.920907548	0.945670245	0.958922392	0.966523964	0.971117988
77.7	0.552068692	0.378711533	0.525368779	0.752762065	0.867547686	0.919556136	0.944993934	0.958563977	0.966329275	0.971014318
77.8	0.561790388	0.382208844	0.515099591	0.746052631	0.864559225	0.918177791	0.944306465	0.958200521	0.966132098	0.9709093
77.9	0.57130697	0.386398556	0.50506679	0.739206033	0.861502431	0.916772886	0.943608222	0.957832342	0.965932665	0.970803096
78	0.580611366	0.391230435	0.495312611	0.732227531	0.858377756	0.915341871	0.942899659	0.957459879	0.965731456	0.970696245
78.1	0.589698874	0.396652712	0.48587917	0.725123256	0.85518587	0.913885355	0.942181292	0.957083477	0.965528629	0.97058874
78.2	0.598566864	0.402612946	0.476807987	0.717900243	0.851927634	0.91240391	0.941453612	0.95670357	0.965324581	0.970480963
78.3	0.607214501	0.409058816	0.468139508	0.710566447	0.84860412	0.910898283	0.940717226	0.956320626	0.965119685	0.970373221
78.4	0.615642489	0.415938816	0.459912618	0.703130775	0.845216643	0.909369302	0.939972777	0.955935139	0.964914327	0.970265834
78.5	0.623852842	0.423202848	0.45216417	0.695603099	0.841766745	0.907817888	0.939220952	0.955547629	0.964708913	0.970159131
78.6	0.631848671	0.430802714	0.44492854	0.687994264	0.838256209	0.906245054	0.938462493	0.955158643	0.964503867	0.970053455
78.7	0.639634004	0.438692511	0.438237215	0.680316079	0.834687059	0.904651913	0.937698184	0.954768756	0.964299625	0.969949158
78.8	0.647213612	0.44682892	0.432118423	0.672581315	0.831061569	0.903039671	0.93692886	0.954378568	0.964096643	0.969846602
78.9	0.654592862	0.455171419	0.426596823	0.664803683	0.827382262	0.901409629	0.9361554	0.953988704	0.963895385	0.969746156
79	0.661777586	0.463682405	0.421693253	0.656997809	0.82365191	0.899763182	0.935378726	0.953599809	0.963696331	0.969648195
79.1	0.668773963	0.472327256	0.417424542	0.649179191	0.819873539	0.898101814	0.934599801	0.953212549	0.963499968	0.9695531
79.2	0.675588419	0.481074326	0.4138034	0.641364156	0.81605042	0.896427096	0.933819628	0.952827607	0.963306792	0.969461254
79.3	0.682227534	0.489894891	0.410838363	0.633569798	0.812186071	0.894740685	0.933039242	0.952445681	0.963117305	0.969373042
79.4	0.688697972	0.498763059	0.408533824	0.625813916	0.808284247	0.893044317	0.932259712	0.952067483	0.962932013	0.969288847
79.5	0.695006405	0.507655644	0.406890112	0.618114931	0.804348937	0.891339801	0.931482135	0.951693732	0.962751423	0.969209053
79.6	0.701159461	0.516552017	0.405903643	0.610491807	0.800384354	0.889629017	0.930707632	0.951325156	0.962576041	0.969134038
79.7	0.707163671	0.525433943	0.405567112	0.60296395	0.796394924	0.887913907	0.929937343	0.950962486	0.962406371	0.969064173
79.8	0.713025432	0.534285409	0.40586974	0.595551112	0.792385278	0.886196469	0.929172424	0.950606454	0.962242911	0.968999823
79.9	0.718750966	0.543092439	0.40679755	0.588273279	0.788360235	0.88447875	0.928414043	0.950257786	0.962086151	0.968941343
80	0.724346293	0.55184292	0.408333671	0.581150563	0.784324792	0.882762841	0.92766337	0.949917206	0.961936571	0.968889075
80.1	0.729817209	0.560526421	0.410458659	0.574203076	0.780284108	0.881050864	0.926921579	0.949585426	0.961794638	0.968843349
80.2	0.735169264	0.569134023	0.413150834	0.567450817	0.776243486	0.879344969	0.926189839	0.949263145	0.961660803	0.968804479
80.3	0.740407747	0.577658154	0.41638661	0.560913542	0.772208363	0.877647321	0.92546931	0.948951047	0.961535501	0.968772763
80.4	0.74553768	0.586092435	0.420140824	0.554610647	0.768184283	0.875960098	0.924761137	0.948649795	0.961419147	0.968748479
80.5	0.750563802	0.594431537	0.424387061	0.548561039	0.764176889	0.874285477	0.924066447	0.948360032	0.961312134	0.968731886
80.6	0.755490572	0.602671047	0.42909795	0.54278302	0.760191903	0.872625628	0.923386343	0.948082373	0.961214833	0.968723222
80.7	0.760322165	0.610807342	0.434245451	0.537294163	0.756235104	0.870982708	0.922721901	0.947817407	0.961127589	0.968722702
80.8	0.765062473	0.618837485	0.439801118	0.532111207	0.752312317	0.869358852	0.922074164	0.947565694	0.96105072	0.968730519
80.9	0.769715107	0.626759121	0.445736338	0.527249943	0.748429393	0.867756165	0.921444139	0.947327758	0.960984516	0.968746842
81	0.774283407	0.63457039	0.452022544	0.522725112	0.744592193	0.866176718	0.920832794	0.947104092	0.960929241	0.968771813
81.1	0.778770443	0.64226985	0.458631405	0.518550319	0.740806571	0.86462254	0.920241056	0.946895152	0.960885127	0.968805551
81.2	0.783179031	0.649856406	0.465534995	0.514737937	0.737078363	0.863095616	0.919669807	0.946701358	0.960852376	0.968848152
81.3	0.78751174	0.657329253	0.47270593	0.511299041	0.733413369	0.861597877	0.919119882	0.946523092	0.960831161	0.968899683
81.4	0.791770902	0.664687826	0.480117496	0.508243336	0.729817341	0.860131204	0.918592068	0.946360697	0.960821624	0.968960189
81.5	0.795958628	0.671931757	0.487743748	0.505579103	0.72629597	0.858697417	0.918087103	0.946214478	0.960823877	0.969029691
81.6	0.800076823	0.67906084	0.495559591	0.503313155	0.722854878	0.85729828	0.917605676	0.946084704	0.960838004	0.969108185
81.7	0.804127197	0.686075003	0.503540849	0.501450803	0.719499603	0.855935496	0.917148427	0.945971605	0.96086406	0.969195646
81.8	0.80811128	0.692974284	0.511664318	0.499995836	0.716235592	0.854610706	0.916715947	0.945875374	0.960902072	0.969292028
81.9	0.812030443	0.699758814	0.519907804	0.498950508	0.713068192	0.853325494	0.916308778	0.94579617	0.960952041	0.969397263
82	0.815885907	0.706428804	0.528250152	0.498315544	0.710002643	0.852081382	0.915927417	0.945734117	0.961013943	0.969511265
82.1	0.819678763	0.712984536	0.536671265	0.498090151	0.707044069	0.850879837	0.915572318	0.94568931	0.961087733	0.969633932
82.2	0.823409985	0.719426357	0.545152111	0.498272043	0.704197474	0.849722274	0.915243892	0.945661812	0.961173342	0.969765144
82.3	0.827080447	0.725754673	0.553674731	0.49885748	0.701467734	0.848610052	0.914942513	0.945651658	0.961270683	0.969904769
82.4	0.830690938	0.731969953	0.562222233	0.499841314	0.698859593	0.847544489	0.914668516	0.945658859	0.961379652	0.970052661
82.5	0.834242176	0.738072725	0.570778783	0.501217048	0.696377659	0.846526856	0.914422207	0.945683406	0.961500131	0.970208667
82.6	0.837734821	0.74406358	0.579329597	0.502976903	0.694026396	0.84555839	0.914203862	0.945725266	0.961631987	0.970372621
82.7	0.841169491	0.749943174	0.58786092	0.505111893	0.691810125	0.844640293	0.914013733	0.945784394	0.961775077	0.970544354
82.8	0.844546769	0.755712234	0.596360009	0.507611916	0.689733014	0.843773741	0.91385205	0.945860727	0.961929251	0.970723691
82.9	0.847867221	0.761371559	0.604815111	0.510465838	0.687799078	0.842959889	0.913719029	0.945954194	0.962094353	0.970910453
83	0.851131403	0.766922024	0.61321544	0.513661597	0.686012175	0.842199876	0.913614872	0.946064716	0.962270221	0.971104461
83.1	0.85433987	0.772364584	0.621551147	0.517186305	0.684375998	0.841494832	0.913539771	0.946192209	0.962456692	0.971305536
83.2	0.857493188	0.777700282	0.629813297	0.521026356	0.682894078	0.840845883	0.913493918	0.946336585	0.962653606	0.971513502
83.3	0.86059194	0.782930242	0.637993835	0.525167533	0.681569775	0.840254156	0.913477502	0.946497759	0.962860803	0.971728186
83.4	0.863636732	0.788055682	0.646085559	0.529595124	0.680406277	0.839720787	0.913490715	0.946675649	0.963078128	0.971949421
83.5	0.866628199	0.79307791	0.654082087	0.53429403	0.679406597	0.839246923	0.913533761	0.946870178	0.963305431	0.972177045
83.6	0.869567013	0.797998324	0.661977824	0.539248879	0.678573571	0.838833731	0.913606851	0.947081278	0.963542573	0.972410905
83.7	0.872453885	0.802818417	0.669767929	0.54444413	0.67790985	0.838482399	0.913710213	0.947308892	0.963789421	0.972650858
83.8	0.875289567	0.807539774	0.677448284	0.549864187	0.677417907	0.838194142	0.913844092	0.947552974	0.964045855	0.972896768
83.9	0.878074858	0.812164071	0.685015455	0.555493491	0.677100028	0.837970208	0.914008755	0.947813493	0.964311766	0.973148514
84	0.880810602	0.816693073	0.692466661	0.561316625	0.676958315	0.837811878	0.91420449	0.948090436	0.96458706	0.973405984
84.1	0.883497692	0.821128633	0.699799741	0.567318398	0.676994683	0.837720471	0.914431612	0.948383805	0.964871655	0.973669079
84.2	0.88613707	0.82547269	0.707013114	0.573483934	0.677210863	0.837697346	0.914690466	0.948693623	0.965165485	0.973937713
84.3	0.888729726	0.829727261	0.714105752	0.579798749	0.677608404	0.837743907	0.914981423	0.949019931	0.965468499	0.974211814
84.4	0.891276696	0.833894442	0.721077141	0.586248817	0.678188673	0.8378616	0.915304886	0.949362792	0.965780664	0.974491322
84.5	0.893779066	0.837976404	0.727927251	0.592820639	0.67895286	0.838051916	0.91566129	0.949722289	0.966101962	0.974776193
84.6	0.896237964	0.841975382	0.734656502	0.599501291	0.67990198	0.838316392	0.916051104	0.95009853	0.966432391	0.975066396
84.7	0.898654565	0.84589368	0.741265732	0.606278474	0.681036883	0.838656614	0.916474826	0.95049164	0.966771967	0.975361914
84.8	0.901030081	0.849733656	0.747756167	0.613140555	0.682358256	0.839074207	0.916932992	0.95090177	0.967120724	0.975662744
84.9	0.903365766	0.853497724	0.754129387	0.620076593	0.683866632	0.839570846	0.917426164	0.951329091	0.96747871	0.975968895
85	0.905662909	0.857188344	0.760387305	0.627076366	0.685562402	0.840148243	0.917954941	0.951773794	0.967845989	0.976280392
85.1	0.907922831	0.860808018	0.766532128	0.634130388	0.687445815	0.840808153	0.918519949	0.952236093	0.968222643	0.97659727
85.2	0.910146885	0.864359288	0.772566339	0.641229921	0.689517	0.841552366	0.919121844	0.95271622	0.968608767	0.97691958
85.3	0.91233645	0.867844722	0.778492664	0.648366972	0.691775965	0.842382705	0.919761309	0.953214424	0.96900447	0.977247379
85.4	0.914492929	0.871266916	0.784314054	0.655534301	0.69422262	0.843301024	0.920439049	0.953730975	0.969409876	0.977580741
85.5	0.916617745	0.874628487	0.790033653	0.662725405	0.696856777	0.844309198	0.921155795	0.954266154	0.969825119	0.977919746
85.6	0.918712338	0.877932063	0.795654781	0.669934513	0.699678172	0.845409123	0.921912293	0.954820258	0.970250345	0.978264484
85.7	0.920778162	0.881180284	0.801180909	0.677156565	0.702686469	0.846602706	0.922709305	0.955393597	0.97068571	0.978615055
85.8	0.92281668	0.884375789	0.806615642	0.684387195	0.705881279	0.847891861	0.923547606	0.955986487	0.971131379	0.978971565
85.9	0.924829362	0.88752122	0.811962695	0.691622707	0.709262167	0.849278501	0.924427976	0.956599256	0.971587522	0.979334126
86	0.92681768	0.890619207	0.817225876	0.69886005	0.712828662	0.850764528	0.925351197	0.957232233	0.972054315	0.979702856
86.1	0.928783107	0.893672371	0.822409068	0.706096788	0.716580274	0.852351828	0.926318052	0.957885751	0.972531939	0.980077876
86.2	0.930727109	0.896683312	0.827516215	0.71333107	0.720516497	0.854042259	0.927329313	0.958560141	0.973020575	0.980459311
86.3	0.932651146	0.899654609	0.832551299	0.720561602	0.724636822	0.855837643	0.92838574	0.959255733	0.973520405	0.980847284
86.4	0.934556666	0.902588813	0.837518334	0.727787606	0.72894074	0.857739756	0.929488073	0.959972845	0.974031609	0.981241921
86.5	0.936445102	0.905488442	0.842421343	0.735008796	0.733427755	0.859750315	0.930637027	0.96071179	0.974554361	0.981643346
86.6	0.938317867	0.908355977	0.84726435	0.742225334	0.738097382	0.861870966	0.931833284	0.961472865	0.975088831	0.982051679
86.7	0.940176354	0.911193855	0.852051363	0.749437803	0.742949152	0.864103277	0.93307749	0.962256348	0.97563518	0.982467035
86.8	0.942021928	0.914004467	0.856786366	0.756647165	0.747982618	0.866448719	0.93437024	0.963062498	0.976193557	0.982889525
86.9	0.943855925	0.916790153	0.861473304	0.763854732	0.753197346	0.868908658	0.935712081	0.963891549	0.976764101	0.98331925
87	0.94567965	0.919553196	0.866116071	0.771062128	0.758592922	0.871484336	0.937103496	0.964743707	0.977346932	0.983756302
87.1	0.947494371	0.922295818	0.870718503	0.778271256	0.764168941	0.874176864	0.938544901	0.965619142	0.977942155	0.984200765
87.2	0.949301314	0.925020177	0.875284363	0.785484264	0.769925004	0.876987202	0.940036638	0.966517993	0.978549855	0.984652707
87.3	0.951101667	0.92772836	0.879817337	0.79270351	0.775860711	0.879916146	0.941578963	0.967440355	0.979170095	0.985112183
87.4	0.952896567	0.930422383	0.88432102	0.799931537	0.781975648	0.882964314	0.943172044	0.968386281	0.979802913	0.985579235
87.5	0.954687105	0.933104184	0.888798911	0.807171032	0.788269381	0.886132131	0.944815949	0.969355775	0.98044832	0.986053886
87.6	0.956474321	0.935775618	0.893254402	0.814424806	0.794741436	0.889419814	0.946510643	0.970348791	0.9811063	0.986536141
87.7	0.958259197	0.93843846	0.897690774	0.821695756	0.801391292	0.892827355	0.948255977	0.971365227	0.981776805	0.987025984
87.8	0.960042659	0.941094393	0.902111186	0.828986846	0.808218359	0.896354512	0.950051683	0.972404925	0.982459757	0.987523381
87.9	0.961825577	0.943745014	0.906518673	0.836301076	0.815221964	0.900000788	0.951897369	0.973467665	0.98315504	0.988028274
88	0.963608754	0.946391824	0.91091614	0.843641458	0.822401332	0.903765422	0.95379251	0.974553165	0.983862506	0.988540582
88.1	0.965392933	0.949036229	0.915306352	0.851010996	0.829755565	0.907647374	0.955736448	0.975661075	0.984581968	0.989060202
88.2	0.967178792	0.951679541	0.91969194	0.858412661	0.837283628	0.911645313	0.957728382	0.976790977	0.9853132	0.989587003
88.3	0.968966943	0.954322972	0.924075387	0.865849376	0.844984322	0.915757606	0.959767366	0.977942386	0.98605594	0.99012083
88.4	0.970757931	0.956967636	0.928459035	0.873323995	0.852856268	0.919982309	0.961852306	0.979114745	0.986809883	0.990661504
88.5	0.972552233	0.959614547	0.932845078	0.880839292	0.860897888	0.924317155	0.96398196	0.980307423	0.987574684	0.991208818
88.6	0.974350263	0.962264623	0.937235564	0.888397943	0.869107382	0.928759551	0.966154932	0.98151972	0.988349961	0.991762539
88.7	0.976152364	0.964918682	0.941632399	0.896002521	0.87748271	0.933306567	0.968369675	0.982750863	0.989135288	0.992322409
88.8	0.977958819	0.96757745	0.946037343	0.903655484	0.886021579	0.937954939	0.970624491	0.984000008	0.989930201	0.992888142
88.9	0.979769843	0.970241558	0.950452017	0.91135917	0.89472142	0.942701059	0.972917533	0.985266242	0.990734198	0.993459431
89	0.981585593	0.972911548	0.95487791	0.919115795	0.903579376	0.947540982	0.975246805	0.986548585	0.991546737	0.99403594
89.1	0.983406165	0.975587875	0.959316378	0.92692745	0.912592288	0.952470424	0.977610172	0.987845988	0.992367242	0.994617314
89.2	0.9852316	0.978270914	0.963768659	0.934796109	0.921756685	0.95748477	0.980005358	0.989157343	0.993195103	0.995203173
89.3	0.987061888	0.980960965	0.968235874	0.942723623	0.931068772	0.962579078	0.982429958	0.990481482	0.994029674	0.995793117
89.4	0.98889697	0.983658258	0.972719043	0.950711739	0.940524425	0.967748087	0.984881443	0.991817182	0.994870284	0.996386728
89.5	0.990736742	0.986362958	0.977219091	0.958762102	0.950119186	0.972986236	0.987357167	0.99316317	0.995716232	0.996983569
89.6	0.992581064	0.989075178	0.981736864	0.966876271	0.959848258	0.97828767	0.98985438	0.994518127	0.996566792	0.997583188
89.7	0.994429763	0.991794981	0.986273136	0.97505573	0.969706507	0.983646261	0.992370235	0.995880694	0.997421219	0.998185121
89.8	0.996282636	0.994522392	0.990828631	0.983301911	0.979688467	0.989055626	0.994901802	0.997249479	0.99827875	0.998788891
89.9	0.998139461	0.997257407	0.995404032	0.991616208	0.989788339	0.994509148	0.997446077	0.998623062	0.999138606	0.999394015
90	0	0	0	0	0	0	0	0	0	0
