# Supplementary material for: Enhanced surface plasmon resonance biosensor with graphene-black phosphorus heterostructure for ultra-high sensitivity refractive index detection with machine learning for behaviour prediction
Source: PLoS One. 2025 Nov 7;20(11):e0332356. doi: 10.1371/journal.pone.0332356 (PMC12594348; doi:10.1371/journal.pone.0332356)
Supplement: S1 Data — The Supporting Information contains simulation data generated using COMSOL Multiphysics. These files include Excel sheets summarizing the parametric variations and corresponding simulation results. (ZIP) [file pone.0332356.s001.zip › graphene/4.csv]

65	0.970551569	0.972873638	0.974328502	0.975230277	0.975765631	0.976047703	0.976143206	0.976081245	0.975809964	0.975017737
65.1	0.970290237	0.972711564	0.974229946	0.975174138	0.975739094	0.976043006	0.976156168	0.976111725	0.97587633	0.974302267
65.2	0.970019158	0.972543368	0.974127365	0.975115231	0.975710547	0.976036725	0.976167674	0.97614031	0.975934864	0.942184577
65.3	0.96973783	0.972368703	0.974020498	0.975053342	0.975679809	0.976028704	0.9761776	0.97616698	0.975987517	0.972079314
65.4	0.969445729	0.972187213	0.973909077	0.974988256	0.975646694	0.976018782	0.976185815	0.976191692	0.976035428	0.974946782
65.5	0.969142316	0.971998532	0.97379283	0.974919753	0.975611017	0.976006797	0.976192186	0.976214386	0.976079288	0.975447073
65.6	0.968827034	0.971802288	0.973671481	0.974847612	0.975572592	0.975992587	0.976196578	0.976234988	0.976119534	0.975659001
65.7	0.968499308	0.971598098	0.97354475	0.974771613	0.97553123	0.975975991	0.976198854	0.976253415	0.976156441	0.975787674
65.8	0.968158544	0.971385571	0.973412355	0.974691531	0.975486748	0.97595685	0.976198879	0.976269576	0.976190182	0.975880954
65.9	0.967804132	0.97116431	0.973274009	0.974607144	0.975438959	0.975935003	0.976196517	0.976283377	0.976220859	0.975955151
66	0.967435442	0.970933909	0.973129424	0.974518231	0.975387682	0.975910295	0.976191636	0.976294722	0.976248529	0.97601721
66.1	0.967051824	0.970693955	0.97297831	0.974424569	0.975332735	0.975882573	0.976184106	0.976303513	0.976273216	0.976070562
66.2	0.966652612	0.970444027	0.972820376	0.974325939	0.975273941	0.975851686	0.976173797	0.976309654	0.97629492	0.976117091
66.3	0.966237118	0.970183697	0.972655329	0.974222121	0.975211126	0.975817488	0.976160588	0.976313047	0.976313627	0.976157912
66.4	0.965804636	0.969912532	0.972482873	0.974112899	0.975144117	0.975779838	0.976144358	0.9763136	0.97632931	0.976193725
66.5	0.96535444	0.969630089	0.972302716	0.973998059	0.975072748	0.975738597	0.976124993	0.976311224	0.976341937	0.976224987
66.6	0.964885783	0.969335922	0.972114561	0.97387739	0.974996857	0.975693635	0.976102384	0.976305832	0.976351472	0.97625201
66.7	0.964397898	0.969029574	0.971918115	0.973750683	0.974916287	0.975644826	0.976076427	0.976297344	0.976357877	0.976275008
66.8	0.963889998	0.968710587	0.971713082	0.973617735	0.974830884	0.975592051	0.976047026	0.976285683	0.976361114	0.976294136
66.9	0.963361274	0.968378494	0.971499169	0.973478345	0.974740502	0.975535194	0.976014089	0.976270782	0.976361149	0.976309506
67	0.962810894	0.968032821	0.971276083	0.973332317	0.974645	0.975474149	0.975977534	0.976252575	0.976357949	0.976321204
67.1	0.962238007	0.96767309	0.971043533	0.97317946	0.974544243	0.975408817	0.975937283	0.976231008	0.976351485	0.976329296
67.2	0.961641738	0.967298817	0.970801229	0.973019586	0.974438105	0.975339105	0.975893269	0.976206032	0.976341735	0.976333837
67.3	0.961021191	0.966909513	0.970548882	0.972852515	0.974326463	0.975264927	0.97584543	0.976177604	0.97632868	0.976334873
67.4	0.960375447	0.966504684	0.970286207	0.97267807	0.974209204	0.975186208	0.975793715	0.976145691	0.97631231	0.97633245
67.5	0.959703563	0.96608383	0.970012922	0.972496084	0.974086221	0.975102879	0.975738079	0.976110268	0.976292621	0.97632661
67.6	0.959004575	0.965646447	0.969728747	0.972306392	0.973957417	0.97501488	0.975678486	0.976071319	0.976269615	0.976317398
67.7	0.958277495	0.965192027	0.969433405	0.972108838	0.9738227	0.974922159	0.975614911	0.976028835	0.976243304	0.976304859
67.8	0.957521312	0.964720059	0.969126623	0.971903272	0.973681989	0.974824674	0.975547335	0.975982818	0.976213705	0.976289045
67.9	0.956734993	0.964230027	0.968808133	0.971689553	0.973535211	0.974722393	0.975475752	0.975933277	0.976180847	0.976270011
68	0.955917481	0.963721412	0.968477673	0.971467546	0.973382302	0.97461529	0.975400162	0.975880231	0.976144765	0.976247818
68.1	0.955067698	0.963193694	0.968134982	0.971237125	0.973223204	0.974503353	0.975320577	0.975823711	0.976105503	0.976222535
68.2	0.954184539	0.96264635	0.967779809	0.970998173	0.973057879	0.974386577	0.975237018	0.975763753	0.976063116	0.976194237
68.3	0.953266883	0.962078855	0.967411906	0.970750581	0.972886287	0.974264969	0.975149517	0.975700407	0.976017666	0.976163004
68.4	0.952313581	0.961490683	0.967031034	0.970494249	0.972708402	0.974138543	0.975058113	0.97563373	0.975969224	0.976128927
68.5	0.951323467	0.960881309	0.966636959	0.970229087	0.972524208	0.974007327	0.974962858	0.975563789	0.975917872	0.976092103
68.6	0.95029535	0.960250207	0.966229456	0.969955013	0.972333702	0.973871356	0.974863813	0.975490663	0.9758637	0.976052635
68.7	0.949228021	0.95959685	0.965808304	0.969671946	0.972136889	0.973730678	0.974761049	0.975414436	0.975806804	0.976010621
68.8	0.948120247	0.958920708	0.965373274	0.969379864	0.971933786	0.973585349	0.974654643	0.975335194	0.975747268	0.975966238
68.9	0.94697074	0.958221266	0.964924235	0.969078697	0.971724418	0.973435394	0.974544667	0.975253068	0.975685296	0.97591957
69	0.945778366	0.957498042	0.964460939	0.968768396	0.97150878	0.973281029	0.974431314	0.975168182	0.975620936	0.975870756
69.1	0.944541701	0.956750466	0.963983209	0.968448943	0.971287062	0.973122211	0.974314594	0.975080625	0.975554337	0.975819948
69.2	0.943259482	0.955978044	0.96349088	0.968120321	0.971059186	0.972959074	0.974194661	0.974990544	0.975485646	0.975767298
69.3	0.941930387	0.955180271	0.962983793	0.967782528	0.970825264	0.972791731	0.974071643	0.974898083	0.975415015	0.975712966
69.4	0.94055308	0.954356644	0.962461796	0.967435571	0.970585378	0.972620301	0.973945682	0.974803392	0.975342603	0.975657118
69.5	0.939126204	0.953506665	0.961924751	0.967079469	0.970339623	0.972444912	0.973816924	0.974706629	0.975268574	0.975599927
69.6	0.937648388	0.952629843	0.961372529	0.966714249	0.970088099	0.972265703	0.973685523	0.97460796	0.975193101	0.97554157
69.7	0.936118247	0.951725691	0.960805012	0.966339952	0.96983092	0.972082818	0.973551644	0.974507556	0.975116363	0.97548223
69.8	0.934534377	0.950793729	0.960222093	0.965956638	0.969568206	0.971896412	0.973415454	0.974405594	0.97503854	0.975422105
69.9	0.932895361	0.949833479	0.959623674	0.965564356	0.969300088	0.971706645	0.97327713	0.974302258	0.974959822	0.975361376
70	0.931199766	0.948844473	0.959009669	0.965163182	0.969026703	0.971513685	0.973136853	0.974197735	0.9748804	0.975300241
70.1	0.929446141	0.947826244	0.958379999	0.964753194	0.968748197	0.971317706	0.972994808	0.974092216	0.974800467	0.975238896
70.2	0.927633019	0.94677833	0.957734594	0.964334481	0.968464723	0.971118887	0.972851186	0.973985896	0.97472022	0.975177541
70.3	0.925758917	0.945700273	0.957073393	0.963907137	0.968176437	0.97091741	0.972706178	0.97387897	0.974639856	0.975116374
70.4	0.923822329	0.944591616	0.956396341	0.963471263	0.967883502	0.970713461	0.972559978	0.973771634	0.974559573	0.975055594
70.5	0.92182173	0.943451902	0.955703389	0.963026966	0.967586085	0.970507227	0.972412781	0.973664085	0.974479566	0.974995397
70.6	0.919755573	0.942280675	0.95499449	0.962574356	0.967284352	0.970298897	0.972264781	0.973556517	0.974400029	0.974935977
70.7	0.917622285	0.941077474	0.954269603	0.962113545	0.966978473	0.97008866	0.972116172	0.973449124	0.974321155	0.974877524
70.8	0.915420262	0.939841833	0.953528686	0.961644647	0.966668618	0.969876701	0.971967143	0.973342093	0.974243128	0.974820223
70.9	0.913147874	0.938573281	0.952771695	0.961167775	0.966354952	0.969663204	0.971817879	0.973235609	0.97416613	0.974764253
71	0.910803453	0.937271333	0.951998586	0.96068304	0.966037641	0.969448348	0.971668563	0.97312985	0.974090336	0.974709786
71.1	0.908385293	0.935935495	0.951209309	0.960190549	0.965716844	0.969232307	0.971519367	0.973024987	0.974015913	0.974656987
71.2	0.905891646	0.934565252	0.950403804	0.959690403	0.965392713	0.969015247	0.971370458	0.972921181	0.973943019	0.974606008
71.3	0.903320717	0.933160073	0.949582005	0.959182695	0.965065395	0.968797327	0.971221994	0.972818585	0.973871801	0.974556996
71.4	0.900670657	0.931719402	0.948743831	0.958667511	0.964735025	0.968578694	0.971074122	0.972717342	0.973802397	0.974510083
71.5	0.897939563	0.930242656	0.947889188	0.958144922	0.964401729	0.968359486	0.970926977	0.972617583	0.973734931	0.974465389
71.6	0.895125468	0.928729221	0.947017964	0.957614989	0.96406562	0.968139829	0.970780684	0.972519426	0.973669516	0.974423023
71.7	0.892226336	0.927178447	0.946130026	0.957077755	0.963726798	0.967919834	0.970635353	0.972422974	0.973606252	0.974383078
71.8	0.889240061	0.925589646	0.945225218	0.956533247	0.963385346	0.967699599	0.970491078	0.972328319	0.973545222	0.974345635
71.9	0.886164456	0.923962083	0.944303361	0.955981475	0.963041331	0.967479205	0.970347942	0.972235536	0.973486496	0.974310759
72	0.882997251	0.922294978	0.943364244	0.955422424	0.962694805	0.967258717	0.970206008	0.972144683	0.973430128	0.974278498
72.1	0.879736087	0.920587495	0.942407627	0.954856061	0.962345797	0.967038183	0.970065324	0.972055806	0.973376157	0.974248887
72.2	0.876378511	0.918838744	0.941433236	0.954282326	0.961994319	0.966817633	0.969925922	0.97196893	0.973324604	0.974221943
72.3	0.872921975	0.917047773	0.940440763	0.953701136	0.96164036	0.966597077	0.969787815	0.971884066	0.973275475	0.974197667
72.4	0.869363833	0.915213566	0.939429862	0.953112381	0.961283892	0.966376511	0.969651001	0.97180121	0.973228761	0.974176046
72.5	0.865701321	0.91333503	0.93840014	0.952515921	0.960924858	0.966155904	0.969515456	0.971720335	0.973184433	0.97415705
72.6	0.861931581	0.911411007	0.937351169	0.951911589	0.960563183	0.965935209	0.969381141	0.971641402	0.973142449	0.974140631
72.7	0.858051646	0.909440262	0.936282474	0.951299189	0.960198769	0.965714362	0.969247999	0.971564355	0.973102751	0.974126729
72.8	0.854058441	0.907421476	0.935193534	0.950678493	0.959831492	0.965493276	0.969115955	0.971489122	0.973065264	0.97411527
72.9	0.849948788	0.905353251	0.934083783	0.950049244	0.959461209	0.965271847	0.968984918	0.971415614	0.973029901	0.974106161
73	0.845719406	0.903234102	0.932952605	0.949411154	0.959087751	0.96504995	0.968854781	0.971343728	0.972996559	0.974099301
73.1	0.841366918	0.901062459	0.931799334	0.948763902	0.958710927	0.964827445	0.96872542	0.971273348	0.972965123	0.974094574
73.2	0.836887858	0.898836659	0.930623255	0.948107139	0.958330526	0.964604173	0.968596696	0.971204343	0.972935465	0.974091851
73.3	0.832278682	0.896554954	0.929423603	0.947440483	0.957946312	0.964379956	0.968468458	0.971136569	0.972907445	0.974090996
73.4	0.827535774	0.894215501	0.928199562	0.946763522	0.957558032	0.964154604	0.968340538	0.971069873	0.972880913	0.974091859
73.5	0.822655468	0.891816368	0.926950266	0.946075816	0.95716541	0.963927909	0.968212761	0.971004089	0.972855711	0.974094285
73.6	0.817634058	0.889355533	0.925674799	0.945376895	0.956768153	0.963699651	0.968084937	0.970939044	0.972831671	0.974098108
73.7	0.812467823	0.886830882	0.924372193	0.944666262	0.956365951	0.963469597	0.967956867	0.970874555	0.972808619	0.97410316
73.8	0.807153049	0.884240216	0.923041436	0.943943391	0.955958474	0.963237501	0.967828344	0.970810432	0.972786374	0.974109263
73.9	0.801686054	0.88158125	0.921681464	0.943207735	0.955545381	0.96300311	0.967699153	0.97074648	0.972764751	0.974116238
74	0.79606322	0.878851613	0.92029117	0.942458718	0.955126314	0.962766158	0.967569073	0.970682501	0.972743561	0.974123903
74.1	0.79028103	0.876048859	0.9188694	0.941695744	0.954700904	0.962526376	0.967437879	0.970618289	0.972722614	0.974132072
74.2	0.784336102	0.873170466	0.917414958	0.940918197	0.954268772	0.962283485	0.967305341	0.970553641	0.972701716	0.974140561
74.3	0.778225234	0.870213842	0.915926608	0.940125439	0.953829526	0.962037202	0.967171227	0.97048835	0.972680676	0.974149185
74.4	0.771945453	0.867176334	0.914403074	0.939316817	0.953382771	0.961787244	0.967035305	0.97042221	0.972659303	0.974157761
74.5	0.765494064	0.864055232	0.912843047	0.938491662	0.952928102	0.961533322	0.966897342	0.970355017	0.972637406	0.974166109
74.6	0.758868708	0.860847777	0.911245182	0.937649291	0.952465112	0.961275148	0.966757108	0.970286568	0.9726148	0.974174052
74.7	0.752067423	0.857551174	0.909608106	0.93678901	0.951993391	0.961012435	0.966614373	0.970216666	0.972591304	0.974181417
74.8	0.745088709	0.854162596	0.907930418	0.935910117	0.951512526	0.9607449	0.966468913	0.970145118	0.97256674	0.974188038
74.9	0.737931601	0.8506792	0.906210697	0.935011903	0.951022107	0.960472262	0.966320511	0.970071735	0.972540939	0.974193755
75	0.730595737	0.847098139	0.9044475	0.934093655	0.950521727	0.960194245	0.966168951	0.969996336	0.972513738	0.974198414
75.1	0.723081443	0.843416572	0.902639372	0.933154656	0.95001098	0.95991058	0.966014031	0.96991875	0.97248498	0.97420187
75.2	0.715389812	0.839631684	0.900784844	0.932194193	0.94948947	0.959621007	0.965855551	0.96983881	0.972454518	0.974203987
75.3	0.707522785	0.835740697	0.898882447	0.931211556	0.948956807	0.959325274	0.965693326	0.969756363	0.972422217	0.974204638
75.4	0.699483244	0.831740894	0.896930708	0.93020604	0.948412612	0.959023141	0.965527179	0.969671264	0.972387948	0.974203704
75.5	0.69127509	0.827629631	0.89492816	0.929176952	0.947856516	0.958714379	0.965356944	0.969583379	0.972351594	0.974201079
75.6	0.68290334	0.823404364	0.892873349	0.928123608	0.947288166	0.958398773	0.965182469	0.969492587	0.972313052	0.974196668
75.7	0.674374205	0.819062666	0.890764837	0.927045343	0.946707224	0.958076121	0.965003616	0.969398779	0.972272227	0.974190386
75.8	0.665695174	0.814602255	0.888601213	0.925941508	0.946113368	0.95774624	0.96482026	0.96930186	0.97222904	0.974182161
75.9	0.656875093	0.810021018	0.886381093	0.924811479	0.945506299	0.957408962	0.964632292	0.969201749	0.972183423	0.974171933
76	0.647924236	0.805317034	0.884103136	0.923654656	0.944885737	0.957064139	0.964439619	0.969098377	0.972135322	0.974159655
76.1	0.638854363	0.80048861	0.881766045	0.922470468	0.944251426	0.956711642	0.964242166	0.968991695	0.972084696	0.974145293
76.2	0.629678777	0.795534304	0.87936858	0.921258379	0.943603139	0.956351364	0.964039877	0.968881667	0.972031521	0.974128825
76.3	0.620412357	0.790452957	0.876909565	0.920017889	0.942940673	0.955983219	0.963832711	0.968768272	0.971975786	0.974110246
76.4	0.61107158	0.785243731	0.874387896	0.918748539	0.942263857	0.955607146	0.96362065	0.968651509	0.971917494	0.974089562
76.5	0.60167453	0.779906135	0.871802551	0.917449915	0.941572554	0.95522311	0.963403695	0.968531392	0.971856665	0.974066794
76.6	0.592240875	0.774440065	0.869152602	0.916121653	0.940866659	0.954831101	0.963181869	0.968407954	0.971793335	0.974041977
76.7	0.582791837	0.768845834	0.866437223	0.914763444	0.940146106	0.954431137	0.962955216	0.968281247	0.971727555	0.97401516
76.8	0.573350123	0.763124215	0.863655703	0.913375034	0.939410866	0.954023263	0.962723803	0.96815134	0.971659391	0.973986409
76.9	0.563939843	0.757276467	0.860807452	0.911956236	0.938660955	0.953607558	0.96248772	0.968018321	0.971588929	0.9739558
77	0.554586396	0.751304379	0.857892019	0.910506925	0.937896428	0.953184128	0.962247081	0.967882298	0.971516267	0.973923429
77.1	0.545316331	0.745210299	0.854909097	0.909027053	0.93711739	0.952753115	0.962002024	0.9677434	0.971441523	0.973889402
77.2	0.536157183	0.738997173	0.851858539	0.907516646	0.936323991	0.95231469	0.961752712	0.967601773	0.97136483	0.973853841
77.3	0.527137283	0.732668569	0.848740368	0.905975809	0.935516433	0.951869062	0.961499335	0.967457584	0.971286338	0.973816885
77.4	0.518285545	0.726228718	0.845554787	0.904404735	0.934694967	0.951416473	0.961242106	0.967311022	0.971206213	0.973778684
77.5	0.509631237	0.719682532	0.84230219	0.902803705	0.933859902	0.950957203	0.960981265	0.967162294	0.971124639	0.973739403
77.6	0.501203726	0.713035633	0.838983177	0.901173095	0.933011599	0.950491567	0.96071708	0.967011626	0.971041814	0.973699221
77.7	0.493032219	0.706294376	0.835598559	0.899513378	0.932150478	0.950019918	0.960449841	0.966859267	0.970957954	0.973658331
77.8	0.485145492	0.699465859	0.832149373	0.897825125	0.931277016	0.949542645	0.960179869	0.966705482	0.970873285	0.973616934
77.9	0.47757161	0.692557943	0.828636889	0.896109015	0.930391746	0.949060165	0.95990748	0.966550499	0.970787972	0.97357519
78	0.470337661	0.68557925	0.825062616	0.894365827	0.92949526	0.948572973	0.959633134	0.966394813	0.970702549	0.973533538
78.1	0.463469485	0.678539172	0.821428322	0.892596491	0.928588277	0.948081576	0.959357151	0.966238561	0.970617013	0.973492004
78.2	0.456991423	0.67144786	0.817736029	0.890801985	0.927671447	0.947586483	0.959079964	0.96608214	0.970531743	0.973450911
78.3	0.450926082	0.664316211	0.813988005	0.888983431	0.926745575	0.94708829	0.958802026	0.965925914	0.970447042	0.973410524
78.4	0.445294126	0.65715585	0.810186801	0.887142071	0.925811508	0.946587613	0.958523809	0.965770257	0.970363225	0.973371118
78.5	0.440114086	0.649979107	0.806335235	0.885279258	0.924870152	0.946085105	0.958245805	0.965615562	0.970280617	0.973332972
78.6	0.435402211	0.642798979	0.802436393	0.883396458	0.923922471	0.945581452	0.957968527	0.965462232	0.970199552	0.973296377
78.7	0.431172343	0.63562909	0.798493634	0.881495254	0.922969488	0.945077372	0.957692509	0.965310686	0.970120374	0.973261626
78.8	0.427435836	0.628483642	0.794510585	0.879577336	0.922012285	0.944573616	0.957418303	0.965161353	0.970043434	0.97322902
78.9	0.424201501	0.621377357	0.790491136	0.877644508	0.921051993	0.944070963	0.957146478	0.965014672	0.969969089	0.973198862
79	0.421475595	0.614325421	0.786439438	0.875698676	0.920089797	0.943570218	0.956877616	0.964871089	0.9698977	0.97317146
79.1	0.419261835	0.607343407	0.782359893	0.873741851	0.919126929	0.943072211	0.956612313	0.964731058	0.969829633	0.973147121
79.2	0.417561455	0.600447206	0.778257144	0.871776139	0.918164667	0.942577792	0.956351173	0.964595036	0.969765253	0.973126152
79.3	0.416373284	0.593652948	0.774136066	0.869803736	0.917204326	0.942087829	0.95609481	0.964463485	0.969704926	0.973108858
79.4	0.415693849	0.586976912	0.770001754	0.867826924	0.916247258	0.941603206	0.955843841	0.964336864	0.969649016	0.973095542
79.5	0.415517511	0.580435447	0.765859503	0.865848061	0.915294845	0.941124818	0.955598886	0.964215632	0.969597883	0.973086499
79.6	0.415836602	0.574044876	0.761714796	0.863869575	0.914348495	0.940653564	0.955360566	0.964100244	0.969551879	0.973082022
79.7	0.416641595	0.567821408	0.757573287	0.861893952	0.913409634	0.940190351	0.955129496	0.963991147	0.969511353	0.973082391
79.8	0.417921267	0.561781047	0.753440779	0.859923731	0.912479704	0.939736082	0.954906286	0.963888782	0.969476639	0.973087879
79.9	0.41966288	0.555939498	0.749323205	0.857961492	0.911560154	0.939291657	0.954691536	0.963793576	0.969448064	0.973098747
80	0.421852355	0.550312078	0.745226606	0.856009846	0.910652434	0.938857966	0.954485834	0.963705944	0.96942594	0.973115243
80.1	0.424474454	0.544913631	0.741157113	0.854071425	0.909757988	0.938435885	0.954289752	0.963626288	0.969410563	0.973137601
80.2	0.427512949	0.539758443	0.737120917	0.852148873	0.908878252	0.938026276	0.954103845	0.963554988	0.969402216	0.97316604
80.3	0.430950792	0.534860159	0.733124256	0.850244833	0.908014644	0.937629976	0.953928646	0.963492408	0.969401159	0.973200759
80.4	0.434770272	0.530231712	0.729173384	0.848361939	0.907168556	0.9372478	0.953764664	0.963438888	0.969407637	0.973241944
80.5	0.438953162	0.525885248	0.725274553	0.846502802	0.906341353	0.936880531	0.953612384	0.963394747	0.969421871	0.973289757
80.6	0.443480861	0.521832068	0.721433989	0.844670006	0.905534366	0.936528922	0.953472259	0.963360277	0.969444061	0.973344343
80.7	0.448334519	0.518082566	0.717657874	0.842866094	0.904748883	0.936193688	0.953344716	0.963335746	0.969474385	0.973405826
80.8	0.453495147	0.51464618	0.713952318	0.841093561	0.90398615	0.935875509	0.953230146	0.963321393	0.969512996	0.973474307
80.9	0.45894373	0.511531349	0.710323348	0.839354845	0.90324736	0.93557502	0.953128907	0.963317429	0.969560022	0.973549867
81	0.464661311	0.508745472	0.706776883	0.837652321	0.902533654	0.935292816	0.953041324	0.963324036	0.969615568	0.973632565
81.1	0.470629073	0.506294885	0.70331872	0.835988291	0.901846118	0.935029444	0.952967683	0.963341368	0.969679713	0.973722438
81.2	0.476828418	0.504184833	0.699954515	0.834364984	0.901185774	0.934785406	0.952908236	0.963369546	0.969752511	0.973819502
81.3	0.483241019	0.502419461	0.696689773	0.832784545	0.900553585	0.934561156	0.952863197	0.963408666	0.969833992	0.973923749
81.4	0.489848884	0.501001799	0.69352983	0.831249034	0.899950451	0.934357101	0.952832742	0.963458789	0.96992416	0.974035153
81.5	0.496634394	0.499933769	0.690479845	0.829760426	0.899377204	0.9341736	0.952817012	0.963519953	0.970022998	0.974153667
81.6	0.503580353	0.499216183	0.687544787	0.828320604	0.898834616	0.934010962	0.952816113	0.963592164	0.970130463	0.974279223
81.7	0.510670012	0.498848765	0.684729429	0.826931362	0.89832339	0.933869452	0.952830113	0.963675402	0.970246494	0.974411738
81.8	0.517887109	0.498830162	0.682038337	0.825594402	0.897844169	0.933749288	0.952859048	0.963769621	0.970371006	0.97455111
81.9	0.525215886	0.499157972	0.679475869	0.82431134	0.897397534	0.933650644	0.952902924	0.963874752	0.970503897	0.974697219
82	0.532641119	0.499828778	0.677046166	0.823083704	0.896984005	0.933573653	0.952961713	0.963990703	0.970645045	0.974849934
82.1	0.540148128	0.500838182	0.67475315	0.821912936	0.896604047	0.933518406	0.953035361	0.964117358	0.970794313	0.975009108
82.2	0.547722801	0.502180845	0.672600524	0.820800403	0.896258071	0.933484961	0.953123787	0.964254586	0.97095155	0.975174585
82.3	0.555351603	0.503850541	0.670591765	0.819747391	0.895946437	0.933473337	0.953226886	0.964402236	0.971116591	0.975346196
82.4	0.563021589	0.5058402	0.668730128	0.818755119	0.895669462	0.933483525	0.953344532	0.964560144	0.971289261	0.975523766
82.5	0.570720414	0.508141971	0.667018648	0.81782474	0.895427419	0.933515489	0.953476581	0.964728132	0.971469374	0.975707112
82.6	0.57843634	0.510747277	0.665460133	0.816957348	0.895220546	0.933569165	0.953622872	0.96490601	0.97165674	0.975896046
82.7	0.586158243	0.513646881	0.664057176	0.816153986	0.895049048	0.933644471	0.953783231	0.965093583	0.971851159	0.976090377
82.8	0.593875614	0.516830947	0.66281215	0.81541565	0.894913104	0.933741309	0.953957474	0.965290646	0.972052432	0.97628991
82.9	0.601578567	0.520289116	0.661727214	0.814743298	0.894812872	0.933859563	0.954145408	0.965496992	0.972260355	0.976494453
83	0.609257837	0.524010567	0.660804315	0.814137856	0.894748492	0.933999113	0.954346835	0.965712412	0.972474724	0.976703812
83.1	0.616904777	0.527984094	0.660045193	0.813600226	0.894720093	0.934159827	0.954561557	0.965936696	0.972695339	0.976917798
83.2	0.624511361	0.532198177	0.659451386	0.813131291	0.894727798	0.934341574	0.954789373	0.966169637	0.972922001	0.977136223
83.3	0.632070174	0.53664105	0.659024234	0.812731924	0.894771729	0.934544222	0.955030086	0.96641103	0.973154515	0.977358906
83.4	0.63957441	0.541300779	0.658764883	0.812402996	0.894852011	0.934767645	0.955283503	0.966660679	0.973392695	0.977585672
83.5	0.647017861	0.546165326	0.658674292	0.812145377	0.894968778	0.935011721	0.95554944	0.966918392	0.97363636	0.977816354
83.6	0.65439491	0.551222622	0.658753241	0.811959948	0.895122174	0.935276339	0.95582772	0.967183987	0.973885338	0.978050792
83.7	0.661700521	0.556460632	0.659002334	0.811847601	0.895312364	0.935561403	0.956118179	0.967457293	0.974139467	0.978288836
83.8	0.668930223	0.56186742	0.659422009	0.811809252	0.895539528	0.935866829	0.956420664	0.96773815	0.974398596	0.978530346
83.9	0.676080096	0.56743121	0.660012544	0.811845839	0.895803875	0.936192553	0.956735037	0.96802641	0.974662584	0.978775192
84	0.683146759	0.573140441	0.660774066	0.811958328	0.896105639	0.936538528	0.957061177	0.96832194	0.974931304	0.979023256
84.1	0.690127351	0.578983827	0.661706559	0.812147719	0.896445083	0.936904731	0.957398978	0.968624618	0.97520464	0.979274432
84.2	0.697019513	0.584950401	0.662809877	0.812415049	0.896822505	0.937291161	0.957748352	0.968934342	0.975482491	0.979528625
84.3	0.703821369	0.591029561	0.664083745	0.812761394	0.897238234	0.93769784	0.958109231	0.969251021	0.975764769	0.979785752
84.4	0.710531506	0.597211114	0.66552778	0.813187872	0.89769264	0.938124816	0.958481567	0.969574584	0.976051398	0.980045743
84.5	0.717148955	0.603485311	0.667141494	0.813695644	0.898186126	0.938572165	0.958865329	0.969904972	0.976342318	0.980308542
84.6	0.723673169	0.609842877	0.668924307	0.814285916	0.898719135	0.939039986	0.959260508	0.970242146	0.976637484	0.980574103
84.7	0.730104002	0.616275038	0.67087556	0.814959941	0.899292151	0.939528408	0.959667116	0.970586083	0.976936862	0.980842393
84.8	0.736441685	0.622773545	0.672994528	0.815719016	0.899905693	0.940037584	0.960085184	0.970936773	0.977240433	0.981113392
84.9	0.74268681	0.629330689	0.675280426	0.816564485	0.90056032	0.940567695	0.960514761	0.971294226	0.977548194	0.981387092
85	0.748840299	0.635939316	0.677732427	0.817497736	0.901256631	0.941118949	0.96095592	0.971658465	0.977860151	0.981663495
85.1	0.75490339	0.642592835	0.680349673	0.8185202	0.901995257	0.941691576	0.961408748	0.972029529	0.978176325	0.981942616
85.2	0.760877612	0.649285222	0.683131285	0.819633348	0.902776868	0.942285833	0.961873353	0.972407472	0.97849675	0.982224479
85.3	0.766764764	0.656011021	0.686076379	0.820838692	0.903602164	0.942901997	0.96234986	0.97279236	0.97882147	0.982509119
85.4	0.772566893	0.662765341	0.689184071	0.822137775	0.904471875	0.943540369	0.962838408	0.973184274	0.97915054	0.982796581
85.5	0.778286275	0.669543853	0.692453496	0.823532173	0.905386759	0.944201268	0.963339152	0.973583306	0.979484026	0.983086919
85.6	0.783925394	0.676342773	0.695883814	0.825023489	0.906347598	0.944885029	0.963852263	0.97398956	0.979822003	0.983380193
85.7	0.789486921	0.683158858	0.69947422	0.826613346	0.907355194	0.945592003	0.964377919	0.974403147	0.980164554	0.983676474
85.8	0.794973695	0.689989388	0.703223956	0.828303383	0.908410364	0.946322556	0.964916313	0.974824191	0.980511771	0.983975836
85.9	0.800388707	0.696832148	0.707132316	0.830095247	0.909513936	0.947077059	0.965467643	0.97525282	0.980863751	0.984278362
86	0.805735078	0.703685408	0.711198657	0.831990589	0.910666745	0.947855894	0.966032116	0.97568917	0.981220597	0.984584138
86.1	0.811016045	0.710547908	0.715422401	0.833991053	0.911869626	0.948659443	0.966609942	0.976133381	0.981582416	0.984893254
86.2	0.816234939	0.71741883	0.719803042	0.836098271	0.913123409	0.949488091	0.967201335	0.976585594	0.981949318	0.985205804
86.3	0.821395175	0.724297776	0.72434015	0.838313849	0.914428913	0.950342219	0.967806507	0.977045956	0.982321416	0.985521883
86.4	0.82650023	0.731184743	0.729033372	0.840639364	0.915786937	0.951222199	0.968425669	0.977514609	0.982698824	0.985841589
86.5	0.83155363	0.738080099	0.733882432	0.843076349	0.917198258	0.952128395	0.969059029	0.977991697	0.983081652	0.986165017
86.6	0.836558937	0.744984557	0.738887131	0.845626283	0.918663619	0.953061153	0.969706784	0.978477359	0.983470012	0.986492263
86.7	0.841519731	0.751899143	0.744047344	0.848290581	0.920183724	0.954020801	0.970369125	0.978971726	0.983864012	0.98682342
86.8	0.846439596	0.758825176	0.749363013	0.851070581	0.921759229	0.955007642	0.971046227	0.979474927	0.984263752	0.987158578
86.9	0.851322112	0.765764234	0.754834146	0.853967531	0.923390736	0.956021953	0.971738253	0.979987077	0.98466933	0.987497823
87	0.856170835	0.772718132	0.760460804	0.856982578	0.925078781	0.957063977	0.972445346	0.980508282	0.985080835	0.987841235
87.1	0.860989288	0.779688891	0.766243095	0.860116751	0.92682383	0.958133919	0.973167629	0.981038636	0.985498346	0.988188887
87.2	0.865780948	0.786678709	0.772181161	0.863370948	0.928626268	0.959231942	0.973905202	0.981578216	0.985921933	0.988540845
87.3	0.870549236	0.793689939	0.778275167	0.866745926	0.93048639	0.960358166	0.974658136	0.982127085	0.986351656	0.988897165
87.4	0.875297503	0.800725058	0.784525285	0.870242279	0.932404395	0.961512655	0.975426476	0.982685285	0.986787558	0.989257894
87.5	0.880029022	0.807786642	0.790931679	0.873860427	0.934380377	0.962695422	0.976210236	0.98325284	0.98722967	0.989623068
87.6	0.884746976	0.81487734	0.797494489	0.877600603	0.936414313	0.963906417	0.977009392	0.983829751	0.987678009	0.989992712
87.7	0.889454449	0.821999851	0.804213814	0.881462833	0.938506061	0.96514553	0.977823887	0.984415995	0.988132573	0.990366836
87.8	0.894154419	0.829156897	0.811089691	0.885446926	0.940655349	0.966412579	0.978653624	0.985011524	0.988593342	0.990745438
87.9	0.898849748	0.836351201	0.818122077	0.889552456	0.942861767	0.967707315	0.979498465	0.985616266	0.98906028	0.9911285
88	0.903543174	0.843585467	0.825310826	0.893778747	0.945124762	0.969029413	0.980358229	0.986230119	0.989533328	0.991515991
88.1	0.908237305	0.850862356	0.832655675	0.898124866	0.947443633	0.970378469	0.981232691	0.986852952	0.990012407	0.991907862
88.2	0.912934616	0.858184471	0.840156215	0.9025896	0.949817522	0.971754002	0.982121581	0.987484606	0.99049742	0.992304048
88.3	0.917637439	0.865554334	0.847811876	0.907171453	0.952245412	0.973155448	0.98302458	0.98812489	0.990988244	0.992704468
88.4	0.922347964	0.872974375	0.855621907	0.911868628	0.954726122	0.974582157	0.983941322	0.988773582	0.991484736	0.993109024
88.5	0.927068233	0.880446914	0.863585353	0.916679023	0.957258306	0.976033398	0.984871392	0.989430432	0.991986731	0.993517599
88.6	0.931800142	0.887974153	0.871701036	0.921600218	0.959840445	0.977508353	0.985814328	0.990095153	0.992494041	0.99393006
88.7	0.936545437	0.895558159	0.879967543	0.926629469	0.962470857	0.979006119	0.986769619	0.990767432	0.993006454	0.994346257
88.8	0.941305716	0.903200864	0.888383203	0.931763706	0.965147684	0.980525709	0.987736704	0.991446922	0.993523739	0.994766021
88.9	0.946082433	0.910904054	0.896946074	0.936999526	0.967868905	0.982066054	0.988714978	0.992133246	0.994045642	0.99518917
89	0.9508769	0.918669367	0.905653934	0.942333192	0.970632331	0.983626002	0.98970379	0.992826	0.994571887	0.995615501
89.1	0.955690295	0.926498293	0.914504264	0.947760637	0.973435614	0.985204326	0.990702443	0.993524748	0.99510218	0.9960448
89.2	0.960523663	0.934392174	0.923494243	0.953277464	0.976276248	0.98679972	0.9917102	0.994229032	0.995636207	0.996476835
89.3	0.965377929	0.942352211	0.93262074	0.958878951	0.979151578	0.988410811	0.992726284	0.994938364	0.996173636	0.996911363
89.4	0.970253905	0.950379467	0.94188031	0.964560062	0.982058807	0.990036157	0.993749883	0.995652238	0.996714118	0.997348127
89.5	0.975152302	0.958474882	0.951269195	0.970315454	0.984995004	0.991674257	0.994780149	0.996370122	0.997257292	0.997786857
89.6	0.980073742	0.966639278	0.960783319	0.976139491	0.987957116	0.993323553	0.995816206	0.997091469	0.99780278	0.998227277
89.7	0.98501877	0.974873379	0.970418298	0.982026258	0.990941978	0.994982441	0.996857153	0.997815713	0.998350196	0.998669098
89.8	0.989987869	0.983177824	0.980169442	0.98796958	0.993946326	0.996649271	0.997902064	0.998542277	0.998899141	0.999112026
89.9	0.994981476	0.991553188	0.990031766	0.99396304	0.996966808	0.998322361	0.998949998	0.999270571	0.999449212	0.999555761
90	0	0	0	0	0	0	0	0	0	0
