# Supplementary material for: Enhanced surface plasmon resonance biosensor with graphene-black phosphorus heterostructure for ultra-high sensitivity refractive index detection with machine learning for behaviour prediction
Source: PLoS One. 2025 Nov 7;20(11):e0332356. doi: 10.1371/journal.pone.0332356 (PMC12594348; doi:10.1371/journal.pone.0332356)
Supplement: S1 Data — The Supporting Information contains simulation data generated using COMSOL Multiphysics. These files include Excel sheets summarizing the parametric variations and corresponding simulation results. (ZIP) [file pone.0332356.s001.zip › graphene/5.csv]

65	0.972312188	0.973816991	0.97480556	0.975440663	0.975825966	0.976027514	0.976084631	0.976010432	0.975745346	0.975000349
65.1	0.972152817	0.973714177	0.974741862	0.975404974	0.975811147	0.976029125	0.976100475	0.976041519	0.975810236	0.974372057
65.2	0.971988401	0.97360793	0.974675743	0.975367508	0.97579495	0.97602957	0.976115149	0.976070927	0.975867626	0.949092696
65.3	0.971818645	0.973498014	0.974607001	0.975328086	0.975777214	0.976028701	0.976128534	0.976098636	0.975919413	0.971995734
65.4	0.971643248	0.973384186	0.974535433	0.975286528	0.975757774	0.976026371	0.976140506	0.976124606	0.975966698	0.974906073
65.5	0.9714619	0.973266205	0.974460832	0.975242651	0.975736466	0.976022431	0.976150939	0.976148778	0.976010153	0.975397247
65.6	0.971274289	0.973143821	0.974382992	0.975196275	0.975713129	0.976016733	0.976159707	0.976171082	0.976050201	0.975603851
65.7	0.971080095	0.973016788	0.974301705	0.975147219	0.975687598	0.97600913	0.976166681	0.976191438	0.976087108	0.975729147
65.8	0.970878996	0.972884853	0.974216764	0.975095303	0.975659711	0.975999476	0.976171734	0.97620976	0.976121041	0.975820051
65.9	0.970670664	0.972747765	0.974127964	0.975040348	0.975629312	0.975987628	0.976174741	0.976225959	0.9761521	0.975892468
66	0.970454767	0.972605273	0.974035098	0.974982181	0.975596244	0.975973446	0.976175576	0.976239943	0.976180341	0.975953152
66.1	0.970230971	0.972457124	0.973937964	0.974920627	0.975560354	0.975956793	0.976174121	0.976251619	0.976205785	0.976005436
66.2	0.969998938	0.972303066	0.973836361	0.974855516	0.975521494	0.975937535	0.976170256	0.976260895	0.976228436	0.976051148
66.3	0.969758328	0.972142849	0.973730089	0.974786685	0.97547952	0.975915545	0.97616387	0.976267683	0.976248278	0.976091371
66.4	0.9695088	0.971976223	0.973618955	0.97471397	0.975434292	0.975890701	0.976154854	0.976271895	0.976265289	0.976126783
66.5	0.96925001	0.971802941	0.973502767	0.974637217	0.975385678	0.975862883	0.976143105	0.976273448	0.976279437	0.976157828
66.6	0.968981614	0.971622757	0.973381339	0.974556272	0.975333549	0.975831982	0.976128526	0.976272263	0.97629069	0.976184809
66.7	0.968703267	0.97143543	0.973254487	0.974470992	0.975277783	0.975797892	0.976111027	0.976268266	0.976299014	0.976207935
66.8	0.968414622	0.971240721	0.973122035	0.974381236	0.975218265	0.975760514	0.976090522	0.97626139	0.976304374	0.976227357
66.9	0.968115336	0.971038394	0.972983812	0.974286872	0.975154887	0.975719759	0.976066936	0.976251574	0.976306739	0.976243186
67	0.967805063	0.970828218	0.97283965	0.974187772	0.975087548	0.975675543	0.976040199	0.976238762	0.976306082	0.976255506
67.1	0.96748346	0.970609966	0.972689392	0.97408382	0.975016156	0.975627791	0.976010249	0.976222907	0.976302379	0.976264384
67.2	0.967150186	0.970383418	0.972532884	0.973974902	0.974940624	0.975576434	0.975977032	0.976203969	0.976295611	0.976269875
67.3	0.966804902	0.970148358	0.97236998	0.973860916	0.974860877	0.975521415	0.975940503	0.976181916	0.976285767	0.976272028
67.4	0.96644727	0.969904575	0.972200544	0.973741767	0.974776845	0.975462683	0.975900627	0.976156724	0.976272841	0.976270889
67.5	0.966076958	0.969651867	0.972024445	0.973617369	0.974688472	0.975400198	0.975857375	0.976128378	0.976256835	0.976266504
67.6	0.965693637	0.969390037	0.971841561	0.973487644	0.974595705	0.975333927	0.97581073	0.976096872	0.976237757	0.976258918
67.7	0.965296981	0.969118897	0.971651781	0.973352524	0.974498506	0.97526385	0.975760682	0.976062208	0.976215625	0.976248183
67.8	0.96488667	0.968838267	0.971455001	0.973211951	0.974396843	0.975189953	0.975707232	0.976024399	0.976190465	0.976234353
67.9	0.964462393	0.968547974	0.971251126	0.973065878	0.974290697	0.975112234	0.975650391	0.975983465	0.976162309	0.976217485
68	0.96402384	0.968247855	0.971040074	0.972914265	0.974180055	0.975030701	0.975590179	0.975939437	0.976131202	0.976197646
68.1	0.963570713	0.967937758	0.970821771	0.972757085	0.97406492	0.974945372	0.975526626	0.975892357	0.976097195	0.976174908
68.2	0.963102719	0.96761754	0.970596155	0.972594323	0.973945306	0.974856276	0.975459774	0.975842275	0.976060349	0.97614935
68.3	0.962619575	0.967287068	0.970363175	0.972425972	0.973821229	0.974763451	0.975389674	0.975789252	0.976020735	0.976121057
68.4	0.962121009	0.966946222	0.970122791	0.972252039	0.973692723	0.974666948	0.975316386	0.975733356	0.975978431	0.976090125
68.5	0.961606756	0.966594892	0.969874976	0.97207254	0.973559835	0.974566827	0.975239982	0.97567467	0.975933527	0.976056655
68.6	0.961076565	0.966232983	0.969619713	0.971887504	0.973422617	0.974463159	0.975160545	0.975613282	0.975886121	0.976020755
68.7	0.960530195	0.965860409	0.969356999	0.971696956	0.973281138	0.974356026	0.975078165	0.975549292	0.975836318	0.975982531
68.8	0.959967414	0.965477092	0.96908682	0.971501004	0.973135474	0.974245518	0.974992939	0.975482797	0.975784207	0.975942164
68.9	0.959387974	0.965082985	0.968809276	0.971299669	0.972985713	0.974131696	0.974904965	0.975413944	0.975730009	0.975899736
69	0.958791806	0.964678078	0.968524339	0.971093031	0.972831908	0.974014815	0.974814449	0.975342865	0.97567377	0.975855401
69.1	0.958178589	0.964262291	0.968232065	0.970881186	0.972674329	0.973894862	0.97472143	0.975269665	0.975615651	0.975809311
69.2	0.957548195	0.963835628	0.967932525	0.970664236	0.97251294	0.973772008	0.974626078	0.975194504	0.975555808	0.975761626
69.3	0.95690047	0.963398094	0.967625795	0.970442295	0.972347922	0.973646402	0.974528544	0.975117539	0.975494401	0.97571251
69.4	0.956235278	0.962949705	0.967311965	0.970215489	0.972179422	0.973518197	0.974428988	0.975038931	0.975431597	0.975662135
69.5	0.955552498	0.962490494	0.96699114	0.969983955	0.972007594	0.973387555	0.974327577	0.974958851	0.975367568	0.975610678
69.6	0.954852025	0.962020508	0.966663436	0.969747839	0.971832602	0.973254648	0.974224486	0.974877477	0.975302495	0.97555832
69.7	0.954133772	0.961539808	0.966328981	0.969507313	0.971654618	0.973119654	0.974119897	0.974794992	0.975236562	0.975505263
69.8	0.953397668	0.961048473	0.965987917	0.969262532	0.971473824	0.972982759	0.974013997	0.974711585	0.975169961	0.975451688
69.9	0.952643659	0.960546593	0.965640396	0.969013679	0.971290408	0.972844157	0.973906981	0.974627449	0.975102887	0.975397792
70	0.951871708	0.960034272	0.965286583	0.968760941	0.971104567	0.972704046	0.973799046	0.974542784	0.975035536	0.975343778
70.1	0.951081793	0.959511628	0.964926651	0.968504515	0.970916503	0.972562628	0.973690396	0.97445779	0.97496811	0.975289846
70.2	0.950273907	0.958978792	0.964560784	0.968244601	0.970726423	0.972420112	0.973581235	0.974372671	0.974900812	0.9752362
70.3	0.949448056	0.958435903	0.964189172	0.967981409	0.970534539	0.972276706	0.973471771	0.974287632	0.974833844	0.975183042
70.4	0.948604261	0.957883113	0.963812014	0.967715151	0.970341066	0.972132624	0.973362212	0.974202876	0.974767409	0.975130574
70.5	0.947742552	0.95732058	0.963429514	0.967446044	0.970146221	0.971988079	0.973252767	0.97411861	0.974701709	0.975078998
70.6	0.946862972	0.956748472	0.963041883	0.967174308	0.96995022	0.971843281	0.973143642	0.974035035	0.974636942	0.975028509
70.7	0.945965568	0.95616696	0.96264933	0.966900163	0.969753282	0.971698443	0.973035042	0.973952349	0.974573303	0.974979301
70.8	0.945050396	0.95557622	0.96225207	0.966623827	0.969555621	0.971553772	0.972927167	0.973870748	0.974510984	0.974931562
70.9	0.944117514	0.95497643	0.961850316	0.966345519	0.969357449	0.971409472	0.972820212	0.973790421	0.974450167	0.974885473
71	0.943166984	0.954367767	0.96144428	0.966065454	0.969158973	0.97126574	0.972714368	0.97371155	0.974391033	0.97484121
71.1	0.942198863	0.953750407	0.961034168	0.96578384	0.968960395	0.971122768	0.972609817	0.97363431	0.974333748	0.974798936
71.2	0.941213206	0.953124521	0.960620183	0.96550088	0.968761909	0.970980739	0.972506732	0.973558867	0.974278473	0.974758809
71.3	0.940210062	0.952490274	0.960202521	0.965216768	0.968563699	0.970839827	0.972405276	0.973485377	0.974225358	0.974720974
71.4	0.939189467	0.951847821	0.959781366	0.964931691	0.96836594	0.970700195	0.972305603	0.973413984	0.974174541	0.974685565
71.5	0.938151447	0.951197306	0.959356893	0.964645821	0.968168795	0.970561994	0.972207854	0.973344821	0.974126148	0.974652703
71.6	0.937096009	0.950538859	0.958929264	0.964359318	0.967972414	0.970425363	0.972112157	0.973278007	0.974080293	0.974622498
71.7	0.936023142	0.949872597	0.958498626	0.96407233	0.967776934	0.970290426	0.972018625	0.973213647	0.974037073	0.974595042
71.8	0.934932813	0.949198613	0.958065109	0.963784988	0.967582477	0.970157294	0.971927357	0.973151833	0.973996573	0.974570417
71.9	0.933824961	0.948516985	0.957628826	0.963497405	0.967389146	0.970026059	0.971838439	0.97309264	0.973958864	0.974548686
72	0.932699496	0.947827765	0.95718987	0.963209679	0.967197031	0.969896799	0.971751937	0.973036128	0.973923997	0.974529898
72.1	0.931556297	0.947130982	0.956748313	0.962921885	0.9670062	0.969769575	0.971667903	0.972982339	0.97389201	0.974514086
72.2	0.930395207	0.946426636	0.956304203	0.962634081	0.966816706	0.96964443	0.97158637	0.972931302	0.973862925	0.974501268
72.3	0.929216031	0.945714702	0.955857568	0.962346303	0.96662858	0.969521387	0.971507355	0.972883025	0.973836747	0.974491442
72.4	0.928018535	0.944995123	0.955408409	0.962058568	0.966441839	0.969400455	0.971430861	0.972837505	0.973813464	0.974484597
72.5	0.926802439	0.944267811	0.954956703	0.961770868	0.966256472	0.969281621	0.971356866	0.972794716	0.973793048	0.974480698
72.6	0.925567419	0.943532643	0.954502398	0.961483174	0.966072455	0.969164856	0.971285337	0.972754618	0.973775455	0.974479699
72.7	0.924313105	0.942789466	0.954045421	0.961195435	0.965889742	0.969050111	0.971216223	0.972717157	0.973760626	0.974481538
72.8	0.923039079	0.942038092	0.953585668	0.960907579	0.965708267	0.968937322	0.971149454	0.972682261	0.973748487	0.974486139
72.9	0.92174487	0.941278296	0.953123011	0.96061951	0.965527946	0.968826405	0.971084948	0.972649844	0.97373895	0.97449341
73	0.92042996	0.940509822	0.952657294	0.960331112	0.965348677	0.968717262	0.971022605	0.972619804	0.973731911	0.974503248
73.1	0.919093777	0.939732374	0.952188335	0.960042248	0.965170338	0.968609778	0.970962312	0.972592029	0.973727256	0.974515536
73.2	0.917735697	0.938945625	0.951715928	0.95975276	0.964992792	0.968503822	0.97090394	0.972566391	0.973724857	0.974530146
73.3	0.916355045	0.93814921	0.95123984	0.95946247	0.964815885	0.968399252	0.970847351	0.972542751	0.973724577	0.97454694
73.4	0.914951095	0.937342734	0.950759814	0.959171182	0.964639447	0.968295908	0.970792392	0.97252096	0.973726266	0.97456577
73.5	0.913523068	0.936525767	0.950275572	0.958878683	0.964463295	0.968193623	0.970738901	0.972500861	0.973729768	0.974586479
73.6	0.912070137	0.935697846	0.949786812	0.958584743	0.964287233	0.968092216	0.970686706	0.972482284	0.973734918	0.974608904
73.7	0.910591425	0.934858479	0.949293213	0.958289117	0.964111052	0.967991497	0.970635629	0.972465057	0.973741544	0.974632874
73.8	0.90908601	0.934007145	0.948794432	0.957991547	0.963934535	0.96789127	0.970585481	0.972448998	0.973749471	0.974658217
73.9	0.907552923	0.933143294	0.948290111	0.957691762	0.963757452	0.967791328	0.970536071	0.972433923	0.973758516	0.974684752
74	0.905991153	0.932266352	0.947779877	0.957389481	0.96357957	0.967691461	0.970487202	0.972419641	0.973768495	0.974712299
74.1	0.904399649	0.931375721	0.947263339	0.957084413	0.963400647	0.967591454	0.970438673	0.972405963	0.973779224	0.974740676
74.2	0.902777322	0.930470782	0.946740096	0.95677626	0.963220437	0.967491088	0.970390282	0.972392696	0.973790515	0.974769699
74.3	0.901123051	0.929550895	0.946209737	0.956464718	0.96303869	0.967390145	0.970341827	0.972379647	0.973802183	0.974799188
74.4	0.899435683	0.928615405	0.94567184	0.956149478	0.962855155	0.967288404	0.970293105	0.972366625	0.973814042	0.974828961
74.5	0.897714036	0.927663643	0.94512598	0.955830231	0.962669581	0.967185645	0.970243916	0.97235344	0.973825912	0.974858842
74.6	0.895956908	0.926694926	0.944571724	0.955506664	0.962481716	0.967081652	0.970194062	0.972339908	0.973837614	0.974888658
74.7	0.894163079	0.925708566	0.944008639	0.955178467	0.962291314	0.966976211	0.97014335	0.972325847	0.973848974	0.974918241
74.8	0.892331311	0.924703865	0.943436289	0.954845331	0.96209813	0.966869112	0.970091592	0.97231108	0.973859826	0.974947426
74.9	0.890460361	0.923680126	0.942854244	0.954506952	0.961901925	0.966760154	0.970038604	0.97229544	0.973870006	0.97497606
75	0.888548978	0.922636649	0.942262075	0.954163031	0.961702467	0.966649139	0.969984212	0.972278762	0.973879362	0.975003992
75.1	0.886595916	0.921572738	0.941659359	0.953813279	0.961499532	0.96653588	0.969928249	0.972260894	0.973887747	0.975031083
75.2	0.884599933	0.920487706	0.941045684	0.953457413	0.961292904	0.966420197	0.969870556	0.972241689	0.973895024	0.9750572
75.3	0.882559801	0.919380872	0.940420645	0.953095163	0.96108238	0.966301923	0.969810986	0.972221012	0.973901066	0.975082221
75.4	0.880474312	0.918251571	0.939783854	0.95272627	0.960867767	0.9661809	0.969749402	0.972198738	0.973905754	0.975106033
75.5	0.878342281	0.917099153	0.939134936	0.95235049	0.960648885	0.966056981	0.969685676	0.972174753	0.973908982	0.975128534
75.6	0.876162559	0.915922991	0.938473534	0.951967595	0.960425569	0.965930036	0.969619696	0.972148953	0.973910654	0.975149633
75.7	0.873934032	0.91472248	0.937799311	0.951577373	0.960197667	0.965799944	0.969551361	0.972121249	0.973910686	0.97516925
75.8	0.871655638	0.913497043	0.937111952	0.951179632	0.959965047	0.965666603	0.969480582	0.972091563	0.973909007	0.975187317
75.9	0.869326367	0.912246138	0.936411167	0.950774199	0.959727592	0.965529924	0.969407288	0.972059829	0.973905556	0.975203777
76	0.866945271	0.910969254	0.935696693	0.950360923	0.959485204	0.965389835	0.969331418	0.972025998	0.973900287	0.975218588
76.1	0.864511476	0.909665925	0.934968296	0.949939679	0.959237805	0.965246281	0.969252931	0.971990031	0.973893168	0.975231718
76.2	0.862024183	0.908335727	0.934225775	0.949510365	0.958985337	0.965099225	0.969171799	0.971951908	0.973884178	0.975243149
76.3	0.859482687	0.906978284	0.933468962	0.949072904	0.958727763	0.964948646	0.96908801	0.971911619	0.973873311	0.975252876
76.4	0.856886377	0.905593275	0.932697727	0.948627249	0.958465071	0.964794547	0.96900157	0.971869173	0.973860576	0.975260907
76.5	0.854234748	0.904180436	0.931911979	0.948173383	0.95819727	0.964636945	0.9689125	0.971824592	0.973845995	0.975267263
76.6	0.851527415	0.902739563	0.931111668	0.947711318	0.957924394	0.96447588	0.968820842	0.971777915	0.973829603	0.975271979
76.7	0.848764115	0.901270521	0.930296789	0.947241099	0.957646502	0.964311414	0.968726652	0.971729195	0.973811453	0.975275104
76.8	0.845944722	0.899773245	0.929467383	0.946762807	0.95736368	0.964143628	0.968630006	0.971678502	0.973791609	0.975276699
76.9	0.843069255	0.898247746	0.928623541	0.946276554	0.95707604	0.963972624	0.968530998	0.971625923	0.973770151	0.97527684
77	0.840137888	0.896694115	0.927765404	0.945782491	0.956783722	0.963798529	0.968429741	0.97157156	0.973747174	0.975275614
77.1	0.837150958	0.895112527	0.926893169	0.945280805	0.956486893	0.963621489	0.968326365	0.971515531	0.973722787	0.975273125
77.2	0.834108977	0.893503248	0.926007085	0.944771725	0.95618575	0.963441675	0.96822102	0.97145797	0.973697112	0.975269488
77.3	0.831012638	0.891866633	0.925107463	0.944255514	0.955880518	0.96325928	0.968113874	0.971399028	0.973670288	0.97526483
77.4	0.827862828	0.89020314	0.924194671	0.943732482	0.955571453	0.963074519	0.968005115	0.971338871	0.973642465	0.975259292
77.5	0.82466063	0.888513322	0.92326914	0.943202976	0.95525884	0.962887632	0.967894948	0.971277683	0.973613811	0.975253029
77.6	0.821407337	0.886797841	0.922331364	0.942667387	0.954942995	0.96269888	0.967783598	0.971215659	0.973584503	0.975246205
77.7	0.818104454	0.885057464	0.921381902	0.942126147	0.954624263	0.962508549	0.967671306	0.971153014	0.973554733	0.975238998
77.8	0.814753709	0.883293071	0.920421377	0.941579732	0.954303019	0.962316943	0.967558332	0.971089971	0.973524702	0.975231591
77.9	0.811357053	0.881505651	0.919450477	0.941028655	0.953979653	0.962124358	0.967444885	0.971026691	0.973494572	0.975224159
78	0.807916667	0.879696307	0.918469951	0.940473487	0.95365465	0.961931261	0.967331478	0.9709637	0.973464771	0.975217028
78.1	0.80443497	0.877866283	0.917480683	0.939914867	0.953328446	0.961737914	0.967218205	0.970900992	0.973435331	0.975210289
78.2	0.800914617	0.876016906	0.916483501	0.939353388	0.953001521	0.961544738	0.967105459	0.970838937	0.97340657	0.975204213
78.3	0.797358484	0.874149625	0.915479383	0.938789759	0.952674406	0.961352149	0.966993584	0.970777831	0.97337875	0.975199039
78.4	0.793769693	0.872266021	0.914469357	0.938224712	0.952347652	0.961160579	0.966882935	0.970717976	0.97335214	0.97519501
78.5	0.790151598	0.870367784	0.913454516	0.937659014	0.952021829	0.960970479	0.966773881	0.970659688	0.973327016	0.975192378
78.6	0.786507782	0.868456718	0.912436011	0.937093474	0.951697537	0.960782313	0.9666668	0.970603287	0.973303662	0.975191399
78.7	0.782842048	0.866534738	0.911415058	0.936528932	0.951375393	0.960596559	0.966562083	0.970549105	0.973282366	0.975192333
78.8	0.779158417	0.864603864	0.910392928	0.935966264	0.951056038	0.960413711	0.966460126	0.970497475	0.973263422	0.975195444
78.9	0.775461117	0.86266622	0.909370946	0.935406375	0.950740127	0.960234272	0.966361335	0.970448738	0.973247125	0.975200999
79	0.77175457	0.860724029	0.90835049	0.934850199	0.950428335	0.960058754	0.96626612	0.970403237	0.973233773	0.975209263
79.1	0.768043384	0.858779602	0.907332983	0.934298693	0.950121347	0.959887678	0.966174895	0.970361317	0.973223665	0.975220502
79.2	0.764332338	0.856835337	0.906319889	0.933752836	0.949819859	0.959721567	0.966088076	0.970323322	0.973217098	0.975234981
79.3	0.760626364	0.854893706	0.90531271	0.933213624	0.949524577	0.959560948	0.966006078	0.970289596	0.973214365	0.975252962
79.4	0.756930536	0.85295725	0.904312978	0.932682066	0.949236207	0.95940635	0.965929315	0.970260478	0.973215757	0.975274699
79.5	0.753250046	0.851028569	0.90332225	0.93215918	0.948955461	0.959258295	0.965858194	0.970236302	0.973221559	0.975300444
79.6	0.749590189	0.849110311	0.902342101	0.931645987	0.948683045	0.959117304	0.96579312	0.970217394	0.973232046	0.975330439
79.7	0.745956342	0.847205165	0.901374121	0.931143511	0.948419662	0.958983889	0.965734485	0.970204073	0.973247487	0.975364919
79.8	0.742353943	0.845315846	0.900419901	0.930652769	0.948166005	0.95885855	0.965682673	0.970196646	0.97326814	0.975404105
79.9	0.73878847	0.843445084	0.899481033	0.930174767	0.947922755	0.958741776	0.965638053	0.970195408	0.973294249	0.975448212
80	0.73526542	0.841595619	0.8985591	0.929710501	0.947690577	0.958634041	0.965600981	0.970200641	0.973326047	0.975497436
80.1	0.731790287	0.839770181	0.897655667	0.929260943	0.947470117	0.958535799	0.965571796	0.970212608	0.97336375	0.975551964
80.2	0.728368539	0.837971485	0.896772279	0.928827044	0.947261998	0.958447483	0.965550817	0.970231557	0.973407559	0.975611964
80.3	0.725005598	0.836202217	0.895910448	0.928409726	0.947066819	0.958369506	0.965538344	0.970257718	0.973457658	0.975677589
80.4	0.72170682	0.834465021	0.895071651	0.928009877	0.946885148	0.958302253	0.965534653	0.970291299	0.973514212	0.975748975
80.5	0.718477472	0.832762495	0.894257322	0.927628349	0.946717522	0.958246084	0.965539996	0.970332488	0.973577366	0.975826241
80.6	0.715322718	0.831097173	0.893468846	0.927265954	0.946564446	0.958201328	0.965554604	0.97038145	0.973647245	0.975909483
80.7	0.712247594	0.82947152	0.892707551	0.926923458	0.946426386	0.958168286	0.965578676	0.970438328	0.973723954	0.975998783
80.8	0.709256996	0.827887925	0.891974708	0.926601579	0.946303771	0.958147225	0.965612389	0.970503239	0.973807576	0.976094201
80.9	0.706355665	0.826348687	0.891271521	0.926300988	0.946196991	0.958138381	0.965655889	0.970576278	0.973898171	0.976195775
81	0.70354817	0.824856014	0.890599128	0.9260223	0.946106391	0.958141955	0.965709295	0.970657515	0.973995781	0.976303526
81.1	0.700838898	0.823412013	0.889958594	0.925766078	0.946032278	0.958158115	0.965772697	0.970746995	0.974100421	0.976417456
81.2	0.69823204	0.822018687	0.889350908	0.925532828	0.945974913	0.958186994	0.965846158	0.970844739	0.97421209	0.976537544
81.3	0.695731589	0.820677932	0.888776987	0.925322999	0.945934514	0.95822869	0.965929711	0.970950744	0.974330761	0.976663752
81.4	0.693341323	0.819391531	0.888237666	0.925136985	0.945911259	0.958283269	0.966023362	0.971064983	0.974456389	0.976796023
81.5	0.691064809	0.818161157	0.887733705	0.924975123	0.945905278	0.958350762	0.966127091	0.971187408	0.974588909	0.976934284
81.6	0.688905393	0.816988366	0.887265787	0.924837694	0.945916665	0.958431168	0.966240849	0.971317946	0.974728238	0.977078443
81.7	0.686866198	0.815874604	0.886834517	0.924724923	0.94594547	0.958524455	0.966364566	0.971456506	0.974874272	0.977228392
81.8	0.684950126	0.814821205	0.886440426	0.924636983	0.945991705	0.958630563	0.966498145	0.971602977	0.975026894	0.977384011
81.9	0.683159857	0.813829394	0.886083973	0.924573997	0.946055345	0.958749401	0.966641469	0.971757229	0.97518597	0.977545163
82	0.681497851	0.812900294	0.885765548	0.924536038	0.946136329	0.958880853	0.9667944	0.971919116	0.975351351	0.977711702
82.1	0.679966351	0.812034922	0.885485474	0.924523134	0.946234565	0.959024779	0.966956781	0.972088477	0.975522877	0.977883469
82.2	0.678567387	0.811234204	0.885244014	0.924535272	0.94634993	0.959181018	0.967128438	0.972265137	0.975700376	0.978060296
82.3	0.677302784	0.810498976	0.885041373	0.924572398	0.946482275	0.959349388	0.967309184	0.972448912	0.975883669	0.978242008
82.4	0.676174164	0.809829988	0.884877704	0.924634423	0.946631424	0.95952969	0.967498817	0.972639604	0.976072565	0.978428423
82.5	0.675182957	0.809227916	0.884753112	0.924721229	0.946797184	0.95972171	0.967697125	0.972837011	0.976266871	0.978619355
82.6	0.674330406	0.808693369	0.884667663	0.924832669	0.94697934	0.959925222	0.967903889	0.973040922	0.976466388	0.978814613
82.7	0.673617576	0.808226893	0.884621385	0.924968572	0.947177664	0.960139991	0.968118881	0.973251125	0.976670912	0.979014005
82.8	0.673045365	0.807828981	0.884614278	0.925128751	0.947391915	0.960365774	0.968341871	0.973467401	0.976880242	0.979217339
82.9	0.672614508	0.807500083	0.884646316	0.925313001	0.947621846	0.960602322	0.968572625	0.973689535	0.977094173	0.979424422
83	0.672325592	0.807240611	0.884717455	0.92552111	0.947867202	0.960849387	0.96881091	0.973917309	0.977312505	0.979635067
83.1	0.672179062	0.807050949	0.884827641	0.925752858	0.948127727	0.961106718	0.969056494	0.974150511	0.977535039	0.979849086
83.2	0.672175233	0.806931462	0.884976812	0.926008022	0.948403164	0.961374069	0.969309148	0.974388929	0.97776158	0.980066298
83.3	0.672314297	0.806882501	0.885164903	0.926286382	0.948693261	0.961651195	0.969568649	0.97463236	0.977991942	0.980286527
83.4	0.672596336	0.806904414	0.885391856	0.926587723	0.948997772	0.961937861	0.969834781	0.974880607	0.978225942	0.980509606
83.5	0.673021332	0.80699755	0.885657622	0.926911838	0.949316459	0.962233838	0.970107333	0.975133479	0.978463407	0.980735371
83.6	0.673589172	0.807162269	0.885962165	0.927258534	0.949649095	0.962538909	0.970386109	0.975390797	0.978704172	0.980963672
83.7	0.674299666	0.807398946	0.886305471	0.927627632	0.949995465	0.962852868	0.970670919	0.97565239	0.978948081	0.981194363
83.8	0.675152549	0.80770798	0.886687546	0.928018971	0.950355372	0.963175521	0.970961588	0.9759181	0.979194989	0.981427312
83.9	0.676147497	0.808089797	0.887108424	0.92843241	0.950728633	0.96350669	0.971257952	0.976187777	0.979444762	0.981662394
84	0.677284133	0.808544857	0.88756817	0.928867833	0.951115085	0.963846214	0.971559861	0.976461288	0.979697279	0.981899497
84.1	0.678562036	0.809073657	0.888066883	0.929325148	0.951514583	0.964193944	0.971867181	0.97673851	0.979952427	0.98213852
84.2	0.679980755	0.809676738	0.888604696	0.92980429	0.951927006	0.964549752	0.972179791	0.977019334	0.980210108	0.982379372
84.3	0.681539812	0.810354687	0.889181783	0.93030522	0.952352252	0.964913528	0.972497587	0.977303666	0.980470236	0.982621975
84.4	0.683238717	0.811108137	0.889798358	0.930827931	0.952790242	0.965285178	0.972820479	0.977591423	0.980732738	0.982866261
84.5	0.685076974	0.811937775	0.890454676	0.931372444	0.953240921	0.965664628	0.973148393	0.977882538	0.980997552	0.983112175
84.6	0.687054088	0.81284434	0.891151035	0.931938813	0.953704257	0.966051824	0.973481274	0.978176957	0.981264629	0.983359672
84.7	0.689169576	0.813828628	0.891887777	0.932527121	0.95418024	0.966446729	0.973819078	0.978474641	0.981533934	0.983608721
84.8	0.691422976	0.814891486	0.892665287	0.933137482	0.954668887	0.966849326	0.97416178	0.978775563	0.981805441	0.983859299
84.9	0.693813852	0.816033821	0.893483992	0.933770042	0.955170233	0.967259614	0.974509369	0.979079711	0.98207914	0.984111397
85	0.696341803	0.817256593	0.894344363	0.934424974	0.955684339	0.967677614	0.974861849	0.979387084	0.982355029	0.984365013
85.1	0.699006469	0.818560815	0.895246912	0.935102484	0.956211288	0.96810336	0.975219241	0.979697695	0.982633119	0.984620159
85.2	0.701807539	0.819947554	0.896192189	0.935802802	0.956751181	0.968536905	0.975581575	0.980011568	0.982913431	0.984876853
85.3	0.704744755	0.821417926	0.897180784	0.936526187	0.957304143	0.96897832	0.975948898	0.98032874	0.983195996	0.985135125
85.4	0.707817921	0.822973095	0.898213319	0.937272923	0.957870314	0.969427686	0.976321269	0.980649257	0.983480854	0.985395013
85.5	0.711026902	0.824614269	0.899290451	0.938043315	0.958449854	0.969885102	0.976698758	0.980973175	0.983768057	0.985656562
85.6	0.714371634	0.826342693	0.900412862	0.93883769	0.959042938	0.970350677	0.977081445	0.981300561	0.98405766	0.985919826
85.7	0.717852123	0.828159651	0.901581263	0.939656393	0.959649755	0.970824535	0.97746942	0.981631488	0.98434973	0.986184864
85.8	0.721468449	0.830066454	0.902796383	0.940499783	0.960270506	0.971306807	0.977862783	0.981966039	0.984644339	0.986451742
85.9	0.725220768	0.832064437	0.904058968	0.941368235	0.960905404	0.971797633	0.97826164	0.982304301	0.984941563	0.986720533
86	0.72910931	0.834154952	0.905369774	0.94226213	0.961554668	0.972297162	0.978666104	0.982646369	0.985241488	0.986991311
86.1	0.733134383	0.836339361	0.906729565	0.943181856	0.962218524	0.972805548	0.979076293	0.982992341	0.985544198	0.987264158
86.2	0.737296367	0.838619028	0.908139103	0.944127804	0.962897203	0.973322947	0.979492327	0.983342318	0.985849785	0.987539156
86.3	0.741595714	0.84099531	0.909599144	0.945100363	0.963590934	0.97384952	0.979914332	0.983696405	0.986158341	0.987816389
86.4	0.746032942	0.843469549	0.911110433	0.946099917	0.964299946	0.974385425	0.980342432	0.984054708	0.98646996	0.988095946
86.5	0.75060863	0.84604306	0.912673693	0.94712684	0.965024466	0.97493082	0.98077675	0.984417331	0.986784735	0.988377911
86.6	0.755323416	0.848717124	0.914289622	0.948181491	0.96576471	0.97548586	0.981217409	0.98478438	0.987102761	0.988662373
86.7	0.760177982	0.851492973	0.915958884	0.949264212	0.966520885	0.976050693	0.981664528	0.985155955	0.987424129	0.988949415
86.8	0.765173051	0.854371782	0.9176821	0.950375322	0.967293188	0.976625459	0.982118219	0.985532155	0.987748927	0.989239122
86.9	0.770309376	0.857354656	0.919459842	0.951515111	0.968081797	0.977210289	0.98257859	0.985913072	0.988077241	0.989531571
87	0.775587723	0.860442616	0.921292624	0.952683838	0.968886871	0.977805301	0.983045738	0.986298795	0.988409151	0.98982684
87.1	0.781008868	0.863636586	0.923180895	0.953881722	0.969708548	0.9784106	0.983519752	0.986689403	0.988744731	0.990124998
87.2	0.786573573	0.866937384	0.925125027	0.955108943	0.970546941	0.979026274	0.98400071	0.987084966	0.989084048	0.990426111
87.3	0.79228258	0.870345701	0.927125311	0.956365632	0.971402135	0.979652393	0.984488674	0.987485546	0.989427161	0.990730236
87.4	0.798136587	0.873862093	0.929181949	0.957651868	0.972274182	0.980289005	0.984983695	0.987891192	0.989774121	0.991037423
87.5	0.804136239	0.877486965	0.931295038	0.958967673	0.973163102	0.980936139	0.985485805	0.988301942	0.990124967	0.991347715
87.6	0.810282103	0.881220555	0.933464573	0.960313009	0.974068878	0.981593796	0.985995022	0.988717821	0.99047973	0.991661145
87.7	0.816574654	0.885062924	0.935690431	0.961687774	0.974991452	0.982261953	0.986511342	0.989138838	0.990838426	0.991977733
87.8	0.823014254	0.889013937	0.937972366	0.963091792	0.975930725	0.982940559	0.987034742	0.989564987	0.991201062	0.992297493
87.9	0.829601134	0.893073254	0.940310002	0.964524818	0.976886554	0.983629532	0.987565179	0.989996248	0.991567627	0.992620426
88	0.836335371	0.897240313	0.942702828	0.965986528	0.977858748	0.984328763	0.988102587	0.99043258	0.991938102	0.992946518
88.1	0.843216873	0.901514319	0.945150187	0.967476518	0.97884707	0.985038106	0.988646875	0.990873928	0.992312447	0.993275748
88.2	0.850245356	0.905894234	0.947651275	0.9689943	0.97985123	0.985757385	0.989197932	0.991320215	0.992690613	0.993608078
88.3	0.857420326	0.91037876	0.950205136	0.970539305	0.980870889	0.98648639	0.98975562	0.991771347	0.993072531	0.993943457
88.4	0.864741059	0.914966337	0.952810654	0.972110871	0.981905655	0.987224874	0.990319775	0.992227212	0.993458118	0.994281824
88.5	0.872206586	0.919655127	0.955466555	0.973708253	0.982955084	0.987972558	0.990890211	0.992687675	0.993847275	0.994623099
88.6	0.879815671	0.924443011	0.958171403	0.975330616	0.984018676	0.988729126	0.991466713	0.993152585	0.994239887	0.994967194
88.7	0.887566803	0.929327578	0.960923596	0.976977034	0.985095883	0.989494227	0.992049045	0.993621769	0.994635824	0.995314004
88.8	0.895458175	0.934306129	0.963721371	0.978646495	0.986186099	0.990267477	0.992636942	0.994095036	0.995034939	0.995663411
88.9	0.903487677	0.939375664	0.966562801	0.980337901	0.987288672	0.991048456	0.993230117	0.994572175	0.995437069	0.996015284
89	0.91165288	0.94453289	0.969445802	0.982050068	0.988402895	0.991836713	0.993828258	0.99505296	0.995842039	0.996369481
89.1	0.919951036	0.949774216	0.972368131	0.983781729	0.989528016	0.992631763	0.994431033	0.995537144	0.996249657	0.996725845
89.2	0.928379064	0.955095761	0.975327396	0.985531541	0.990663236	0.993433094	0.995038085	0.996024465	0.996659719	0.99708421
89.3	0.93693355	0.960493355	0.978321057	0.987298084	0.991807713	0.994240164	0.995649039	0.996514645	0.997072007	0.997444398
89.4	0.945610749	0.965962551	0.98134644	0.989079871	0.992960564	0.995052405	0.996263501	0.997007392	0.997486293	0.997806221
89.5	0.95440658	0.971498631	0.984400738	0.990875346	0.994120872	0.995869226	0.996881061	0.997502401	0.997902338	0.998169482
89.6	0.963316638	0.97709662	0.987481026	0.992682901	0.995287682	0.996690013	0.997501291	0.997999356	0.998319894	0.998533978
89.7	0.972336194	0.9827513	0.990584269	0.994500869	0.996460016	0.997514137	0.998123754	0.998497931	0.998738703	0.998899496
89.8	0.981460212	0.988457224	0.993707335	0.996327544	0.997636866	0.99834095	0.998747999	0.998997791	0.999158503	0.99926582
89.9	0.990683354	0.994208739	0.996847008	0.99816118	0.998817207	0.999169793	0.999373569	0.999498596	0.999579026	0.99963273
90	0	0	0	0	0	0	0	0	0	0
