# Supplementary material for: Enhanced surface plasmon resonance biosensor with graphene-black phosphorus heterostructure for ultra-high sensitivity refractive index detection with machine learning for behaviour prediction
Source: PLoS One. 2025 Nov 7;20(11):e0332356. doi: 10.1371/journal.pone.0332356 (PMC12594348; doi:10.1371/journal.pone.0332356)
Supplement: S1 Data — The Supporting Information contains simulation data generated using COMSOL Multiphysics. These files include Excel sheets summarizing the parametric variations and corresponding simulation results. (ZIP) [file pone.0332356.s001.zip › graphene/6.csv]

65	0.973398031	0.974418141	0.975112605	0.975570555	0.975851763	0.975995497	0.9760245	0.975941717	0.975682846	0.974979611
65.1	0.973297216	0.974351758	0.975071609	0.975548855	0.975845297	0.976001756	0.976042503	0.975973205	0.975746385	0.974425105
65.2	0.973193639	0.974283374	0.975029118	0.975525993	0.975837874	0.976007142	0.97605955	0.976003186	0.975802717	0.954113721
65.3	0.973087086	0.974212799	0.974984958	0.975501808	0.975829342	0.976011515	0.976075526	0.976031642	0.975853684	0.971905651
65.4	0.97297734	0.974139841	0.974938955	0.975476136	0.975819547	0.976014734	0.976090311	0.976058532	0.975900357	0.974864869
65.5	0.97286418	0.974064307	0.974890933	0.975448815	0.975808337	0.976016658	0.976103783	0.976083798	0.975943387	0.975348056
65.6	0.972747386	0.973986005	0.974840717	0.975419683	0.97579556	0.976017145	0.976115819	0.97610737	0.975983184	0.975549902
65.7	0.972626735	0.97390474	0.974788133	0.975388578	0.975781067	0.976016057	0.976126295	0.976129171	0.976020006	0.975672168
65.8	0.972502006	0.97382032	0.974733007	0.975355343	0.97576471	0.976013255	0.97613509	0.976149117	0.976054013	0.975760932
65.9	0.972372975	0.973732554	0.974675171	0.975319821	0.975746342	0.976008604	0.976142083	0.976167121	0.976085302	0.975831736
66	0.972239423	0.973641253	0.974614456	0.975281858	0.975725822	0.976001973	0.976147153	0.976183092	0.976113926	0.975891164
66.1	0.972101129	0.973546231	0.974550697	0.975241306	0.975703013	0.975993234	0.976150187	0.976196941	0.976139904	0.975942462
66.2	0.971957875	0.973447305	0.974483734	0.97519802	0.975677779	0.975982263	0.976151072	0.97620858	0.97616324	0.975987405
66.3	0.971809446	0.973344295	0.974413411	0.975151859	0.975649994	0.975968942	0.976149701	0.976217922	0.976183917	0.976027047
66.4	0.971655631	0.973237026	0.974339577	0.975102688	0.975619535	0.975953157	0.976145973	0.976224883	0.976201914	0.976062045
66.5	0.971496221	0.973125327	0.974262085	0.975050379	0.975586283	0.975934803	0.97613979	0.976229384	0.9762172	0.976092832
66.6	0.971331013	0.973009034	0.974180797	0.974994808	0.975550129	0.975913778	0.976131062	0.97623135	0.976229744	0.976119701
66.7	0.971159808	0.972887987	0.974095577	0.97493586	0.975510969	0.975889988	0.976119706	0.976230711	0.976239513	0.976142856
66.8	0.970982411	0.972762033	0.974006299	0.974873424	0.975468707	0.975863347	0.976105645	0.976227404	0.976246475	0.976162443
66.9	0.970798636	0.972631025	0.973912845	0.9748074	0.975423253	0.975833777	0.976088809	0.976221372	0.976250601	0.976178572
67	0.9706083	0.972494825	0.973815101	0.974737694	0.975374527	0.975801206	0.976069136	0.976212565	0.976251865	0.976191323
67.1	0.970411229	0.972353301	0.973712963	0.97466422	0.975322456	0.975765573	0.976046573	0.97620094	0.976250246	0.976200763
67.2	0.970207256	0.972206329	0.973606336	0.974586901	0.975266976	0.975726822	0.976021074	0.976186463	0.976245728	0.976206948
67.3	0.969996222	0.972053794	0.973495134	0.974505668	0.975208033	0.975684908	0.975992604	0.976169106	0.976238304	0.976209925
67.4	0.969777975	0.971895591	0.973379278	0.974420464	0.975145579	0.975639796	0.975961133	0.976148852	0.976227969	0.976209743
67.5	0.969552376	0.971731623	0.973258701	0.974331239	0.97507958	0.975591459	0.975926645	0.97612569	0.976214729	0.976206447
67.6	0.969319291	0.971561803	0.973133345	0.974237953	0.975010009	0.975539879	0.97588913	0.97609962	0.976198596	0.976200085
67.7	0.969078598	0.971386055	0.973003161	0.974140577	0.974936848	0.97548505	0.975848588	0.976070652	0.976179593	0.976190709
67.8	0.968830187	0.971204312	0.972868112	0.974039093	0.974860091	0.975426975	0.97580503	0.976038803	0.976157746	0.976178374
67.9	0.968573956	0.971016522	0.972728171	0.973933491	0.974779742	0.975365666	0.975758476	0.976004101	0.976133096	0.976163142
68	0.968309818	0.970822639	0.972583324	0.973823774	0.974695816	0.975301147	0.975708958	0.975966583	0.976105688	0.97614508
68.1	0.968037696	0.970622634	0.972433567	0.973709957	0.974608344	0.975233452	0.975656515	0.975926296	0.976075578	0.976124262
68.2	0.967757527	0.970416486	0.972278907	0.973592064	0.974517355	0.975162625	0.975601198	0.975883299	0.976042833	0.97610077
68.3	0.96746926	0.97020419	0.972119365	0.973470132	0.974422898	0.975088722	0.975543069	0.975837657	0.976007526	0.976074692
68.4	0.967172858	0.969985753	0.971954973	0.973344209	0.974325032	0.975011809	0.975482199	0.975789448	0.975969741	0.976046126
68.5	0.9668683	0.969761193	0.971785775	0.973214353	0.974223827	0.974931961	0.975418671	0.975738759	0.975929573	0.976015175
68.6	0.966555577	0.969530544	0.971611828	0.973080632	0.974119364	0.974849267	0.975352576	0.975685687	0.975887122	0.975981944
68.7	0.966234697	0.969293852	0.971433198	0.972943107	0.974011735	0.974763823	0.975284016	0.975630337	0.975842497	0.97594656
68.8	0.965905674	0.969051162	0.971249923	0.972801972	0.973901042	0.974675735	0.975213094	0.975572801	0.975795768	0.975909201
68.9	0.965568488	0.968802572	0.971062251	0.972657238	0.973787395	0.974585042	0.975139908	0.975513263	0.975747244	0.975869941
69	0.965223421	0.968548219	0.970870154	0.972509044	0.973670852	0.974492134	0.975064733	0.97545185	0.975696893	0.975828942
69.1	0.964870309	0.968288124	0.970673777	0.972357526	0.973551788	0.974396896	0.97498755	0.975388661	0.975644903	0.975786361
69.2	0.964509309	0.968022432	0.970473262	0.972202825	0.973430103	0.974299547	0.97490856	0.975323868	0.975591437	0.975742359
69.3	0.964140529	0.967751279	0.970268757	0.972045096	0.973306031	0.974200252	0.974827925	0.975257633	0.975536658	0.975697104
69.4	0.96376409	0.967474811	0.97006042	0.971884502	0.97317974	0.974099179	0.974745813	0.975190127	0.975480738	0.975650771
69.5	0.963380127	0.967193189	0.969848422	0.971721209	0.973051406	0.973996503	0.974662401	0.975121526	0.975423855	0.975603534
69.6	0.962988794	0.966906584	0.969632943	0.971555429	0.972921214	0.973892408	0.97457787	0.975052011	0.975366191	0.975555601
69.7	0.962590257	0.966615184	0.969414177	0.971387329	0.972789355	0.973787084	0.974492411	0.974981772	0.975307937	0.975507148
69.8	0.9621847	0.966319187	0.969192325	0.971217115	0.972656029	0.973680729	0.974406218	0.974911003	0.975249285	0.975458369
69.9	0.961772319	0.966018802	0.9689676	0.971044999	0.972521442	0.973573545	0.974319492	0.974839902	0.975190435	0.975409465
70	0.961353326	0.965714249	0.96874022	0.970871196	0.972385805	0.97346574	0.974232438	0.974768672	0.975131587	0.975360639
70.1	0.960927943	0.965405759	0.968510414	0.970695931	0.972249337	0.973357525	0.974145262	0.974697517	0.975072945	0.975312096
70.2	0.960496407	0.96509357	0.968278416	0.970519429	0.972112257	0.973249117	0.974058175	0.974626645	0.975014714	0.97526404
70.3	0.960058962	0.96477793	0.968044467	0.970341923	0.971974788	0.97314073	0.973971388	0.974556262	0.974957099	0.975216676
70.4	0.959615864	0.964459091	0.96780881	0.970163647	0.971837156	0.973032583	0.973885113	0.974486577	0.974900305	0.975170208
70.5	0.959167377	0.964137311	0.967571693	0.969984836	0.971699587	0.972924893	0.973799561	0.974417795	0.974844535	0.975124838
70.6	0.958713768	0.963812852	0.967333363	0.969805727	0.971562305	0.972817876	0.973714941	0.974350119	0.974789988	0.975080763
70.7	0.958255313	0.963485978	0.967094071	0.969626555	0.971425533	0.972711745	0.973631458	0.974283751	0.974736862	0.975038178
70.8	0.957792286	0.963156952	0.966854066	0.969447551	0.971289491	0.972606709	0.973549313	0.974218885	0.974685346	0.974997273
70.9	0.957324965	0.962826036	0.966613591	0.969268946	0.971154393	0.972502972	0.973468702	0.97415571	0.974635628	0.974958228
71	0.956853627	0.962493491	0.966372886	0.969090962	0.97102045	0.972400732	0.973389814	0.974094408	0.974587883	0.974921218
71.1	0.956378542	0.962159571	0.966132187	0.968913815	0.970887862	0.972300179	0.973312829	0.974035154	0.974542279	0.97488641
71.2	0.955899979	0.961824525	0.965891721	0.968737715	0.970756823	0.972201493	0.973237919	0.973978111	0.974498978	0.974853959
71.3	0.955418196	0.961488591	0.965651706	0.968562861	0.970627515	0.972104845	0.973165245	0.973923434	0.974458126	0.974824011
71.4	0.954933443	0.961151998	0.965412349	0.968389439	0.970500111	0.972010395	0.973094956	0.973871264	0.974419862	0.974796699
71.5	0.954445957	0.960814964	0.965173845	0.968217627	0.970374771	0.971918289	0.97302719	0.973821732	0.974384309	0.974772143
71.6	0.953955962	0.960477692	0.964936375	0.968047585	0.97025164	0.971828662	0.972962071	0.973774955	0.974351579	0.974750451
71.7	0.953463665	0.960140369	0.964700106	0.96787946	0.97013085	0.971741632	0.972899708	0.973731034	0.974321769	0.974731717
71.8	0.952969254	0.959803166	0.964465187	0.967713385	0.970012518	0.971657303	0.972840195	0.973690057	0.974294961	0.974716017
71.9	0.952472898	0.959466235	0.964231751	0.967549474	0.969896742	0.971575764	0.972783613	0.973652095	0.97427122	0.974703417
72	0.951974744	0.959129707	0.963999911	0.967387823	0.969783606	0.971497085	0.972730023	0.973617206	0.9742506	0.974693962
72.1	0.951474914	0.958793693	0.963769761	0.967228511	0.969673174	0.971421322	0.972679472	0.973585427	0.974233133	0.974687683
72.2	0.950973508	0.958458282	0.963541375	0.967071596	0.969565494	0.971348511	0.972631988	0.973556783	0.974218838	0.974684597
72.3	0.950470593	0.958123537	0.963314803	0.966917118	0.969460593	0.97127867	0.972587582	0.973531279	0.974207717	0.9746847
72.4	0.949966214	0.9577895	0.963090081	0.966765099	0.969358483	0.971211804	0.972546253	0.973508907	0.974199757	0.974687978
72.5	0.949460403	0.957456197	0.962867219	0.96661554	0.969259155	0.971147895	0.972507977	0.973489638	0.974194927	0.974694396
72.6	0.948953125	0.957123608	0.962646199	0.966468417	0.969162581	0.971086909	0.972472712	0.973473429	0.974193178	0.974703904
72.7	0.948444344	0.956791704	0.962426989	0.966323691	0.969068714	0.971028795	0.972440406	0.973460221	0.974194451	0.974716438
72.8	0.947933987	0.956460428	0.962209533	0.966181305	0.968977493	0.970973486	0.972410987	0.973449939	0.974198668	0.974731921
72.9	0.947421953	0.956129697	0.961993754	0.966041179	0.968888836	0.970920898	0.972384368	0.973442496	0.974205737	0.974750259
73	0.946908109	0.955799405	0.961779553	0.965903218	0.968802645	0.970870931	0.972360447	0.973437787	0.974215555	0.974771346
73.1	0.946392293	0.95546942	0.961566813	0.965767307	0.968718808	0.970823472	0.97233911	0.973435696	0.974228004	0.974795064
73.2	0.945874315	0.955139591	0.961355395	0.965633314	0.968637196	0.970778393	0.972320229	0.973436096	0.974242955	0.974821283
73.3	0.945353957	0.954809741	0.961145144	0.965501095	0.968557666	0.970735554	0.972303665	0.973438846	0.974260268	0.974849864
73.4	0.944830975	0.954479674	0.960935886	0.965370486	0.968480063	0.970694801	0.972289266	0.973443798	0.974279794	0.974880657
73.5	0.944305099	0.954149174	0.960727433	0.965241313	0.96840422	0.970655973	0.972276872	0.973450791	0.974301375	0.974913504
73.6	0.943776034	0.953818007	0.960519581	0.965113389	0.968329959	0.970618897	0.972266315	0.973459659	0.974324846	0.974948242
73.7	0.943243466	0.953485921	0.960312113	0.964986515	0.968257092	0.970583393	0.972257419	0.973470229	0.974350034	0.974984699
73.8	0.942707056	0.953152649	0.960104799	0.964860484	0.968185426	0.970549274	0.97225	0.973482323	0.974376764	0.9750227
73.9	0.942166448	0.952817912	0.9598974	0.96473508	0.968114758	0.970516347	0.972243874	0.973495757	0.974404854	0.975062067
74	0.94162127	0.952481417	0.959689669	0.964610081	0.968044881	0.970484414	0.972238848	0.973510344	0.974434122	0.975102617
74.1	0.941071133	0.952142862	0.959481349	0.964485258	0.967975584	0.970453277	0.97223473	0.973525898	0.974464383	0.97514417
74.2	0.940515638	0.951801936	0.959272181	0.96436038	0.967906654	0.970422732	0.972231327	0.973542229	0.974495452	0.975186542
74.3	0.939954374	0.951458322	0.959061899	0.964235212	0.967837875	0.970392579	0.972228444	0.973559149	0.974527144	0.975229552
74.4	0.939386921	0.951111698	0.958850236	0.964109522	0.967769035	0.970362614	0.972225889	0.973576472	0.974559278	0.975273021
74.5	0.938812854	0.950761741	0.958636924	0.963983073	0.967699919	0.97033264	0.972223471	0.973594014	0.974591675	0.975316772
74.6	0.938231746	0.950408126	0.958421698	0.963855635	0.967630317	0.97030246	0.972221004	0.973611595	0.974624158	0.975360633
74.7	0.937643166	0.950050528	0.958204293	0.963726979	0.967560023	0.970271883	0.972218307	0.97362904	0.974656557	0.975404438
74.8	0.937046687	0.949688629	0.95798445	0.963596881	0.967488836	0.970240721	0.972215202	0.973646179	0.974688708	0.975448024
74.9	0.936441884	0.949322112	0.957761914	0.963465124	0.967416561	0.970208795	0.97221152	0.973662849	0.974720452	0.975491237
75	0.93582834	0.94895067	0.95753644	0.963331498	0.967343011	0.970175933	0.972207099	0.973678896	0.974751639	0.97553393
75.1	0.935205645	0.948574003	0.957307789	0.9631958	0.967268006	0.97014197	0.972201784	0.97369417	0.974782126	0.975575965
75.2	0.934573402	0.948191824	0.957075734	0.96305784	0.967191379	0.970106751	0.97219543	0.973708535	0.974811781	0.97561721
75.3	0.933931226	0.947803855	0.956840059	0.962917438	0.967112969	0.970070133	0.972187902	0.973721861	0.974840478	0.975657545
75.4	0.933278751	0.947409837	0.956600561	0.962774424	0.967032629	0.970031981	0.972179075	0.973734031	0.974868103	0.975696859
75.5	0.932615627	0.947009523	0.956357054	0.962628643	0.966950225	0.969992173	0.972168836	0.973744936	0.974894554	0.975735052
75.6	0.931941527	0.946602687	0.956109363	0.962479955	0.966865635	0.969950599	0.972157083	0.973754481	0.974919738	0.975772034
75.7	0.931256147	0.946189122	0.955857334	0.962328233	0.96677875	0.969907163	0.972143727	0.97376258	0.974943574	0.975807726
75.8	0.93055921	0.94576864	0.955600829	0.962173369	0.966689477	0.969861781	0.972128691	0.973769162	0.974965993	0.975842062
75.9	0.929850467	0.94534108	0.955339732	0.962015269	0.966597738	0.969814383	0.972111911	0.973774167	0.974986938	0.975874987
76	0.9291297	0.944906303	0.955073945	0.961853858	0.96650347	0.969764917	0.972093339	0.973777549	0.975006364	0.975906458
76.1	0.928396726	0.944464198	0.954803393	0.961689082	0.96640663	0.969713341	0.972072938	0.973779275	0.975024241	0.975936444
76.2	0.927651398	0.944014681	0.954528023	0.961520902	0.966307187	0.969659633	0.972050687	0.973779324	0.97504055	0.975964928
76.3	0.926893607	0.9435577	0.954247809	0.961349303	0.966205131	0.969603785	0.972026579	0.973777691	0.975055284	0.975991903
76.4	0.926123286	0.94309323	0.953962746	0.961174289	0.96610047	0.969545804	0.972000624	0.973774385	0.975068452	0.976017379
76.5	0.925340411	0.942621282	0.953672857	0.960995887	0.96599323	0.969485716	0.971972844	0.973769427	0.975080075	0.976041375
76.6	0.924545003	0.942141901	0.953378193	0.960814146	0.965883457	0.969423562	0.971943279	0.973762854	0.975090188	0.976063923
76.7	0.923737134	0.941655166	0.95307883	0.960629136	0.965771215	0.969359403	0.971911982	0.973754717	0.975098839	0.976085072
76.8	0.922916925	0.941161195	0.952774876	0.960440952	0.965656589	0.969293313	0.971879025	0.973745081	0.975106089	0.976104878
76.9	0.922084549	0.940660143	0.952466465	0.960249712	0.965539682	0.969225387	0.971844492	0.973734026	0.975112014	0.976123415
77	0.921240235	0.940152204	0.952153763	0.96005556	0.96542062	0.969155737	0.971808486	0.973721646	0.975116702	0.976140767
77.1	0.920384269	0.939637614	0.951836968	0.959858662	0.965299548	0.96908449	0.971771123	0.973708049	0.975120255	0.97615703
77.2	0.919516996	0.939116651	0.951516307	0.95965921	0.965176632	0.969011795	0.971732535	0.973693358	0.975122789	0.976172314
77.3	0.91863882	0.938589634	0.951192041	0.959457421	0.965052057	0.968937814	0.971692872	0.973677709	0.97512443	0.976186741
77.4	0.917750209	0.938056926	0.950864461	0.959253538	0.964926031	0.96886273	0.971652297	0.973661253	0.97512532	0.976200444
77.5	0.916851693	0.937518934	0.950533892	0.959047827	0.964798781	0.968786741	0.971610987	0.973644152	0.975125611	0.976213568
77.6	0.915943869	0.936976111	0.95020069	0.958840581	0.964670555	0.968710064	0.971569137	0.973626585	0.975125469	0.976226269
77.7	0.915027396	0.936428952	0.949865245	0.958632117	0.964541617	0.968632928	0.971526951	0.973608738	0.975125068	0.976238712
77.8	0.914103	0.935877996	0.949527976	0.958422771	0.964412251	0.968555577	0.971484644	0.973590804	0.975124581	0.976251058
77.9	0.913171466	0.935323812	0.9491893	0.958212839	0.964282625	0.968478057	0.971442227	0.973572846	0.975124132	0.976263468
78	0.912233617	0.934767018	0.948849788	0.958002934	0.964153505	0.968401347	0.971400681	0.97355562	0.975124261	0.97627634
78.1	0.911290556	0.934208469	0.948509968	0.957793289	0.96402481	0.968325043	0.971359523	0.97353881	0.975124823	0.976289639
78.2	0.910343102	0.933648662	0.948170284	0.957584345	0.96389701	0.968249667	0.97131926	0.97352284	0.975126164	0.976303658
78.3	0.90939234	0.933088425	0.947831353	0.957376582	0.963770493	0.968175548	0.971280181	0.973507969	0.975128522	0.976318619
78.4	0.908439401	0.932528563	0.947493781	0.957170475	0.963645651	0.968103018	0.971242576	0.973494459	0.975132138	0.97633475
78.5	0.907485466	0.931969915	0.947158199	0.956966519	0.963522888	0.968032421	0.971206747	0.97348258	0.97513726	0.976352283
78.6	0.906531771	0.931413358	0.946825259	0.956765224	0.963402619	0.967964108	0.971173001	0.973472607	0.975144141	0.976371453
78.7	0.905579609	0.9308598	0.946495635	0.956567115	0.963285272	0.967898439	0.97114165	0.973464821	0.975153038	0.976392499
78.8	0.904630322	0.930310181	0.946170024	0.956372733	0.963171283	0.967835781	0.971113013	0.973459506	0.97516421	0.976415664
78.9	0.9036853	0.929765472	0.945849138	0.956182625	0.963061094	0.967776503	0.971087411	0.973456948	0.975177918	0.97644119
79	0.902745977	0.929226664	0.945533703	0.955997351	0.962955154	0.967720982	0.971065167	0.973457435	0.975194424	0.97646932
79.1	0.901813823	0.928694774	0.94522446	0.955817477	0.962853915	0.967669593	0.971046606	0.973461253	0.975213987	0.976500294
79.2	0.900890342	0.928170833	0.944922156	0.955643571	0.962757831	0.967622711	0.97103205	0.973468687	0.975236868	0.976534353
79.3	0.899977065	0.927655887	0.944627545	0.955476206	0.962667355	0.967580711	0.971021818	0.97348002	0.975263319	0.976571731
79.4	0.899075542	0.927150989	0.944341383	0.955315951	0.962582937	0.967543963	0.971016226	0.973495527	0.975293591	0.976612657
79.5	0.89818734	0.926657198	0.944064424	0.955163372	0.96250502	0.96751283	0.971015583	0.97351548	0.975327927	0.976657354
79.6	0.89731403	0.926175568	0.943797419	0.955019029	0.962434042	0.967487669	0.971020189	0.973540141	0.975366561	0.976706039
79.7	0.896457186	0.925707153	0.943541107	0.95488347	0.962370431	0.967468825	0.971030335	0.973569762	0.975409719	0.976758917
79.8	0.895618374	0.92525299	0.943296217	0.954757232	0.962314599	0.967456633	0.971046302	0.973604586	0.975457617	0.976816184
79.9	0.894799147	0.924814104	0.943063461	0.954640836	0.962266949	0.967451413	0.971068356	0.973644842	0.975510458	0.976878024
80	0.894001035	0.924391498	0.942843531	0.954534786	0.962227861	0.967453469	0.971096748	0.973690746	0.975568431	0.976944608
80.1	0.893225542	0.923986147	0.942637096	0.954439563	0.962197701	0.967463089	0.971131715	0.973742497	0.975631712	0.977016094
80.2	0.892474135	0.923598998	0.942444798	0.954355625	0.962176811	0.967480541	0.971173474	0.97380028	0.97570046	0.977092625
80.3	0.891748238	0.923230959	0.942267248	0.954283403	0.96216551	0.967506073	0.971222225	0.973864261	0.97577482	0.977174327
80.4	0.891049227	0.922882901	0.942105023	0.9542233	0.962164093	0.967539909	0.971278147	0.973934588	0.975854915	0.977261311
80.5	0.890378423	0.922555649	0.941958664	0.954175689	0.962172829	0.96758225	0.971341398	0.974011388	0.975940855	0.977353668
80.6	0.889737086	0.922249979	0.941828673	0.954140909	0.962191958	0.967633276	0.971412113	0.97409477	0.976032727	0.977451475
80.7	0.889126409	0.921966618	0.941715512	0.954119266	0.962221691	0.967693136	0.971490406	0.974184821	0.9761306	0.977554787
80.8	0.888547516	0.921706235	0.941619596	0.954111029	0.962262208	0.967761956	0.971576366	0.974281606	0.976234525	0.977663642
80.9	0.888001453	0.921469445	0.941541298	0.954116431	0.96231366	0.967839836	0.97167006	0.97438517	0.976344531	0.977778061
81	0.887489191	0.921256803	0.941480943	0.954135668	0.962376165	0.967926847	0.971771529	0.974495537	0.976460628	0.977898044
81.1	0.887011619	0.921068801	0.94143881	0.954168897	0.962449812	0.968023035	0.971880793	0.974612706	0.976582805	0.978023574
81.2	0.886569542	0.920905872	0.94141513	0.954216238	0.962534655	0.968128417	0.971997845	0.974736659	0.976711035	0.978154614
81.3	0.886163682	0.920768385	0.941410084	0.954277773	0.962630721	0.968242985	0.972122659	0.974867356	0.976845268	0.978291112
81.4	0.885794677	0.920656649	0.94142381	0.954353545	0.962738002	0.968366706	0.972255184	0.975004737	0.976985438	0.978432997
81.5	0.88546308	0.920570908	0.941456395	0.954443562	0.962856463	0.96849952	0.972395348	0.97514872	0.977131462	0.978580183
81.6	0.885169361	0.920511349	0.941507884	0.954547796	0.962986041	0.968641344	0.972543059	0.975299211	0.977283239	0.978732569
81.7	0.884913909	0.920478099	0.941578276	0.954666186	0.963126643	0.968792074	0.972698203	0.975456092	0.977440654	0.978890037
81.8	0.884697035	0.920471228	0.941667528	0.954798636	0.963278152	0.968951581	0.972860651	0.975619233	0.977603575	0.97905246
81.9	0.884518973	0.920490752	0.941775558	0.954945023	0.963440427	0.969119719	0.973030255	0.975788489	0.97777186	0.979219696
82	0.884379885	0.920536637	0.941902247	0.955105193	0.963613304	0.969296322	0.973206853	0.9759637	0.977945354	0.979391592
82.1	0.884279867	0.920608799	0.942047439	0.955278967	0.963796599	0.96948121	0.973390268	0.976144697	0.97812389	0.979567988
82.2	0.88421895	0.920707113	0.942210949	0.955466142	0.963990108	0.969674187	0.973580313	0.976331297	0.978307294	0.979748715
82.3	0.884197108	0.920831411	0.942392561	0.955666494	0.964193614	0.969875043	0.973776789	0.976523313	0.978495385	0.979933596
82.4	0.884214263	0.920981492	0.942592036	0.955879781	0.964406885	0.970083559	0.973979489	0.976720546	0.978687974	0.98012245
82.5	0.88427029	0.92115712	0.942809112	0.956105745	0.964629677	0.970299508	0.974188199	0.976922796	0.978884869	0.980315093
82.6	0.884365023	0.921358035	0.943043508	0.956344115	0.964861737	0.970522655	0.9744027	0.977129855	0.979085875	0.980511337
82.7	0.884498261	0.921583953	0.943294929	0.956594611	0.965102806	0.970752761	0.974622771	0.977341518	0.979290794	0.980710993
82.8	0.884669778	0.921834571	0.943563068	0.956856945	0.965352619	0.970989584	0.974848187	0.977557574	0.97949943	0.980913875
82.9	0.884879321	0.922109574	0.943847609	0.957130824	0.965610911	0.97123288	0.975078726	0.977777816	0.979711586	0.981119794
83	0.885126624	0.922408638	0.944148235	0.957415954	0.965877415	0.97148241	0.975314167	0.978002039	0.97992707	0.981328569
83.1	0.885411412	0.922731434	0.944464623	0.957712043	0.966151868	0.971737933	0.975554291	0.978230039	0.980145692	0.981540018
83.2	0.885733402	0.923077633	0.944796456	0.9580188	0.966434008	0.971999216	0.975798884	0.978461622	0.980367267	0.981753967
83.3	0.886092318	0.923446908	0.945143419	0.95833594	0.966723583	0.97226603	0.97604774	0.978696594	0.980591618	0.981970248
83.4	0.886487888	0.923838942	0.945505206	0.958663187	0.967020344	0.972538155	0.976300658	0.978934773	0.980818573	0.982188698
83.5	0.886919853	0.924253429	0.945881522	0.959000274	0.967324056	0.972815379	0.976557447	0.979175983	0.981047969	0.982409164
83.6	0.887387972	0.924690077	0.946272084	0.959346946	0.967634492	0.9730975	0.976817925	0.979420058	0.98127965	0.9826315
83.7	0.887892025	0.925148613	0.946676626	0.959702961	0.967951437	0.973384327	0.97708192	0.979666839	0.981513471	0.98285557
83.8	0.888431821	0.925628783	0.947094896	0.960068093	0.96827469	0.973675682	0.977349272	0.979916182	0.981749298	0.983081245
83.9	0.889007195	0.926130357	0.947526665	0.960442131	0.968604065	0.973971399	0.977619832	0.980167951	0.981987005	0.983308411
84	0.889618018	0.926653134	0.947971722	0.960824883	0.96893939	0.974271327	0.977893464	0.980422023	0.982226477	0.983536959
84.1	0.890264198	0.927196937	0.94842988	0.961216175	0.969280511	0.974575328	0.978170046	0.980678284	0.982467614	0.983766794
84.2	0.89094568	0.92776162	0.948900976	0.961615851	0.969627289	0.974883277	0.978449466	0.980936638	0.982710323	0.983997832
84.3	0.891662452	0.928347067	0.949384868	0.962023778	0.969979601	0.975195069	0.978731629	0.981196995	0.982954524	0.984229998
84.4	0.892414545	0.928953197	0.949881443	0.96243984	0.970337344	0.975510608	0.979016451	0.981459282	0.98320015	0.98446323
84.5	0.893202033	0.929579959	0.950390611	0.962863944	0.970700431	0.975829819	0.979303864	0.981723437	0.983447144	0.984697475
84.6	0.894025037	0.930227336	0.950912309	0.963296018	0.971068793	0.976152638	0.979593813	0.981989409	0.983695462	0.984932693
84.7	0.894883723	0.930895345	0.9514465	0.96373601	0.971442378	0.976479019	0.979886254	0.982257163	0.98394507	0.985168854
84.8	0.895778304	0.931584037	0.951993171	0.96418389	0.971821152	0.976808928	0.980181159	0.982526671	0.984195945	0.985405938
84.9	0.896709036	0.932293495	0.952552337	0.964639646	0.972205098	0.977142349	0.980478513	0.982797922	0.984448078	0.985643934
85	0.897676222	0.933023836	0.953124037	0.965103288	0.972594214	0.977479279	0.980778312	0.983070912	0.984701465	0.985882845
85.1	0.898680208	0.933775207	0.953708332	0.965574844	0.972988518	0.977819726	0.981080565	0.98334565	0.984956118	0.986122679
85.2	0.899721382	0.934547787	0.95430531	0.966054362	0.973388038	0.978163716	0.981385293	0.983622157	0.985212054	0.986363456
85.3	0.900800173	0.935341782	0.954915077	0.966541907	0.97379282	0.978511285	0.981692528	0.983900461	0.985469303	0.986605202
85.4	0.901917045	0.936157428	0.955537763	0.967037559	0.974202924	0.978862479	0.98200231	0.9841806	0.9857279	0.986847954
85.5	0.9030725	0.936994983	0.956173516	0.967541416	0.974618421	0.979217359	0.982314693	0.984462623	0.985987891	0.987091755
85.6	0.904267069	0.93785473	0.956822501	0.96805359	0.975039396	0.979575994	0.982629737	0.984746585	0.986249328	0.987336655
85.7	0.905501314	0.938736973	0.957484901	0.968574203	0.975465942	0.979938461	0.982947511	0.985032549	0.986512269	0.987582711
85.8	0.906775817	0.939642032	0.958160912	0.969103392	0.975898165	0.980304847	0.98326809	0.985320584	0.986776781	0.987829984
85.9	0.908091185	0.940570244	0.958850742	0.969641302	0.976336176	0.980675248	0.983591558	0.985610767	0.987042934	0.988078542
86	0.909448037	0.941521956	0.959554607	0.970188087	0.976780096	0.981049762	0.983918003	0.985903177	0.987310803	0.988328456
86.1	0.910847003	0.942497525	0.960272735	0.970743907	0.97723005	0.981428496	0.984247518	0.986197898	0.987580466	0.988579803
86.2	0.912288717	0.943497311	0.961005353	0.971308928	0.977686169	0.981811558	0.984580199	0.98649502	0.987852007	0.988832659
86.3	0.913773816	0.944521678	0.961752695	0.971883316	0.978148583	0.98219906	0.984916145	0.986794632	0.98812551	0.989087105
86.4	0.915302925	0.945570984	0.962514994	0.97246724	0.978617428	0.982591116	0.985255457	0.987096826	0.98840106	0.989343224
86.5	0.916876661	0.946645584	0.963292477	0.973060868	0.979092837	0.982987839	0.985598234	0.987401695	0.988678744	0.989601096
86.6	0.918495618	0.947745818	0.964085368	0.973664364	0.979574942	0.983389342	0.985944578	0.987709329	0.988958649	0.989860805
86.7	0.920160365	0.948872012	0.964893882	0.974277885	0.98006387	0.983795734	0.986294586	0.988019821	0.989240858	0.990122432
86.8	0.921871439	0.950024474	0.965718219	0.974901583	0.980559744	0.984207122	0.986648354	0.988333257	0.989525456	0.990386055
86.9	0.923629335	0.951203484	0.966558567	0.975535599	0.981062681	0.984623606	0.987005973	0.988649722	0.989812522	0.990651753
87	0.925434501	0.952409297	0.967415094	0.976180061	0.981572787	0.985045281	0.987367529	0.988969297	0.990102132	0.990919597
87.1	0.927287329	0.95364213	0.968287948	0.976835083	0.982090159	0.985472232	0.987733102	0.989292056	0.990394359	0.991189658
87.2	0.92918815	0.954902165	0.969177251	0.977500764	0.982614883	0.985904538	0.988102763	0.989618068	0.990689268	0.991462
87.3	0.931137222	0.956189538	0.970083099	0.978177182	0.983147028	0.986342264	0.988476576	0.989947394	0.990986918	0.99173668
87.4	0.933134727	0.95750434	0.971005557	0.978864396	0.983686652	0.986785466	0.988854594	0.990280088	0.991287362	0.992013752
87.5	0.935180764	0.958846607	0.971944656	0.979562439	0.984233792	0.987234184	0.989236861	0.990616192	0.991590645	0.992293259
87.6	0.937275335	0.960216321	0.97290039	0.980271323	0.984788469	0.987688445	0.989623408	0.990955742	0.991896802	0.992575239
87.7	0.939418345	0.9616134	0.973872715	0.98099103	0.985350684	0.988148262	0.990014253	0.991298759	0.99220586	0.992859719
87.8	0.941609595	0.963037701	0.974861545	0.981721513	0.985920416	0.988613629	0.990409402	0.991645256	0.992517833	0.99314672
87.9	0.943848769	0.964489009	0.97586675	0.982462697	0.986497621	0.989084523	0.990808844	0.991995232	0.992832727	0.993436249
88	0.946135437	0.965967039	0.976888153	0.983214473	0.987082232	0.989560904	0.991212555	0.992348672	0.993150537	0.993728306
88.1	0.948469041	0.96747143	0.977925529	0.9839767	0.987674159	0.99004271	0.991620496	0.99270555	0.993471243	0.994022879
88.2	0.950848898	0.969001745	0.978978606	0.9847492	0.988273284	0.990529862	0.992032608	0.993065825	0.993794815	0.994319945
88.3	0.95327419	0.970557466	0.980047055	0.985531764	0.988879464	0.991022259	0.992448818	0.993429441	0.994121211	0.99461947
88.4	0.955743963	0.972137993	0.981130501	0.986324143	0.98949253	0.99151978	0.992869037	0.993796328	0.994450375	0.994921409
88.5	0.958257125	0.973742643	0.982228511	0.987126053	0.990112284	0.992022282	0.993293156	0.994166402	0.994782237	0.995225703
88.6	0.960812442	0.975370653	0.983340603	0.987937174	0.990738504	0.9925296	0.99372105	0.994539563	0.995116715	0.995532283
88.7	0.96340854	0.977021172	0.98446624	0.988757149	0.991370939	0.993041552	0.994152576	0.994915696	0.995453717	0.995841069
88.8	0.966043904	0.978693269	0.985604833	0.989585585	0.992009311	0.99355793	0.994587575	0.995294674	0.995793132	0.996151967
88.9	0.968716876	0.98038593	0.986755741	0.990422053	0.992653318	0.99407851	0.995025872	0.995676354	0.996134843	0.996464874
89	0.971425664	0.982098064	0.987918273	0.991266091	0.993302631	0.994603045	0.995467274	0.996060578	0.996478715	0.996779675
89.1	0.974168338	0.983828501	0.989091691	0.992117203	0.993956898	0.995131272	0.995911573	0.996447176	0.996824607	0.997096245
89.2	0.976942841	0.985575995	0.990275209	0.992974863	0.994615744	0.995662909	0.996358547	0.996835968	0.997172363	0.997414448
89.3	0.979746988	0.987339234	0.991467998	0.993838513	0.995278771	0.996197655	0.99680796	0.997226759	0.997521818	0.997734141
89.4	0.98257848	0.989116839	0.992669191	0.994707571	0.995945562	0.996735198	0.997259564	0.997619344	0.997872798	0.99805517
89.5	0.985434904	0.990907368	0.993877881	0.995581427	0.996615683	0.997275208	0.997713098	0.998013509	0.998225121	0.998377375
89.6	0.988313745	0.992709327	0.995093129	0.996459451	0.997288682	0.997817344	0.998168292	0.99840903	0.998578595	0.998700589
89.7	0.991212398	0.994521172	0.996313967	0.997340992	0.997964094	0.998361255	0.998624868	0.998805679	0.998933024	0.999024638
89.8	0.994128175	0.996341318	0.997539403	0.998225385	0.998641442	0.99890658	0.99908254	0.999203218	0.999288206	0.999349344
89.9	0.997058315	0.998168144	0.998768423	0.999111951	0.999320242	0.999452953	0.999541016	0.999601406	0.999643934	0.999674526
90	0	0	0	0	0	0	0	0	0	0
