# Supplementary material for: Enhanced surface plasmon resonance biosensor with graphene-black phosphorus heterostructure for ultra-high sensitivity refractive index detection with machine learning for behaviour prediction
Source: PLoS One. 2025 Nov 7;20(11):e0332356. doi: 10.1371/journal.pone.0332356 (PMC12594348; doi:10.1371/journal.pone.0332356)
Supplement: S1 Data — The Supporting Information contains simulation data generated using COMSOL Multiphysics. These files include Excel sheets summarizing the parametric variations and corresponding simulation results. (ZIP) [file pone.0332356.s001.zip › WS2/1.4.csv]

65	0.823729511	0.941638356	0.965877174	0.973167806	0.975734773	0.976619009	0.976800243	0.976636329	0.976197368	0.97507257
65.1	0.796440701	0.937103604	0.96465281	0.972753344	0.975589525	0.976582224	0.976814408	0.976680644	0.976283554	0.973682794
65.2	0.763379541	0.931897392	0.963290341	0.972297415	0.975428557	0.976538396	0.976824817	0.976722058	0.976360856	0.810959684
65.3	0.723292971	0.92589869	0.961771893	0.971795771	0.975250463	0.976486922	0.976831161	0.976760481	0.976431418	0.972725613
65.4	0.674804578	0.918960464	0.960076848	0.971243684	0.975053717	0.97642716	0.976833112	0.976795786	0.976496477	0.975196871
65.5	0.616586674	0.910903333	0.958181345	0.970635875	0.974836662	0.976358428	0.976830328	0.976827823	0.976556773	0.975726285
65.6	0.547736518	0.901507597	0.956057678	0.969966439	0.974597494	0.976279999	0.976822448	0.976856425	0.976612753	0.975968141
65.7	0.468466211	0.890503264	0.953673563	0.969228756	0.974334244	0.976191101	0.976809094	0.976881405	0.976664685	0.976121626
65.8	0.381151479	0.877557713	0.950991246	0.968415387	0.974044765	0.976090909	0.976789871	0.976902565	0.976712719	0.97623652
65.9	0.291511844	0.862260708	0.947966417	0.96751795	0.973726704	0.975978541	0.976764364	0.976919692	0.976756924	0.976330356
66	0.209144179	0.844106777	0.94454687	0.966526985	0.973377485	0.975853058	0.976732141	0.976932563	0.976797314	0.97641073
66.1	0.146165006	0.822475705	0.940670866	0.965431777	0.972994279	0.975713448	0.976692747	0.976940946	0.976833862	0.976481422
66.2	0.113366793	0.796613435	0.936265101	0.964220168	0.972573972	0.975558641	0.976645707	0.976944599	0.976866513	0.976544504
66.3	0.115561678	0.765618879	0.931242207	0.962878322	0.972113133	0.975387465	0.976590521	0.976943273	0.976895188	0.976601196
66.4	0.149510526	0.728447907	0.925497639	0.961390449	0.971607972	0.975198675	0.976526672	0.976936708	0.976919794	0.976652249
66.5	0.206060865	0.6839561	0.918905833	0.959738483	0.971054295	0.974990925	0.976453602	0.976924638	0.976940224	0.976698144
66.6	0.274468273	0.631017886	0.911315425	0.95790169	0.970447451	0.97476276	0.976370732	0.976906787	0.976956362	0.976739193
66.7	0.345803644	0.568780265	0.902543351	0.955856208	0.969782273	0.974512608	0.976277453	0.976882871	0.976968084	0.9767756
66.8	0.414214307	0.497123552	0.892367582	0.953574489	0.969053008	0.974238764	0.976173115	0.976852597	0.97697526	0.976807497
66.9	0.476633096	0.417375924	0.880518263	0.951024635	0.968253239	0.973939378	0.976057035	0.976815662	0.976977755	0.976834966
67	0.53192787	0.333196917	0.866667103	0.948169596	0.96737579	0.973612437	0.975928485	0.976771753	0.976975433	0.976858054
67.1	0.580094582	0.251245106	0.850414986	0.944966193	0.966412623	0.97325575	0.975786693	0.976720544	0.97696815	0.976876786
67.2	0.62168776	0.180875001	0.831278224	0.941363952	0.965354713	0.972866924	0.975630837	0.976661698	0.976955764	0.976891169
67.3	0.657477706	0.132137322	0.808674657	0.93730367	0.964191905	0.972443343	0.975460039	0.976594866	0.976938127	0.976901197
67.4	0.688266898	0.112370276	0.781912384	0.932715678	0.962912748	0.971982142	0.97527336	0.976519681	0.97691509	0.976906856
67.5	0.71480295	0.123233421	0.750186803	0.927517732	0.961504298	0.971480185	0.975069799	0.976435763	0.976886502	0.976908127
67.6	0.73774485	0.160291016	0.712596538	0.921612426	0.959951895	0.970934019	0.974848278	0.976342713	0.976852208	0.976904987
67.7	0.757656317	0.215333127	0.668196692	0.914884052	0.95823889	0.970339844	0.97460764	0.976240114	0.976812051	0.97689741
67.8	0.775011686	0.279586024	0.61611881	0.907194776	0.956346332	0.969693475	0.974346641	0.976127525	0.976765872	0.97688537
67.9	0.790206629	0.345945663	0.555798595	0.898379996	0.9542526	0.96899029	0.974063939	0.976004485	0.976713508	0.97686884
68	0.803569914	0.409717986	0.487355099	0.888242772	0.951932963	0.968225179	0.973758087	0.975870505	0.97665479	0.976847792
68.1	0.815374483	0.468355283	0.412135846	0.876547189	0.949359058	0.967392479	0.973427521	0.975725072	0.976589546	0.976822201
68.2	0.825847176	0.520832255	0.333343492	0.86301062	0.946498277	0.966485909	0.973070548	0.975567637	0.976517601	0.976792042
68.3	0.835176967	0.56704908	0.256467669	0.84729498	0.943313034	0.965498485	0.972685332	0.975397623	0.97643877	0.976757291
68.4	0.843521781	0.607394818	0.189036657	0.828997356	0.939759881	0.964422434	0.972269882	0.975214413	0.976352864	0.976717926
68.5	0.851014088	0.642471603	0.139242515	0.807640975	0.935788456	0.963249086	0.971822031	0.975017352	0.976259687	0.976673923
68.6	0.85776545	0.672937746	0.113582678	0.782668451	0.931340362	0.961968756	0.971339425	0.97480574	0.976159031	0.976625261
68.7	0.863870213	0.699427048	0.114593156	0.753440966	0.926347364	0.960570601	0.970819496	0.974578828	0.976050679	0.976571912
68.8	0.8694085	0.72251272	0.140067949	0.719249804	0.920729922	0.959042463	0.970259434	0.974335799	0.975934367	0.976513794
68.9	0.874448562	0.742695686	0.184224728	0.679351239	0.914394893	0.957370615	0.96965612	0.974075812	0.975809968	0.976451132
69	0.879049263	0.76040533	0.239925533	0.633039976	0.907233005	0.95553992	0.969006466	0.973798042	0.975677169	0.976383654
69.1	0.883260625	0.776005297	0.300641999	0.579785778	0.899115732	0.953532834	0.968306539	0.973501368	0.975535675	0.976311411
69.2	0.887126224	0.789802148	0.361475635	0.519456565	0.889892182	0.951329823	0.96755241	0.973184777	0.975385224	0.976234386
69.3	0.890683765	0.802053499	0.419308644	0.452645019	0.879383961	0.948908725	0.966739676	0.972847131	0.975225519	0.976152556
69.4	0.893966059	0.812975816	0.47248382	0.381076507	0.867381323	0.946244391	0.965863499	0.972487202	0.975056241	0.976065892
69.5	0.897001765	0.822751201	0.520358362	0.307994855	0.853637315	0.943308225	0.964918549	0.972103666	0.974877048	0.975974363
69.6	0.899816013	0.831533188	0.562911626	0.23830533	0.83786209	0.940067649	0.963898959	0.971695093	0.974687575	0.975877933
69.7	0.902430908	0.839451584	0.600460981	0.178177443	0.819717151	0.93648547	0.962798251	0.971259937	0.97448743	0.975776562
69.8	0.90486596	0.846616494	0.633478623	0.1339241	0.798810435	0.932519135	0.961609271	0.970796526	0.974276193	0.975670199
69.9	0.907138446	0.853121639	0.66248336	0.11037175	0.774693717	0.928119856	0.960324103	0.970303051	0.974053411	0.975558791
70	0.90926371	0.85904708	0.687981902	0.109416194	0.746864898	0.923231585	0.958933977	0.96977755	0.973818597	0.975442271
70.1	0.911255418	0.864461463	0.710440399	0.12954167	0.714779304	0.917789804	0.957429163	0.969217896	0.973571227	0.975320565
70.2	0.913125779	0.869423862	0.730273401	0.166541041	0.677876418	0.911720109	0.955798849	0.968621781	0.973310736	0.975193583
70.3	0.914885722	0.873985299	0.747842249	0.214951027	0.635631293	0.904936553	0.954031	0.967986697	0.973036514	0.975061239
70.4	0.916545061	0.878190001	0.763458158	0.269443505	0.587642752	0.89733971	0.952112202	0.967309915	0.972747902	0.974923406
70.5	0.918112623	0.882076432	0.777387345	0.325689571	0.533771567	0.888814444	0.950027479	0.966588466	0.972444189	0.974779959
70.6	0.919596367	0.885678163	0.789856727	0.380642281	0.474337369	0.879227339	0.947760081	0.965819117	0.972124606	0.974630751
70.7	0.921003484	0.889024582	0.801059468	0.432431737	0.410366927	0.868423806	0.945291242	0.964998339	0.971788322	0.974475615
70.8	0.922340478	0.892141497	0.811160025	0.480095306	0.343851656	0.856224877	0.942599905	0.964122284	0.971434437	0.974314366
70.9	0.923613244	0.89505164	0.820298587	0.523291167	0.277918696	0.842423791	0.939662397	0.963186744	0.97106198	0.974146792
71	0.924827133	0.897775085	0.828594876	0.562062382	0.21676811	0.826782548	0.936452057	0.962187119	0.970669898	0.97397266
71.1	0.925987005	0.900329608	0.836151383	0.596666991	0.165230897	0.809028787	0.93293881	0.961118372	0.970257054	0.973791707
71.2	0.927097278	0.902730989	0.843056076	0.627466057	0.127920661	0.788853619	0.929088661	0.959974983	0.969822215	0.973603642
71.3	0.928161972	0.904993264	0.849384673	0.654854959	0.108183001	0.765911406	0.924863126	0.958750894	0.969364049	0.973408146
71.4	0.929184748	0.907128949	0.855202542	0.67922408	0.107252942	0.739823136	0.920218558	0.95743945	0.968881111	0.973204863
71.5	0.930168938	0.909149221	0.860566283	0.700938248	0.124010116	0.710185834	0.915105376	0.956033332	0.96837184	0.972993403
71.6	0.931117574	0.911064084	0.865525042	0.72032758	0.155427774	0.676591614	0.909467175	0.954524482	0.967834541	0.972773339
71.7	0.932033418	0.912882502	0.870121628	0.737684908	0.197458019	0.638661305	0.903239688	0.952904012	0.967267384	0.972544204
71.8	0.93291898	0.914612521	0.874393425	0.753266782	0.245947493	0.596098844	0.896349613	0.951162114	0.966668381	0.972305487
71.9	0.933776543	0.91626137	0.878373177	0.767296252	0.297287517	0.548773106	0.888713258	0.94928794	0.96603538	0.972056634
72	0.934608179	0.917835554	0.882089635	0.779966377	0.348715714	0.496832051	0.880235013	0.947269486	0.96536605	0.971797041
72.1	0.935415765	0.919340928	0.885568112	0.79144387	0.398341423	0.440847745	0.870805643	0.945093443	0.96465786	0.971526055
72.2	0.936201003	0.92078277	0.888830943	0.801872573	0.445016897	0.381977063	0.860300403	0.942745036	0.963908068	0.971242969
72.3	0.936965428	0.922165837	0.891897886	0.811376627	0.488155952	0.322100527	0.848577023	0.940207837	0.963113692	0.970947018
72.4	0.937710425	0.923494422	0.894786457	0.820063281	0.52756032	0.263874628	0.835473622	0.937463567	0.962271514	0.970637384
72.5	0.938437239	0.9247724	0.897512211	0.828025313	0.563278992	0.210616687	0.820806713	0.93449183	0.961378011	0.970313177
72.6	0.939146985	0.926003265	0.900088999	0.835343153	0.595505402	0.165959038	0.804369483	0.93126986	0.960429371	0.969973446
72.7	0.939840662	0.927190177	0.90252917	0.842086662	0.624507188	0.133284851	0.785930785	0.927772197	0.959421445	0.969617168
72.8	0.940519157	0.928335985	0.904843759	0.848316667	0.650581043	0.115073017	0.765235372	0.923970331	0.958349717	0.969243246
72.9	0.941183259	0.929443263	0.90704264	0.854086251	0.674025262	0.112371988	0.742006294	0.919832289	0.957209271	0.968850502
73	0.941833665	0.930514338	0.909134667	0.859441856	0.695124165	0.124608525	0.715950731	0.91532217	0.955994745	0.968437679
73.1	0.942470986	0.931551307	0.91112779	0.864424215	0.714140163	0.149800522	0.6867711	0.910399607	0.954700293	0.968003426
73.2	0.943095761	0.932556066	0.913029159	0.869069138	0.731310537	0.185066235	0.654183863	0.905019166	0.953319532	0.967546302
73.3	0.943708454	0.933530328	0.914845213	0.873408194	0.746847006	0.227221188	0.617949125	0.899129654	0.951845486	0.967064762
73.4	0.944309471	0.934475641	0.916581766	0.877469274	0.760936859	0.273274522	0.577914445	0.892673343	0.950270523	0.966557156
73.5	0.944899159	0.935393402	0.918244066	0.881277083	0.773744858	0.320732254	0.534075946	0.885585102	0.94858629	0.96602172
73.6	0.945477816	0.936284875	0.919836868	0.884853557	0.785415471	0.367710321	0.486657947	0.877791427	0.946783629	0.965456566
73.7	0.946045694	0.937151205	0.921364481	0.888218216	0.796075145	0.412912384	0.43620783	0.869209378	0.944852493	0.964859678
73.8	0.946603007	0.937993428	0.922830816	0.891388476	0.805834487	0.455536247	0.383694762	0.859745431	0.942781845	0.964228896
73.9	0.947149933	0.938812484	0.924239434	0.89437991	0.814790267	0.495157937	0.330589078	0.849294268	0.940559553	0.963561913
74	0.947686621	0.939609229	0.925593578	0.897206471	0.823027216	0.531622331	0.278886384	0.837737547	0.938172258	0.962856258
74.1	0.948213196	0.940384442	0.926896213	0.899880697	0.830619612	0.564953008	0.231033487	0.824942734	0.935605243	0.962109285
74.2	0.948729759	0.941138833	0.928150047	0.902413871	0.83763268	0.595283996	0.18972294	0.810762103	0.932842272	0.96131816
74.3	0.949236396	0.941873055	0.929357568	0.904816177	0.844123791	0.622811172	0.157557597	0.795032101	0.929865413	0.960479846
74.4	0.949733178	0.942587709	0.930521061	0.907096823	0.850143512	0.647759344	0.136641982	0.77757334	0.926654847	0.959591087
74.5	0.950220165	0.943283348	0.93164263	0.909264157	0.855736507	0.670360979	0.12820886	0.758191627	0.92318864	0.958648386
74.6	0.950697411	0.943960489	0.932724221	0.911325759	0.860942311	0.690843168	0.132401422	0.736680589	0.919442498	0.957647991
74.7	0.951164965	0.944619613	0.933767634	0.913288532	0.865795998	0.709420182	0.148284787	0.712826677	0.915389489	0.956585869
74.8	0.951622872	0.945261173	0.934774544	0.915158775	0.870328759	0.726289702	0.174074637	0.686417592	0.910999733	0.955457683
74.9	0.952071178	0.945885597	0.93574651	0.91694225	0.87456839	0.741631396	0.207494586	0.657255438	0.906240056	0.954258766
75	0.952509931	0.946493293	0.936684986	0.918644235	0.878539727	0.755606913	0.246147095	0.625176164	0.901073606	0.952984093
75.1	0.952939184	0.947084653	0.93759134	0.920269583	0.882265003	0.7683607	0.287808194	0.590076949	0.895459428	0.951628247
75.2	0.953358994	0.947660054	0.938466855	0.921822761	0.885764176	0.780021255	0.330606821	0.551952887	0.889352005	0.950185387
75.3	0.953769426	0.948219863	0.939312742	0.923307892	0.889055196	0.790702568	0.37309445	0.510943462	0.882700744	0.94864921
75.4	0.954170551	0.94876444	0.940130148	0.924728792	0.892154251	0.800505602	0.414234963	0.467387241	0.87544944	0.947012907
75.5	0.954562453	0.949294139	0.940920163	0.926088997	0.895075965	0.809519716	0.453349267	0.421879864	0.867535696	0.945269119
75.6	0.954945224	0.949809309	0.941683824	0.927391795	0.897833584	0.817824009	0.490042497	0.375325488	0.85889033	0.943409886
75.7	0.955318967	0.9503103	0.942422125	0.92864025	0.900439132	0.825488531	0.524131665	0.328966175	0.849436776	0.941426595
75.8	0.955683799	0.950797458	0.943136017	0.929837223	0.902903548	0.83257538	0.555582852	0.284369395	0.83909052	0.939309918
75.9	0.956039846	0.951271133	0.943826415	0.93098539	0.905236802	0.83913967	0.584461079	0.243354131	0.827758598	0.937049745
76	0.956387249	0.951731678	0.944494206	0.932087264	0.907448006	0.84523039	0.610892605	0.207845083	0.81533924	0.934635116
76.1	0.956726163	0.952179446	0.945140243	0.933145208	0.909545504	0.850891157	0.63503786	0.179663498	0.801721735	0.932054143
76.2	0.957056755	0.952614799	0.945765359	0.934161449	0.911536951	0.856160871	0.65707279	0.160288287	0.786786655	0.92929392
76.3	0.957379206	0.953038099	0.946370363	0.93513809	0.913429385	0.861074292	0.677176513	0.150641589	0.770406594	0.926340436
76.4	0.95769371	0.953449718	0.946956043	0.936077124	0.915229293	0.865662541	0.695523529	0.150956016	0.752447679	0.923178471
76.5	0.958000476	0.953850031	0.947523173	0.936980442	0.916942666	0.869953531	0.712279106	0.160760528	0.732772118	0.919791487
76.6	0.958299727	0.954239422	0.948072508	0.937849842	0.918575045	0.873972356	0.727596827	0.178985257	0.711242192	0.916161514
76.7	0.958591698	0.95461828	0.948604794	0.938687038	0.920131569	0.877741612	0.741617562	0.20415004	0.687726143	0.912269017
76.8	0.958876638	0.954987003	0.949120761	0.939493666	0.921617012	0.881281697	0.754469343	0.23458288	0.662106479	0.908092764
76.9	0.959154811	0.955345995	0.949621131	0.940271294	0.923035818	0.884611053	0.766267802	0.268618179	0.634291298	0.903609679
77	0.959426492	0.955695666	0.950106617	0.941021425	0.924392132	0.887746396	0.777116912	0.304743177	0.604229127	0.898794688
77.1	0.959691968	0.956036437	0.950577922	0.9417455	0.925689827	0.890702898	0.787109897	0.341683149	0.571927653	0.893620558
77.2	0.959951541	0.956368732	0.951035743	0.94244491	0.926932532	0.893494367	0.796330192	0.378432405	0.537476293	0.888057728
77.3	0.960205523	0.956692984	0.951480771	0.943120993	0.928123646	0.896133389	0.804852398	0.414246236	0.50107186	0.88207414
77.4	0.960454238	0.957009634	0.951913689	0.943775041	0.929266369	0.898631461	0.8127432	0.448609892	0.463045485	0.875635061
77.5	0.960698019	0.957319125	0.952335176	0.944408304	0.930363707	0.900999103	0.820062213	0.481197687	0.423887528	0.868702919
77.6	0.960937211	0.95762191	0.952745902	0.94502199	0.931418497	0.903245959	0.826862765	0.511831085	0.384265522	0.861237146
77.7	0.961172156	0.957918439	0.953146535	0.945617276	0.932433426	0.905380891	0.833192595	0.54044078	0.345028741	0.853194033
77.8	0.961403252	0.958209197	0.953537748	0.946195298	0.933411021	0.90741205	0.839094489	0.56703494	0.30719241	0.844526631
77.9	0.961630837	0.958494626	0.953920185	0.946757156	0.934353684	0.909346952	0.844606837	0.591674042	0.271895739	0.835184682
78	0.961855297	0.958775204	0.954294501	0.947303925	0.935263692	0.911192535	0.849764135	0.614451737	0.24033159	0.825114626
78.1	0.962077016	0.959051401	0.954661342	0.947836646	0.936143205	0.912955217	0.854597422	0.635480802	0.213651703	0.814259686
78.2	0.962296383	0.959323692	0.955021347	0.948356332	0.936994276	0.914640941	0.85913467	0.654883157	0.192858751	0.802560185
78.3	0.962513791	0.95959255	0.955375147	0.948863967	0.93781886	0.916255221	0.863401123	0.672782989	0.178702751	0.789953721
78.4	0.962729633	0.959858451	0.955723367	0.949360508	0.938618816	0.917803177	0.867419602	0.689302201	0.171601628	0.77637596
78.5	0.962944309	0.960121865	0.956066621	0.949846884	0.939395914	0.919289571	0.871210769	0.704557533	0.171602138	0.761761434
78.6	0.963158213	0.960383262	0.956405515	0.950323997	0.94015184	0.920718836	0.874793356	0.718658881	0.178388597	0.746044764
78.7	0.963371742	0.960643107	0.956740643	0.950792721	0.940888201	0.922095102	0.878184375	0.731708441	0.191335694	0.729162304
78.8	0.96358529	0.96090186	0.95707259	0.951253903	0.941606528	0.923422222	0.881399295	0.743800414	0.20959221	0.711054314
78.9	0.963799243	0.961159974	0.957401924	0.951708361	0.942308277	0.924703791	0.884452204	0.75502107	0.232177797	0.691667745
79	0.964013987	0.961417892	0.957729201	0.952156885	0.942994835	0.925943165	0.887355947	0.76544905	0.258075694	0.670959754
79.1	0.964229896	0.961676048	0.958054961	0.952600238	0.94366752	0.927143479	0.89012225	0.775155801	0.286309083	0.648902028
79.2	0.964447338	0.961934865	0.958379728	0.953039149	0.944327582	0.928307661	0.892761829	0.784206076	0.315995052	0.625485987
79.3	0.964666669	0.962194751	0.958704003	0.953474319	0.944976208	0.929438445	0.895284488	0.792658472	0.346375763	0.600728877
79.4	0.964888233	0.962456101	0.959028273	0.953906417	0.94561452	0.930538384	0.897699205	0.800565959	0.376830174	0.574680689
79.5	0.965112359	0.962719293	0.959352998	0.954336077	0.946243578	0.931609858	0.900014205	0.807976388	0.40687138	0.54743172
79.6	0.965339364	0.962984685	0.959678618	0.954763903	0.946864379	0.932655087	0.902237031	0.814932984	0.436134759	0.519120415
79.7	0.965569545	0.963252618	0.960005549	0.955190462	0.94747786	0.933676137	0.9043746	0.821474784	0.464361313	0.489940957
79.8	0.96580318	0.963523409	0.960334178	0.955616285	0.948084895	0.934674929	0.906433261	0.82763706	0.491379469	0.460149798
79.9	0.966040529	0.963797356	0.960664869	0.956041868	0.948686301	0.935653246	0.908418841	0.833451684	0.517087446	0.430070125
80	0.96628183	0.964074729	0.960997953	0.956467668	0.949282834	0.936612738	0.910336686	0.838947477	0.541437403	0.400093064
80.1	0.966527298	0.964355776	0.961333735	0.956894105	0.94987519	0.937554931	0.9121917	0.844150509	0.564421892	0.370674332
80.2	0.966777124	0.964640718	0.961672488	0.957321561	0.950464008	0.938481227	0.913988384	0.84908438	0.586062714	0.342325216
80.3	0.967031474	0.964929748	0.962014454	0.957750376	0.951049868	0.939392916	0.91573086	0.85377046	0.606402029	0.315597115
80.4	0.967290491	0.965223031	0.962359844	0.958180853	0.951633295	0.940291176	0.917422908	0.858228119	0.625495441	0.291059576
80.5	0.967554289	0.965520704	0.962708835	0.958613255	0.952214755	0.94117708	0.919067985	0.862474916	0.643406743	0.269272713
80.6	0.967822956	0.965822877	0.963061573	0.959047805	0.952794661	0.9420516	0.92066925	0.866526787	0.660204003	0.250755949
80.7	0.968096554	0.966129626	0.963418169	0.959484686	0.953373371	0.942915612	0.922229589	0.870398193	0.675956725	0.235956011
80.8	0.968375117	0.966441003	0.963778704	0.959924043	0.953951191	0.943769898	0.923751633	0.874102271	0.690733834	0.225217722
80.9	0.968658654	0.966757028	0.964143225	0.960365983	0.954528376	0.944615154	0.925237776	0.877650958	0.704602298	0.218761173
81	0.968947144	0.967077694	0.964511749	0.960810575	0.955105131	0.945451993	0.926690194	0.881055107	0.717626224	0.216668211
81.1	0.969240545	0.967402965	0.96488426	0.961257853	0.955681613	0.94628095	0.928110859	0.88432459	0.729866308	0.218879895
81.2	0.969538785	0.967732779	0.965260714	0.961707816	0.956257937	0.947102483	0.929501556	0.887468391	0.741379534	0.225205028
81.3	0.96984177	0.968067048	0.965641038	0.962160429	0.956834171	0.947916985	0.9308639	0.890494689	0.752219068	0.235338233
81.4	0.970149384	0.968405659	0.966025132	0.962615627	0.957410346	0.948724779	0.932199343	0.893410935	0.762434273	0.248884882
81.5	0.970461488	0.968748476	0.966412871	0.963073313	0.957986453	0.949526132	0.933509191	0.896223924	0.77207081	0.265389577
81.6	0.970777922	0.969095342	0.966804105	0.963533368	0.95856245	0.950321254	0.934794619	0.898939849	0.781170798	0.284364887
81.7	0.971098508	0.969446077	0.967198663	0.963995642	0.959138262	0.951110303	0.936056675	0.901564366	0.789773014	0.305317623
81.8	0.971423052	0.969800489	0.967596356	0.964459967	0.959713786	0.951893392	0.9372963	0.904102641	0.7979131	0.327770783
81.9	0.971751343	0.970158363	0.967996974	0.964926151	0.96028889	0.952670593	0.938514329	0.906559397	0.805623787	0.3512802
82	0.972083158	0.970519475	0.968400294	0.965393988	0.960863425	0.95344194	0.939711511	0.908938958	0.812935116	0.375445772
82.1	0.972418264	0.970883588	0.96880608	0.965863255	0.961437217	0.954207435	0.94088851	0.911245286	0.81987465	0.399917736
82.2	0.972756416	0.971250454	0.969214086	0.966333716	0.962010079	0.954967053	0.942045918	0.913482019	0.826467683	0.424398805
82.3	0.973097363	0.971619818	0.969624056	0.966805128	0.962581811	0.955720744	0.943184263	0.9156525	0.83273743	0.448643142
82.4	0.97344085	0.97199142	0.970035728	0.967277238	0.9631522	0.956468441	0.944304019	0.917759808	0.838705211	0.472453126
82.5	0.973786617	0.972364997	0.970448839	0.967749791	0.963721029	0.957210058	0.945405607	0.919806787	0.84439062	0.495674753
82.6	0.974134406	0.972740284	0.970863121	0.968222527	0.964288075	0.957945502	0.94648941	0.921796067	0.849811678	0.518192342
82.7	0.974483955	0.973117017	0.97127831	0.968695189	0.964853114	0.958674668	0.947555775	0.923730087	0.854984977	0.539923068
82.8	0.97483501	0.973494936	0.971694142	0.969167522	0.965415925	0.95939745	0.948605018	0.925611116	0.85992581	0.560811661
82.9	0.975187317	0.973873783	0.972110361	0.969639274	0.965976287	0.96011374	0.949637435	0.927441271	0.864648294	0.580825509
83	0.97554063	0.974253308	0.972526714	0.970110202	0.966533988	0.960823429	0.950653299	0.929222534	0.869165472	0.599950265
83.1	0.97589471	0.974633269	0.972942959	0.97058007	0.967088824	0.961526417	0.951652873	0.930956765	0.873489417	0.61818603
83.2	0.976249328	0.975013434	0.973358863	0.971048653	0.967640598	0.962222608	0.95263641	0.93264572	0.877631317	0.635544088
83.3	0.976604264	0.975393579	0.973774204	0.971515737	0.96818913	0.962911916	0.953604154	0.934291056	0.881601561	0.652044177
83.4	0.976959309	0.975773496	0.974188772	0.971981122	0.968734247	0.963594266	0.954556349	0.935894349	0.885409806	0.667712238
83.5	0.977314269	0.976152985	0.974602372	0.972444622	0.969275797	0.964269595	0.95549324	0.9374571	0.889065048	0.682578581
83.6	0.977668959	0.976531865	0.975014823	0.972906066	0.969813638	0.964937856	0.956415074	0.938980744	0.89257568	0.696676424
83.7	0.978023211	0.976909966	0.975425959	0.973365301	0.970347649	0.965599016	0.957322102	0.940466658	0.895949543	0.710040723
83.8	0.978376872	0.977287135	0.975835631	0.973822188	0.970877724	0.966253059	0.958214585	0.941916168	0.899193978	0.722707276
83.9	0.978729801	0.977663233	0.976243705	0.974276607	0.971403777	0.966899986	0.959092789	0.943330556	0.90231587	0.734712018
84	0.979081877	0.978038139	0.976650066	0.974728457	0.971925738	0.967539815	0.959956992	0.944711062	0.905321683	0.746090503
84.1	0.979432989	0.978411748	0.977054614	0.975177652	0.972443558	0.968172585	0.960807483	0.946058892	0.9082175	0.756877508
84.2	0.979783047	0.97878397	0.977457267	0.975624127	0.972957207	0.968798349	0.961644561	0.947375221	0.911009054	0.767106762
84.3	0.980131974	0.979154734	0.977857962	0.976067833	0.973466671	0.969417183	0.962468538	0.948661193	0.913701753	0.776810747
84.4	0.980479709	0.979523982	0.97825665	0.976508741	0.973971957	0.970029177	0.963279736	0.949917932	0.916300711	0.78602058
84.5	0.980826206	0.979891675	0.978653302	0.976946838	0.97447309	0.970634441	0.964078494	0.951146535	0.918810769	0.794765934
84.6	0.981171436	0.980257788	0.979047902	0.977382129	0.974970114	0.971233104	0.964865157	0.95234808	0.921236517	0.803075012
84.7	0.981515384	0.980622314	0.979440454	0.977814637	0.975463089	0.971825309	0.965640087	0.953523627	0.923582311	0.810974541
84.8	0.981858048	0.980985258	0.979830976	0.978244398	0.975952091	0.972411218	0.966403655	0.954674217	0.925852292	0.818489796
84.9	0.982199443	0.98134664	0.9802195	0.978671469	0.976437215	0.972991007	0.967156243	0.955800876	0.928050402	0.825644634
85	0.982539595	0.981706497	0.980606073	0.979095916	0.97691857	0.973564869	0.967898244	0.956904614	0.930180397	0.832461545
85.1	0.982878544	0.982064876	0.980990758	0.979517826	0.97739628	0.974133009	0.96863006	0.957986426	0.932245857	0.838961705
85.2	0.983216341	0.982421838	0.981373629	0.979937293	0.977870482	0.974695647	0.969352102	0.959047293	0.934250205	0.845165039
85.3	0.983553051	0.982777456	0.981754773	0.98035443	0.978341327	0.975253014	0.970064789	0.960088182	0.93619671	0.851090286
85.4	0.983888747	0.983131813	0.982134288	0.980769356	0.978808979	0.975805354	0.970768548	0.961110046	0.938088498	0.856755058
85.5	0.984223513	0.983485004	0.982512283	0.981182206	0.979273611	0.97635292	0.97146381	0.962113823	0.939928563	0.862175908
85.6	0.984557444	0.983837133	0.982888878	0.981593122	0.979735407	0.976895975	0.972151013	0.96310044	0.941719774	0.867368391
85.7	0.984890641	0.984188311	0.9832642	0.982002257	0.980194561	0.977434788	0.972830598	0.964070806	0.943464879	0.872347124
85.8	0.985223214	0.98453866	0.983638386	0.98240977	0.980651273	0.977969638	0.973503009	0.965025817	0.945166516	0.877125844
85.9	0.985555279	0.984888307	0.984011578	0.982815829	0.981105753	0.978500809	0.974168692	0.965966354	0.946827214	0.881717464
86	0.985886958	0.985237384	0.984383925	0.983220608	0.981558212	0.979028588	0.974828093	0.966893283	0.948449401	0.886134127
86.1	0.986218378	0.98558603	0.984755581	0.983624284	0.982008871	0.979553267	0.975481659	0.967807452	0.950035409	0.89038725
86.2	0.986549671	0.985934387	0.985126705	0.984027041	0.982457951	0.98007514	0.976129832	0.968709694	0.951587475	0.894487575
86.3	0.98688097	0.9862826	0.985497458	0.984429063	0.982905676	0.980594502	0.976773055	0.969600823	0.953107749	0.898445212
86.4	0.987212412	0.986630817	0.985868003	0.984830539	0.983352273	0.981111648	0.977411764	0.970481636	0.954598294	0.902269677
86.5	0.987544135	0.986979187	0.986238505	0.985231655	0.983797967	0.981626871	0.97804639	0.971352911	0.956061089	0.905969933
86.6	0.987876277	0.987327858	0.986609127	0.985632599	0.984242983	0.982140463	0.978677358	0.972215404	0.957498037	0.909554422
86.7	0.988208973	0.987676979	0.986980034	0.986033558	0.984687545	0.982652709	0.979305085	0.973069852	0.958910958	0.9130311
86.8	0.988542362	0.988026695	0.987351386	0.986434714	0.98513187	0.983163892	0.979929978	0.973916971	0.9603016	0.916407465
86.9	0.988876574	0.98837715	0.987723342	0.986836249	0.985576174	0.983674288	0.980552434	0.974757453	0.961671635	0.919690587
87	0.989211739	0.988728484	0.988096055	0.987238336	0.986020666	0.984184165	0.98117284	0.975591965	0.963022664	0.922887132
87.1	0.989547984	0.989080831	0.988469674	0.987641147	0.986465548	0.984693781	0.981791567	0.976421153	0.964356217	0.926003387
87.2	0.989885426	0.989434321	0.988844342	0.988044843	0.986911015	0.985203388	0.982408973	0.977245635	0.965673754	0.929045283
87.3	0.990224179	0.989789075	0.989220195	0.988449578	0.987357251	0.985713222	0.983025402	0.978066003	0.966976667	0.932018412
87.4	0.99056435	0.99014521	0.98959736	0.9888555	0.987804433	0.98622351	0.98364118	0.978882822	0.968266279	0.93492805
87.5	0.990906036	0.990502832	0.989975955	0.989262745	0.988252725	0.986734466	0.984256617	0.979696629	0.969543849	0.937779171
87.6	0.991249327	0.990862037	0.990356089	0.989671437	0.988702279	0.987246289	0.984872003	0.980507929	0.970810568	0.940576465
87.7	0.991594303	0.991222914	0.99073786	0.990081691	0.989153234	0.987759161	0.985487609	0.981317201	0.972067563	0.943324355
87.8	0.991941033	0.991585539	0.991121356	0.990493609	0.989605717	0.988273252	0.986103686	0.982124892	0.973315895	0.946027004
87.9	0.992289575	0.991949977	0.991506649	0.990907279	0.990059837	0.98878871	0.986720463	0.982931416	0.974556565	0.948688339
88	0.992639977	0.992316281	0.991893803	0.991322776	0.990515692	0.989305671	0.987338147	0.983737158	0.975790508	0.951312053
88.1	0.992992274	0.992684491	0.992282865	0.991740161	0.990973362	0.989824248	0.987956922	0.984542468	0.977018599	0.953901624
88.2	0.993346488	0.993054636	0.992673871	0.992159479	0.991432909	0.990344538	0.988576952	0.985347665	0.97824165	0.956460322
88.3	0.993702629	0.993426729	0.99306684	0.99258076	0.991894382	0.990866618	0.989198372	0.986153034	0.979460416	0.95899122
88.4	0.994060695	0.993800771	0.993461779	0.99300402	0.99235781	0.991390546	0.989821299	0.98695883	0.980675591	0.961497209
88.5	0.994420667	0.994176749	0.993858679	0.993429259	0.992823206	0.991916358	0.990445823	0.987765273	0.981887813	0.963981003
88.6	0.994782518	0.994554635	0.994257518	0.993856459	0.993290567	0.992444075	0.99107201	0.988572552	0.983097664	0.966445149
88.7	0.995146204	0.994934388	0.994658258	0.99428559	0.993759869	0.992973696	0.991699905	0.989380823	0.984305673	0.968892041
88.8	0.995511668	0.995315955	0.995060847	0.994716603	0.994231076	0.993505199	0.992329528	0.990190212	0.985512316	0.971323927
88.9	0.995878843	0.995699267	0.995465219	0.995149437	0.994704133	0.994038546	0.992960877	0.991000818	0.98671802	0.973742919
89	0.996247647	0.996084243	0.995871295	0.995584015	0.995178968	0.994573681	0.993593929	0.991812706	0.987923165	0.976151002
89.1	0.996617988	0.996470791	0.996278981	0.996020246	0.995655497	0.995110531	0.99422864	0.992625917	0.989128086	0.978550049
89.2	0.996989761	0.996858806	0.996688173	0.996458026	0.996133619	0.995649003	0.994864946	0.993440468	0.990333077	0.980941823
89.3	0.997362852	0.997248172	0.997098755	0.996897239	0.996613219	0.996188994	0.995502767	0.994256348	0.991538395	0.983327997
89.4	0.997737137	0.997638763	0.997510599	0.997337758	0.997094173	0.996730383	0.996142003	0.995073526	0.99274426	0.985710156
89.5	0.998112483	0.998030445	0.997923568	0.997779444	0.997576342	0.997273038	0.996782542	0.995891954	0.993950864	0.988089817
89.6	0.998488749	0.998423075	0.998337519	0.99822215	0.998059579	0.997816817	0.997424258	0.996711562	0.995158371	0.990468431
89.7	0.998865788	0.998816503	0.998752298	0.998665722	0.998543728	0.998361566	0.998067012	0.997532269	0.996366921	0.992847402
89.8	0.999243448	0.999210573	0.999167747	0.999109999	0.999028628	0.998907124	0.998710657	0.998353981	0.997576638	0.995228096
89.9	0.999621572	0.999605126	0.999583703	0.999554815	0.999514109	0.999453326	0.999355039	0.999176595	0.998787631	0.997611853
90	0	0	0	0	0	0	0	0	0	0
