# Supplementary material for: Enhanced surface plasmon resonance biosensor with graphene-black phosphorus heterostructure for ultra-high sensitivity refractive index detection with machine learning for behaviour prediction
Source: PLoS One. 2025 Nov 7;20(11):e0332356. doi: 10.1371/journal.pone.0332356 (PMC12594348; doi:10.1371/journal.pone.0332356)
Supplement: S1 Data — The Supporting Information contains simulation data generated using COMSOL Multiphysics. These files include Excel sheets summarizing the parametric variations and corresponding simulation results. (ZIP) [file pone.0332356.s001.zip › WS2/2.4.csv]

65	0.937776812	0.960661667	0.969632727	0.973582682	0.97540031	0.976201634	0.976469543	0.976418801	0.976078758	0.975057674
65.1	0.934190313	0.959342959	0.969070912	0.973327502	0.975287533	0.976162442	0.976472762	0.976451715	0.976155277	0.973880504
65.2	0.930236555	0.957913889	0.968467466	0.973053885	0.975165543	0.976118123	0.976472694	0.976481718	0.976222817	0.874934232
65.3	0.925870978	0.956363813	0.96781903	0.972760497	0.975033695	0.97606831	0.976469112	0.976508746	0.976283509	0.972483467
65.4	0.921042793	0.9546809	0.967121949	0.972445913	0.97489131	0.976012618	0.976461778	0.976532707	0.976338584	0.975118162
65.5	0.915694038	0.952851979	0.966372242	0.972108608	0.974737674	0.97595065	0.976450446	0.976553489	0.976388784	0.975646427
65.6	0.909758486	0.950862363	0.965565565	0.971746948	0.974572035	0.975881992	0.97643486	0.97657096	0.976434565	0.975879953
65.7	0.903160411	0.948695648	0.964697173	0.971359184	0.974393599	0.975806215	0.976414758	0.976584978	0.976476208	0.976024559
65.8	0.895813181	0.946333485	0.96376188	0.970943438	0.974201532	0.975722875	0.976389869	0.976595388	0.976513876	0.976130579
65.9	0.887617695	0.943755316	0.962754007	0.970497693	0.973994951	0.975631511	0.976359916	0.976602026	0.976547655	0.976215545
66	0.878460669	0.940938075	0.961667326	0.970019782	0.973772927	0.975531645	0.976324616	0.976604725	0.976577579	0.976287008
66.1	0.868212795	0.937855834	0.960495002	0.969507372	0.973534476	0.975422778	0.976283679	0.976603307	0.97660364	0.976348713
66.2	0.856726868	0.934479419	0.959229524	0.96895795	0.973278558	0.975304396	0.976236808	0.976597596	0.976625807	0.976402717
66.3	0.843835994	0.930775945	0.957862621	0.968368807	0.973004074	0.975175966	0.976183703	0.976587408	0.976644026	0.976450229
66.4	0.829352097	0.926708302	0.956385181	0.967737015	0.972709856	0.97503693	0.976124053	0.976572559	0.97665823	0.976492002
66.5	0.813065089	0.922234557	0.954787147	0.967059413	0.972394668	0.974886706	0.976057543	0.976552863	0.976668342	0.97652852
66.6	0.794743233	0.917307282	0.953057406	0.966332578	0.972057196	0.974724692	0.975983851	0.976528131	0.976674278	0.976560102
66.7	0.774135503	0.911872781	0.951183662	0.965552802	0.971696043	0.974550259	0.975902648	0.976498175	0.976675948	0.976586962
66.8	0.750977128	0.905870228	0.949152293	0.964716065	0.971309723	0.974362749	0.975813599	0.976462805	0.976673259	0.976609244
66.9	0.724999897	0.899230693	0.946948185	0.963818002	0.970896654	0.974161475	0.975716358	0.976421832	0.976666117	0.976627043
67	0.695949405	0.891876073	0.944554554	0.962853869	0.970455147	0.97394572	0.975610574	0.976375065	0.976654429	0.976640423
67.1	0.663611762	0.883717913	0.94195273	0.961818504	0.969983401	0.973714731	0.975495885	0.976322312	0.9766381	0.976649425
67.2	0.627852614	0.874656163	0.939121928	0.960706286	0.969479489	0.973467719	0.97537192	0.976263385	0.976617037	0.976654074
67.3	0.588670703	0.864577879	0.936038977	0.959511083	0.968941354	0.973203854	0.975238299	0.97619809	0.97659115	0.976654385
67.4	0.546266388	0.853355956	0.932678016	0.958226206	0.968366789	0.972922271	0.97509463	0.976126238	0.976560351	0.976650367
67.5	0.501121431	0.840847996	0.929010158	0.956844344	0.967753433	0.972622052	0.974940508	0.976047636	0.976524553	0.976642023
67.6	0.454079454	0.826895471	0.925003102	0.955357502	0.967098751	0.972302231	0.974775518	0.975962092	0.976483673	0.976629357
67.7	0.406406989	0.811323449	0.920620699	0.953756925	0.966400024	0.971961793	0.974599234	0.975869414	0.976437634	0.976612372
67.8	0.359805674	0.793941258	0.915822471	0.952033019	0.965654329	0.971599667	0.974411207	0.975769407	0.976386357	0.976591072
67.9	0.316342566	0.774544626	0.910563065	0.950175261	0.964858522	0.97121472	0.97421098	0.975661878	0.976329772	0.976565463
68	0.278275578	0.752920044	0.904791654	0.948172092	0.964009221	0.970805756	0.973998076	0.975546629	0.97626781	0.976535554
68.1	0.247779848	0.72885236	0.898451282	0.946010811	0.963102783	0.970371508	0.973772002	0.975423464	0.976200405	0.976501358
68.2	0.226622994	0.702136865	0.891478138	0.943677444	0.962135279	0.969910636	0.973532244	0.975292182	0.976127498	0.976462893
68.3	0.215873472	0.672597387	0.883800798	0.941156604	0.961102471	0.969421719	0.973278268	0.975152583	0.976049029	0.976420179
68.4	0.215731457	0.640111997	0.875339416	0.938431334	0.959999774	0.968903251	0.973009519	0.97500446	0.975964947	0.976373244
68.5	0.225534777	0.60464767	0.866004913	0.935482931	0.958822289	0.968353633	0.972725419	0.974847608	0.9758752	0.976322119
68.6	0.243929502	0.566304363	0.855698199	0.932290752	0.957564628	0.967771166	0.972425362	0.974681815	0.975779742	0.976266838
68.7	0.269140251	0.52536705	0.844309483	0.928831989	0.956221019	0.967154047	0.972108717	0.974506863	0.975678527	0.976207435
68.8	0.299255817	0.482361004	0.831717764	0.925081409	0.954785202	0.966500353	0.971774816	0.974322519	0.975571481	0.976143939
68.9	0.33246294	0.43810099	0.817790774	0.921011288	0.953250391	0.965807979	0.971422925	0.974128577	0.975458672	0.976076521
69	0.367196702	0.393719742	0.802385148	0.916590645	0.951609223	0.965074953	0.97105251	0.973924861	0.975339991	0.976005103
69.1	0.402207763	0.35065712	0.785347704	0.911785408	0.949853699	0.964298768	0.970662611	0.973711047	0.975215397	0.975929786
69.2	0.436567305	0.310592434	0.766517784	0.906557827	0.947975231	0.963477	0.970252494	0.973486921	0.975084874	0.97585064
69.3	0.469633165	0.275310409	0.745731165	0.900866122	0.945964301	0.962607019	0.969821328	0.973252233	0.974948395	0.975767736
69.4	0.50099888	0.24650976	0.722826291	0.894664078	0.943810692	0.961686013	0.969368234	0.973006724	0.974805933	0.975681148
69.5	0.530439764	0.225585706	0.697653458	0.887900606	0.941503255	0.960710977	0.968892289	0.972750125	0.974657461	0.975590955
69.6	0.557864023	0.213435634	0.670087799	0.880519287	0.939029848	0.959678697	0.968392518	0.972482155	0.974502952	0.975497236
69.7	0.583272289	0.21033877	0.640046857	0.872457913	0.936377241	0.958585739	0.967867897	0.972202523	0.974342378	0.975400075
69.8	0.606726124	0.215941724	0.607513377	0.863648033	0.933531009	0.957428422	0.967317344	0.971910925	0.974175712	0.975299556
69.9	0.628324595	0.229349245	0.572563396	0.854014545	0.930475416	0.956202809	0.966739715	0.971607041	0.974002923	0.975195767
70	0.648187529	0.24928869	0.535398789	0.843475352	0.927193286	0.954904678	0.966133805	0.971290537	0.973823976	0.975088792
70.1	0.666443924	0.274301302	0.496381835	0.831941162	0.92366586	0.9535295	0.965498337	0.970961062	0.973638836	0.97497872
70.2	0.683224235	0.302916815	0.456067237	0.819315452	0.919872648	0.952072416	0.96483196	0.970618245	0.973447459	0.974865639
70.3	0.69865544	0.333784064	0.415224572	0.805494789	0.915791253	0.950528208	0.964133243	0.970261698	0.973249798	0.974749627
70.4	0.712858078	0.365749094	0.374841992	0.790369531	0.911397191	0.948891266	0.96340067	0.969891007	0.9730458	0.974630766
70.5	0.725944623	0.397886373	0.336101441	0.773825162	0.906663697	0.947155559	0.96263263	0.969505736	0.972835401	0.974509133
70.6	0.738018777	0.429495684	0.300317941	0.755744444	0.901561505	0.945314593	0.961827416	0.969105423	0.972618533	0.9743848
70.7	0.749175335	0.460078286	0.268841791	0.736010671	0.896058627	0.943361376	0.960983211	0.968689577	0.972395112	0.974257833
70.8	0.75950043	0.489303562	0.242932199	0.714512346	0.89012011	0.941288369	0.960098083	0.968257676	0.972165046	0.974128291
70.9	0.769071985	0.516973883	0.223621531	0.691149667	0.883707786	0.939087441	0.959169976	0.967809165	0.971928229	0.973996225
71	0.77796029	0.542992194	0.211596529	0.6658432	0.876780021	0.936749816	0.958196701	0.967343452	0.971684541	0.973861678
71.1	0.786228617	0.567334436	0.207122447	0.638545108	0.869291457	0.934266013	0.957175922	0.966859908	0.971433847	0.973724681
71.2	0.793933855	0.590027318	0.210026763	0.609253177	0.861192772	0.931625785	0.956105147	0.96635786	0.971175995	0.973585254
71.3	0.801127117	0.611131149	0.219743913	0.578027639	0.85243046	0.928818047	0.954981718	0.965836591	0.970910812	0.973443407
71.4	0.807854312	0.63072701	0.235407326	0.54501032	0.842946659	0.925830803	0.953802793	0.965295335	0.970638108	0.973299134
71.5	0.814156679	0.648907436	0.255965745	0.510444999	0.832679043	0.922651062	0.952565331	0.964733274	0.970357669	0.973152417
71.6	0.820071273	0.665769861	0.280299683	0.474696946	0.821560826	0.919264747	0.951266083	0.964149533	0.970069261	0.973003219
71.7	0.825631407	0.681412118	0.30731958	0.438268515	0.809520906	0.915656601	0.949901567	0.963543179	0.969772622	0.972851491
71.8	0.830867047	0.695929486	0.33603602	0.401806674	0.796484227	0.911810079	0.948468054	0.962913214	0.969467465	0.972697164
71.9	0.835805168	0.709412838	0.36560058	0.366097714	0.78237242	0.907707234	0.946961545	0.962258569	0.969153476	0.972540154
72	0.840470072	0.721947573	0.395321487	0.332044673	0.767104827	0.903328598	0.945377752	0.961578107	0.968830313	0.972380354
72.1	0.844883671	0.733613098	0.424660797	0.300624687	0.750600022	0.898653049	0.943712071	0.960870607	0.968497601	0.972217643
72.2	0.84906574	0.744482667	0.453220022	0.272826746	0.732777972	0.893657676	0.94195956	0.960134769	0.968154936	0.972051876
72.3	0.853034135	0.754623473	0.480719963	0.249574875	0.713563005	0.888317629	0.940114907	0.959369203	0.967801877	0.97188289
72.4	0.856805014	0.764096917	0.506978995	0.23164637	0.692887735	0.882605982	0.938172406	0.958572423	0.967437949	0.971710496
72.5	0.860392974	0.772958872	0.531892149	0.219598289	0.67069825	0.876493568	0.936125917	0.957742845	0.967062644	0.9715345
72.6	0.863811253	0.781260143	0.555412899	0.213714866	0.64696052	0.869948833	0.933968836	0.956878776	0.966675415	0.971354668
72.7	0.867071845	0.789046818	0.577537631	0.213986036	0.621668392	0.862937692	0.931694055	0.955978411	0.966275676	0.971170754
72.8	0.870185631	0.796360679	0.598293207	0.220120101	0.594853048	0.855423389	0.929293921	0.955039823	0.965862798	0.970982488
72.9	0.873162496	0.803239589	0.617727189	0.231586785	0.566593831	0.847366387	0.926760196	0.954060956	0.965436116	0.970789582
73	0.876011422	0.809717846	0.635900393	0.247681094	0.537030035	0.838724286	0.924084002	0.95303962	0.964994918	0.970591723
73.1	0.878740586	0.815826534	0.652881326	0.267595752	0.506372889	0.829451784	0.921255775	0.951973479	0.96453845	0.97038858
73.2	0.881357433	0.821593826	0.668742144	0.290490709	0.47491653	0.819500709	0.918265212	0.950860041	0.964065911	0.9701798
73.3	0.883868753	0.82704528	0.683555773	0.315551319	0.443046257	0.808820143	0.915101208	0.949696652	0.963576454	0.969965009
73.4	0.886280743	0.832204091	0.697393926	0.342030853	0.411241935	0.797356666	0.911751795	0.948480486	0.963069184	0.969743813
73.5	0.888599069	0.837091333	0.710325787	0.369276676	0.380074167	0.785054759	0.908204081	0.947208529	0.962543158	0.969515801
73.6	0.890828916	0.841726172	0.722417182	0.396742048	0.350191022	0.771857426	0.904444172	0.945877573	0.961997378	0.969280538
73.7	0.892975034	0.846126054	0.733730114	0.423986802	0.322293842	0.75770707	0.900457107	0.9444842	0.961430798	0.969037574
73.8	0.895041785	0.850306884	0.744322537	0.450670454	0.297102071	0.742546716	0.896226775	0.943024772	0.960842314	0.968786438
73.9	0.897033177	0.854283176	0.754248323	0.476540905	0.275309027	0.726321637	0.891735842	0.941495415	0.960230767	0.968526642
74	0.898952903	0.858068195	0.763557329	0.501421221	0.257532759	0.708981494	0.886965665	0.939892002	0.959594942	0.96825768
74.1	0.90080437	0.861674081	0.772295559	0.525196217	0.244268009	0.690483045	0.881896215	0.938210144	0.958933564	0.96797903
74.2	0.902590726	0.865111963	0.780505365	0.547799925	0.235846094	0.670793555	0.876505999	0.936445167	0.958245294	0.967690151
74.3	0.904314889	0.868392055	0.788225672	0.569204521	0.232408931	0.649894944	0.870771976	0.934592096	0.957528733	0.967390488
74.4	0.905979568	0.87152375	0.795492222	0.589410919	0.233901228	0.627788732	0.864669495	0.932645639	0.956782413	0.967079469
74.5	0.907587286	0.8745157	0.802337813	0.608441039	0.240081719	0.604501769	0.858172228	0.930600163	0.9560048	0.966756506
74.6	0.909140395	0.877375884	0.808792536	0.626331601	0.250550944	0.580092648	0.85125213	0.928449677	0.955194289	0.966420997
74.7	0.910641098	0.88011168	0.814883997	0.643129257	0.264790556	0.554658575	0.843879407	0.926187806	0.954349201	0.966072324
74.8	0.912091461	0.882729915	0.820637534	0.658886844	0.282207848	0.528342318	0.836022523	0.923807774	0.953467782	0.965709855
74.9	0.913493426	0.885236926	0.826076412	0.67366056	0.302179475	0.501338658	0.827648238	0.921302373	0.9525482	0.965332945
75	0.914848827	0.887638598	0.831222009	0.687507874	0.324089633	0.473899534	0.818721693	0.918663946	0.951588542	0.964940934
75.1	0.916159401	0.889940411	0.836093985	0.700486014	0.347359873	0.446336917	0.809206563	0.915884353	0.950586807	0.964533148
75.2	0.917426793	0.892147478	0.840710432	0.712650908	0.371469573	0.419022282	0.799065281	0.912954951	0.949540912	0.964108902
75.3	0.918652572	0.894264577	0.845088025	0.724056463	0.395967543	0.392381578	0.788259368	0.909866566	0.94844868	0.963667496
75.4	0.919838234	0.89629618	0.84924214	0.734754104	0.420476218	0.366884784	0.776749875	0.906609463	0.947307841	0.963208218
75.5	0.920985213	0.898246487	0.85318698	0.744792505	0.444690209	0.343029644	0.764497977	0.903173322	0.946116028	0.962730346
75.6	0.922094885	0.900119442	0.856935674	0.754217463	0.468371089	0.321319847	0.751465747	0.899547211	0.944870775	0.962233143
75.7	0.923168575	0.901918762	0.86050038	0.763071867	0.491339939	0.302238875	0.737617123	0.895719557	0.943569512	0.961715864
75.8	0.924207561	0.903647953	0.863892364	0.771395742	0.513468955	0.286221652	0.722919136	0.891678126	0.94220956	0.96117775
75.9	0.925213083	0.905310331	0.867122087	0.779226344	0.534672962	0.273626923	0.707343397	0.887410001	0.940788134	0.960618036
76	0.926186341	0.906909037	0.870199271	0.786598277	0.554901429	0.26471358	0.690867894	0.882901558	0.939302334	0.960035943
76.1	0.927128505	0.908447052	0.873132965	0.793543639	0.574131299	0.259623947	0.673479118	0.878138458	0.937749145	0.959430688
76.2	0.928040712	0.90992721	0.875931601	0.800092173	0.592360778	0.258376149	0.655174519	0.873105632	0.936125432	0.958801474
76.3	0.928924076	0.91135221	0.878603054	0.80627142	0.609604111	0.260866436	0.635965298	0.867787284	0.934427941	0.958147504
76.4	0.929779686	0.912724627	0.881154681	0.812106879	0.625887272	0.266880831	0.615879473	0.862166894	0.932653293	0.957467968
76.5	0.930608608	0.914046924	0.88359337	0.817622149	0.6412445	0.276114231	0.594965168	0.856227235	0.930797985	0.956762057
76.6	0.931411892	0.915321458	0.885925578	0.822839078	0.655715548	0.288194233	0.573293973	0.849950408	0.928858386	0.956028954
76.7	0.932190567	0.91655049	0.888157363	0.827777897	0.669343536	0.302706695	0.550964205	0.843317882	0.92683074	0.955267844
76.8	0.932945649	0.91773619	0.890294424	0.832457348	0.682173315	0.319220315	0.528103808	0.836310568	0.924711158	0.954477906
76.9	0.933678138	0.918880648	0.892342124	0.836894805	0.694250231	0.337308151	0.504872594	0.828908902	0.922495628	0.953658326
77	0.934389023	0.919985876	0.894305516	0.84110638	0.705619218	0.356564813	0.481463436	0.821092964	0.920180006	0.952808288
77.1	0.93507928	0.921053815	0.896189372	0.845107032	0.71632414	0.376618846	0.458102034	0.812842626	0.917760025	0.951926984
77.2	0.935749873	0.922086341	0.897998202	0.848910653	0.726407348	0.397140478	0.435044863	0.804137736	0.915231293	0.951013613
77.3	0.936401756	0.923085266	0.899736274	0.852530163	0.735909372	0.417845311	0.412574975	0.794958348	0.912589299	0.950067381
77.4	0.937035875	0.924052346	0.901407632	0.855977583	0.744868749	0.438494771	0.390995481	0.785284994	0.909829414	0.949087511
77.5	0.937653164	0.924989282	0.903016113	0.859264111	0.75332192	0.458894183	0.370620712	0.775099019	0.906946902	0.948073236
77.6	0.93825455	0.925897725	0.904565361	0.862400185	0.761303211	0.478889275	0.35176533	0.764382965	0.903936921	0.947023809
77.7	0.938840948	0.926779275	0.906058838	0.865395546	0.768844844	0.498361783	0.334731944	0.753121036	0.900794536	0.945938503
77.8	0.939413267	0.927635489	0.907499845	0.868259294	0.775976997	0.517224674	0.319798048	0.741299621	0.897514726	0.944816616
77.9	0.939972405	0.928467878	0.908891522	0.870999937	0.78272787	0.535417398	0.307203297	0.728907899	0.894092396	0.943657467
78	0.940519251	0.929277911	0.910236865	0.873625436	0.78912378	0.55290138	0.29713823	0.715938525	0.890522379	0.942460393
78.1	0.941054683	0.930067016	0.91153873	0.876143247	0.795189254	0.56965593	0.289735471	0.702388384	0.886799502	0.941224854
78.2	0.941579568	0.930836583	0.912799847	0.878560357	0.800947136	0.585674631	0.285064232	0.688259453	0.88291854	0.939950202
78.3	0.942094761	0.931587959	0.914022819	0.880883322	0.806418686	0.600962227	0.283128582	0.673559692	0.878874234	0.938635923
78.4	0.942601106	0.932322458	0.915210137	0.883118296	0.81162368	0.615531989	0.283869558	0.65830397	0.87466137	0.937281528
78.5	0.943099433	0.93304135	0.916364178	0.885271057	0.816580515	0.629403536	0.287170748	0.64251512	0.870274765	0.935886575
78.6	0.943590556	0.933745872	0.917487215	0.887347036	0.821306293	0.642601039	0.292866672	0.626224923	0.865709303	0.934450671
78.7	0.944075273	0.93443722	0.918581418	0.889351337	0.825816918	0.655151781	0.300753045	0.609475095	0.86095996	0.932973478
78.8	0.944554366	0.935116553	0.91964886	0.891288759	0.830127177	0.667085007	0.31059795	0.5923182	0.85602184	0.931454715
78.9	0.945028597	0.935784988	0.920691518	0.893163816	0.834250817	0.678431017	0.322152977	0.57481845	0.850890212	0.929894161
79	0.945498708	0.936443607	0.921711277	0.89498075	0.838200619	0.689220469	0.33516357	0.557052317	0.845560548	0.928291657
79.1	0.945965418	0.937093449	0.922709934	0.896743552	0.841988469	0.699483839	0.349378017	0.539108897	0.840028563	0.92664711
79.2	0.946429422	0.937735509	0.923689196	0.89845597	0.845625414	0.709251031	0.364554767	0.521089962	0.834290269	0.924960494
79.3	0.946891392	0.938370744	0.924650683	0.900121526	0.849121724	0.718551074	0.380467946	0.503109617	0.828342016	0.923231852
79.4	0.947351968	0.939000065	0.925595931	0.901743524	0.852486946	0.727411926	0.396911139	0.485293512	0.822180554	0.9214613
79.5	0.947811765	0.939624338	0.926526393	0.903325063	0.85572995	0.735860332	0.413699609	0.467777554	0.815803087	0.919649022
79.6	0.948271364	0.940244384	0.927443437	0.904869042	0.858858977	0.743921734	0.430671193	0.450706089	0.809207338	0.917795279
79.7	0.948731315	0.940860976	0.92834835	0.906378174	0.861881678	0.751620232	0.447686155	0.434229553	0.802391617	0.915900403
79.8	0.949192135	0.941474838	0.929242335	0.90785499	0.864805152	0.758978568	0.464626255	0.418501624	0.795354891	0.913964801
79.9	0.949654301	0.942086648	0.930126517	0.909301848	0.867635986	0.76601813	0.481393289	0.403675946	0.788096862	0.911988952
80	0.950118258	0.942697029	0.931001938	0.910720938	0.870380281	0.772758984	0.497907292	0.389902517	0.780618052	0.90997341
80.1	0.950584407	0.943306556	0.931869563	0.912114289	0.873043686	0.779219907	0.514104579	0.377323907	0.772919885	0.907918799
80.2	0.951053114	0.943915752	0.932730276	0.913483777	0.875631425	0.785418437	0.529935751	0.366071454	0.765004782	0.905825817
80.3	0.951524703	0.944525087	0.933584884	0.914831128	0.878148324	0.791370925	0.545363751	0.356261638	0.756876256	0.90369523
80.4	0.951999455	0.945134979	0.934434117	0.916157923	0.880598833	0.79709259	0.560362031	0.347992815	0.748539015	0.901527872
80.5	0.952477612	0.945745794	0.935278627	0.917465609	0.88298705	0.802597577	0.574912882	0.341342498	0.739999065	0.899324646
80.6	0.952959373	0.946357843	0.936118996	0.918755498	0.885316744	0.80789902	0.589005925	0.336365326	0.731263816	0.897086519
80.7	0.953444894	0.946971389	0.936955731	0.920028775	0.887591372	0.813009093	0.602636779	0.333091829	0.722342199	0.894814524
80.8	0.95393429	0.947586641	0.937789267	0.921286505	0.889814103	0.817939076	0.615805905	0.331528047	0.713244773	0.892509754
80.9	0.954427637	0.94820376	0.938619973	0.922529636	0.891987831	0.822699405	0.62851761	0.331655999	0.703983834	0.890173366
81	0.954924968	0.948822858	0.939448151	0.923759006	0.894115195	0.82729973	0.640779205	0.33343496	0.694573533	0.887806577
81.1	0.955426278	0.949443998	0.940274038	0.92497535	0.896198598	0.831748968	0.652600291	0.336803418	0.685029972	0.885410664
81.2	0.955931525	0.9500672	0.941097815	0.926179302	0.898240219	0.836055349	0.663992171	0.341681609	0.675371308	0.882986964
81.3	0.95644063	0.950692439	0.941919601	0.927371407	0.900242031	0.840226471	0.67496736	0.347974442	0.66561784	0.880536875
81.4	0.95695348	0.951319653	0.942739463	0.928552119	0.902205818	0.844269342	0.685539188	0.355574662	0.655792078	0.878061856
81.5	0.957469931	0.951948737	0.943557418	0.929721817	0.904133184	0.848190425	0.695721483	0.364366085	0.645918809	0.875563432
81.6	0.957989807	0.952579554	0.944373438	0.930880801	0.906025574	0.85199568	0.705528307	0.374226762	0.636025123	0.873043189
81.7	0.958512908	0.953211933	0.94518745	0.932029308	0.90788428	0.855690605	0.714973763	0.385031944	0.626140423	0.870502788
81.8	0.959039007	0.953845676	0.945999344	0.933167509	0.909710462	0.859280272	0.724071834	0.396656773	0.616296403	0.867943957
81.9	0.959567854	0.954480558	0.946808976	0.934295524	0.911505155	0.862769361	0.732836264	0.40897861	0.606526985	0.865368504
82	0.960099184	0.95511633	0.947616173	0.935413422	0.913269283	0.866162199	0.741280475	0.421878995	0.596868218	0.862778322
82.1	0.960632711	0.955752726	0.948420733	0.936521229	0.915003671	0.869462785	0.749417496	0.435245206	0.587358129	0.86017539
82.2	0.961168141	0.956389463	0.949222437	0.937618936	0.916709057	0.872674825	0.75725993	0.448971445	0.578036522	0.857561783
82.3	0.961705165	0.957026247	0.950021045	0.938706501	0.9183861	0.875801755	0.76481992	0.462959664	0.568944734	0.854939684
82.4	0.962243471	0.957662773	0.950816307	0.93978386	0.920035391	0.878846771	0.77210914	0.477120083	0.560125321	0.852311384
82.5	0.962782738	0.958298733	0.951607962	0.940850925	0.921657466	0.881812851	0.779138789	0.491371427	0.551621706	0.849679296
82.6	0.963322649	0.958933814	0.952395744	0.941907597	0.923252808	0.884702776	0.785919598	0.505640937	0.54347776	0.847045967
82.7	0.963862883	0.959567705	0.953179386	0.942953766	0.924821864	0.887519156	0.792461836	0.519864201	0.535737343	0.84441408
82.8	0.964403126	0.960200098	0.953958622	0.943989316	0.926365044	0.890264442	0.798775326	0.533984832	0.528443799	0.841786473
82.9	0.964943069	0.960830691	0.95473319	0.945014132	0.927882734	0.892940947	0.804869464	0.547954055	0.521639411	0.839166142
83	0.965482411	0.961459192	0.95550284	0.946028101	0.929375301	0.895550863	0.810753232	0.561730212	0.515364844	0.836556256
83.1	0.966020863	0.96208532	0.95626733	0.947031119	0.930843099	0.898096274	0.816435226	0.575278224	0.509658561	0.833960166
83.2	0.966558147	0.962708805	0.95702643	0.948023088	0.932286473	0.90057917	0.821923669	0.588569036	0.504556255	0.831381415
83.3	0.967094	0.963329395	0.957779929	0.949003928	0.933705765	0.903001458	0.827226435	0.601579052	0.500090288	0.828823747
83.4	0.967628175	0.963946853	0.958527631	0.949973571	0.935101321	0.905364972	0.832351071	0.614289588	0.496289177	0.826291117
83.5	0.968160442	0.964560961	0.959269362	0.950931967	0.936473487	0.907671485	0.83730481	0.626686338	0.493177117	0.823787699
83.6	0.968690589	0.965171523	0.960004965	0.951879088	0.937822622	0.909922716	0.842094599	0.638758874	0.490773582	0.821317894
83.7	0.969218423	0.96577836	0.960734309	0.952814926	0.939149093	0.912120336	0.846727105	0.650500174	0.489092999	0.818886335
83.8	0.969743772	0.966381316	0.961457283	0.953739494	0.94045328	0.914265978	0.851208744	0.661906189	0.488144518	0.816497892
83.9	0.970266484	0.966980259	0.962173802	0.954652832	0.941735579	0.916361238	0.855545685	0.672975447	0.487931876	0.814157678
84	0.970786429	0.967575077	0.962883803	0.955555001	0.942996404	0.918407685	0.859743874	0.683708686	0.488453373	0.81187105
84.1	0.971303498	0.968165684	0.963587249	0.956446088	0.944236182	0.92040686	0.863809041	0.694108535	0.48970195	0.809643607
84.2	0.971817601	0.968752014	0.964284127	0.957326205	0.945455361	0.922360285	0.867746714	0.704179217	0.491665367	0.807481192
84.3	0.972328674	0.969334026	0.964974449	0.958195488	0.946654409	0.924269459	0.871562231	0.713926294	0.494326487	0.805389884
84.4	0.972836671	0.969911701	0.965658252	0.959054099	0.947833809	0.926135866	0.875260752	0.723356432	0.497663639	0.803376
84.5	0.973341569	0.970485043	0.966335594	0.959902222	0.948994065	0.927960976	0.878847264	0.7324772	0.50165106	0.801446079
84.6	0.973843362	0.971054076	0.967006559	0.960740067	0.9501357	0.929746244	0.882326593	0.741296894	0.506259393	0.799606877
84.7	0.974342068	0.971618848	0.967671253	0.961567865	0.951259251	0.931493112	0.885703411	0.749824381	0.511456235	0.797865353
84.8	0.974837723	0.972179427	0.968329804	0.962385869	0.952365275	0.93320301	0.888982244	0.758068962	0.517206707	0.796228655
84.9	0.975330382	0.9727359	0.968982359	0.963194355	0.953454345	0.934877359	0.892167477	0.766040259	0.523474036	0.794704105
85	0.975820115	0.973288373	0.969629089	0.963993616	0.954527047	0.936517565	0.895263362	0.773748113	0.530220139	0.793299177
85.1	0.976307014	0.973836971	0.970270179	0.964783966	0.955583984	0.938125024	0.89827402	0.781202499	0.537406179	0.792021479
85.2	0.976791184	0.974381836	0.970905836	0.965565735	0.956625767	0.939701122	0.901203451	0.788413451	0.544993096	0.790878727
85.3	0.977272746	0.974923125	0.971536282	0.966339271	0.957653023	0.94124723	0.904055533	0.795391005	0.552942102	0.789878725
85.4	0.977751834	0.97546101	0.972161753	0.967104934	0.958666387	0.942764707	0.906834031	0.802145141	0.561215118	0.789029332
85.5	0.978228596	0.975995678	0.9727825	0.967863099	0.959666502	0.944254901	0.909542598	0.808685742	0.569775166	0.788338443
85.6	0.978703194	0.976527327	0.973398789	0.968614154	0.960654019	0.945719141	0.912184778	0.815022562	0.578586705	0.78781395
85.7	0.979175797	0.977056167	0.974010894	0.969358496	0.961629592	0.947158744	0.914764012	0.821165188	0.587615904	0.787463719
85.8	0.979646587	0.977582418	0.974619101	0.97009653	0.962593883	0.94857501	0.917283636	0.827123025	0.596830868	0.787295556
85.9	0.980115752	0.978106309	0.975223703	0.97082867	0.963547552	0.949969222	0.919746888	0.83290527	0.606201801	0.787317176
86	0.98058349	0.978628076	0.975825003	0.971555335	0.964491263	0.951342642	0.922156908	0.838520901	0.615701128	0.787536171
86.1	0.981050004	0.979147961	0.976423307	0.972276948	0.965425677	0.952696516	0.924516741	0.843978662	0.625303559	0.787959977
86.2	0.9815155	0.979666212	0.977018926	0.972993935	0.966351451	0.954032065	0.926829337	0.849287057	0.634986129	0.788595845
86.3	0.981980191	0.980183079	0.977612173	0.973706723	0.96726924	0.955350489	0.929097555	0.854454343	0.644728184	0.789450805
86.4	0.98244429	0.980698814	0.978203366	0.974415737	0.968179692	0.956652966	0.931324162	0.859488525	0.654511346	0.790531639
86.5	0.982908011	0.981213671	0.978792817	0.975121402	0.969083447	0.957940646	0.933511836	0.864397354	0.664319456	0.791844848
86.6	0.98337157	0.981727902	0.979380842	0.975824137	0.969981134	0.959214653	0.935663164	0.869188325	0.674138484	0.793396626
86.7	0.98383518	0.982241758	0.979967749	0.976524355	0.970873372	0.960476083	0.937780647	0.87386868	0.683956434	0.795192824
86.8	0.984299051	0.982755486	0.980553845	0.977222464	0.971760766	0.961726004	0.939866698	0.878445404	0.693763231	0.797238933
86.9	0.98476339	0.983269329	0.981139428	0.977918862	0.972643908	0.962965449	0.941923642	0.882925232	0.703550601	0.799540048
87	0.985228399	0.983783522	0.98172479	0.978613936	0.97352337	0.964195421	0.943953719	0.887314648	0.71331195	0.802100849
87.1	0.985694271	0.984298295	0.982310215	0.979308062	0.974399709	0.965416888	0.94595908	0.891619889	0.72304223	0.804925572
87.2	0.986161195	0.984813868	0.982895973	0.9800016	0.975273461	0.966630782	0.947941792	0.895846946	0.732737817	0.80801799
87.3	0.986629348	0.985330451	0.983482326	0.980694899	0.976145138	0.967837998	0.949903834	0.900001571	0.742396381	0.811381389
87.4	0.987098899	0.985848242	0.984069521	0.981388289	0.977015233	0.969039391	0.951847098	0.904089279	0.752016768	0.815018544
87.5	0.987570006	0.986367428	0.984657789	0.982082081	0.977884212	0.970235779	0.953773393	0.90811535	0.76159888	0.818931702
87.6	0.988042812	0.986888182	0.985247347	0.982776568	0.978752515	0.971427935	0.955684439	0.912084837	0.771143562	0.823122559
87.7	0.98851745	0.987410661	0.985838397	0.983472024	0.979620554	0.97261659	0.95758187	0.916002565	0.780652499	0.827592245
87.8	0.988994038	0.987935009	0.986431119	0.984168697	0.980488715	0.973802434	0.959467234	0.919873141	0.790128114	0.832341297
87.9	0.989472677	0.988461349	0.987025676	0.984866818	0.981357351	0.974986109	0.961341993	0.923700954	0.799573477	0.837369649
88	0.989953455	0.988989792	0.987622211	0.985566588	0.982226786	0.976168213	0.963207525	0.927490182	0.808992221	0.842676607
88.1	0.990436442	0.989520427	0.988220847	0.986268188	0.983097313	0.977349297	0.965065119	0.931244796	0.818388464	0.848260832
88.2	0.990921691	0.990053325	0.988821686	0.986971773	0.98396919	0.978529865	0.966915984	0.934968567	0.827766738	0.854120327
88.3	0.991409238	0.990588538	0.989424805	0.987677469	0.984842646	0.979710376	0.968761243	0.938665068	0.837131929	0.86025241
88.4	0.991899101	0.9911261	0.990030262	0.98838538	0.985717874	0.98089124	0.970601937	0.942337685	0.846489218	0.866653704
88.5	0.992391279	0.991666022	0.990638093	0.989095581	0.986595034	0.982072819	0.972439026	0.945989618	0.855844032	0.873320118
88.6	0.992885756	0.992208298	0.991248309	0.989808122	0.987474254	0.983255432	0.974273391	0.949623893	0.865202007	0.880246826
88.7	0.993382493	0.9927529	0.991860901	0.990523027	0.98835563	0.984439351	0.976105838	0.953243367	0.874568948	0.887428259
88.8	0.993881439	0.993299784	0.992475837	0.991240292	0.989239223	0.985624801	0.977937095	0.956850734	0.8839508	0.894858082
88.9	0.99438252	0.993848882	0.993093063	0.991959891	0.990125066	0.986811967	0.979767823	0.960448538	0.893353628	0.902529184
89	0.99488565	0.994400111	0.993712506	0.992681771	0.99101316	0.988000993	0.981598611	0.96403918	0.9027836	0.910433666
89.1	0.995390724	0.99495337	0.994334072	0.993405858	0.991903477	0.989191979	0.983429987	0.967624928	0.912246974	0.918562831
89.2	0.995897622	0.995508541	0.994957648	0.994132054	0.992795962	0.990384993	0.985262417	0.971207927	0.921750093	0.926907174
89.3	0.99640621	0.996065489	0.995583103	0.994860243	0.993690536	0.991580065	0.987096313	0.974790213	0.931299388	0.935456376
89.4	0.996916342	0.996624067	0.996210292	0.995590288	0.994587095	0.992777194	0.988932034	0.978373723	0.940901379	0.944199304
89.5	0.997427859	0.997184112	0.996839053	0.996322035	0.995485514	0.993976352	0.990769898	0.981960309	0.950562687	0.953124011
89.6	0.997940591	0.997745453	0.997469212	0.997055315	0.99638565	0.995177484	0.99261018	0.98555175	0.96029005	0.962217738
89.7	0.998454359	0.998307905	0.998100583	0.997789948	0.997287343	0.996380514	0.994453123	0.989149771	0.970090338	0.971466928
89.8	0.998968978	0.99887128	0.998732974	0.998525741	0.998190422	0.99758535	0.996298946	0.992756052	0.979970582	0.980857235
89.9	0.999484257	0.999435378	0.999366181	0.999262494	0.999094704	0.998791884	0.998147843	0.996372247	0.989937993	0.990373546
90	0	0	0	0	0	0	0	0	0	0
