# Supplementary material for: Enhanced surface plasmon resonance biosensor with graphene-black phosphorus heterostructure for ultra-high sensitivity refractive index detection with machine learning for behaviour prediction
Source: PLoS One. 2025 Nov 7;20(11):e0332356. doi: 10.1371/journal.pone.0332356 (PMC12594348; doi:10.1371/journal.pone.0332356)
Supplement: S1 Data — The Supporting Information contains simulation data generated using COMSOL Multiphysics. These files include Excel sheets summarizing the parametric variations and corresponding simulation results. (ZIP) [file pone.0332356.s001.zip › WS2/3.4.csv]

65	0.958039891	0.966846615	0.97143112	0.973910454	0.975255124	0.975946836	0.976236138	0.976247206	0.975973197	0.975038568
65.1	0.956888686	0.966258135	0.97111605	0.973740705	0.975168541	0.975911284	0.976234778	0.976273232	0.976042963	0.974033143
65.2	0.955667306	0.965637062	0.970784215	0.973561588	0.975076325	0.975872056	0.976230689	0.976296507	0.976103748	0.911944686
65.3	0.954370822	0.964981355	0.970434628	0.973372552	0.974978121	0.975828902	0.976223698	0.976316993	0.976157688	0.972212017
65.4	0.952993926	0.964288841	0.970066251	0.973173021	0.974873566	0.975781571	0.976213625	0.976334629	0.976206023	0.975035894
65.5	0.951530887	0.963557205	0.969677989	0.972962398	0.974762288	0.975729803	0.976200286	0.976349331	0.976249509	0.975567622
65.6	0.949975527	0.962783977	0.969268691	0.97274006	0.974643902	0.975673334	0.976183491	0.976360999	0.976288616	0.97579604
65.7	0.948321169	0.961966527	0.968837144	0.97250536	0.974518013	0.975611894	0.976163047	0.976369524	0.97632364	0.97593458
65.8	0.946560606	0.961102045	0.968382069	0.972257624	0.974384215	0.97554521	0.976138757	0.976374785	0.976354762	0.976034403
65.9	0.944686045	0.960187536	0.967902118	0.971996151	0.97424209	0.975473003	0.976110424	0.976376657	0.976382086	0.976113157
66	0.942689061	0.959219797	0.96739587	0.971720213	0.974091212	0.975394992	0.976077847	0.976375009	0.976405665	0.976178404
66.1	0.940560542	0.95819541	0.966861828	0.97142905	0.973931141	0.975310891	0.976040826	0.976369707	0.976425512	0.976233894
66.2	0.938290626	0.95711072	0.96629841	0.971121872	0.973761427	0.975220411	0.975999161	0.976360614	0.976441616	0.976281681
66.3	0.935868638	0.955961819	0.965703947	0.970797857	0.973581606	0.97512326	0.97595265	0.976347595	0.976453948	0.976322985
66.4	0.933283021	0.954744526	0.965076676	0.970456146	0.973391203	0.975019142	0.975901093	0.976330514	0.976462462	0.976358566
66.5	0.930521256	0.953454365	0.964414734	0.970095848	0.973189733	0.974907762	0.97584429	0.976309234	0.976467106	0.976388917
66.6	0.927569786	0.952086544	0.963716153	0.969716031	0.972976694	0.974788816	0.975782044	0.976283624	0.976467821	0.976414371
66.7	0.924413923	0.950635931	0.962978851	0.969315723	0.972751572	0.974662	0.975714157	0.976253552	0.976464546	0.976435154
66.8	0.921037759	0.949097027	0.962200627	0.968893911	0.97251384	0.974527008	0.975640435	0.97621889	0.976457216	0.976451424
66.9	0.917424069	0.947463934	0.96137915	0.968449538	0.972262955	0.974383529	0.975560683	0.976179513	0.976445768	0.976463292
67	0.9135542	0.945730332	0.960511952	0.967981499	0.971998359	0.974231252	0.975474713	0.976135301	0.97643014	0.976470837
67.1	0.909407968	0.94388944	0.959596422	0.96748864	0.971719478	0.974069859	0.975382334	0.976086136	0.976410271	0.976474116
67.2	0.904963546	0.941933983	0.95862979	0.966969755	0.971425722	0.973899031	0.975283362	0.976031908	0.976386104	0.976473173
67.3	0.900197347	0.939856157	0.957609125	0.966423583	0.971116484	0.97371845	0.975177612	0.975972508	0.976357587	0.97646804
67.4	0.895083912	0.937647586	0.956531315	0.965848806	0.970791137	0.973527789	0.975064905	0.975907835	0.976324671	0.976458745
67.5	0.889595797	0.935299278	0.955393063	0.965244044	0.970449038	0.973326718	0.974945062	0.975837791	0.976287314	0.976445314
67.6	0.883703473	0.932801585	0.954190873	0.964607854	0.970089522	0.973114906	0.97481791	0.975762285	0.976245477	0.976427771
67.7	0.877375226	0.93014415	0.952921035	0.963938725	0.969711904	0.972892018	0.974683276	0.975681232	0.976199129	0.97640614
67.8	0.870577092	0.927315861	0.951579613	0.963235074	0.969315478	0.972657716	0.974540993	0.975594551	0.976148244	0.976380451
67.9	0.863272805	0.924304792	0.950162429	0.962495245	0.968899516	0.972411656	0.974390898	0.975502171	0.976092805	0.976350734
68	0.855423788	0.921098153	0.948665051	0.961717503	0.968463267	0.972153493	0.974232828	0.975404023	0.976032799	0.976317026
68.1	0.8469892	0.91768223	0.947082773	0.960900029	0.968005955	0.971882876	0.974066625	0.975300046	0.975968222	0.976279367
68.2	0.837926046	0.914042326	0.945410601	0.960040919	0.967526778	0.971599451	0.973892136	0.975190187	0.975899075	0.976237805
68.3	0.828189379	0.910162698	0.943643233	0.959138176	0.967024904	0.971302859	0.973709211	0.975074398	0.97582537	0.976192393
68.4	0.817732613	0.906026501	0.941775041	0.958189709	0.96649951	0.970992737	0.973517703	0.974952638	0.975747123	0.976143189
68.5	0.806507988	0.901615723	0.93980005	0.957193323	0.965949686	0.97066872	0.97331747	0.974824873	0.97566436	0.976090259
68.6	0.794467204	0.896911129	0.937711919	0.956146719	0.965374526	0.970330433	0.973108372	0.974691076	0.975577112	0.976033676
68.7	0.781562286	0.891892205	0.935503915	0.955047473	0.964773093	0.969977502	0.972890274	0.974551223	0.975485417	0.975973498
68.8	0.767746692	0.886537094	0.933168858	0.953893065	0.964144414	0.969609539	0.972663034	0.97440528	0.975389272	0.97590985
68.9	0.752976703	0.880822595	0.930699292	0.952680939	0.963487484	0.969226073	0.972426475	0.974253279	0.975288898	0.975842868
69	0.737213578	0.874724194	0.9280871	0.951408194	0.962801243	0.968826993	0.972180703	0.974095267	0.975184223	0.975772565
69.1	0.720424953	0.868215747	0.925323745	0.950071959	0.962084681	0.968411635	0.971925352	0.97393115	0.975075327	0.975699081
69.2	0.702588307	0.861269877	0.922400212	0.948669185	0.961336662	0.967979664	0.971660382	0.97376098	0.974962303	0.975622533
69.3	0.68369366	0.853857802	0.919306934	0.947196671	0.960556011	0.967530679	0.971385685	0.973584779	0.974845238	0.975543045
69.4	0.663747201	0.845949437	0.916033775	0.945651062	0.959741557	0.967064268	0.971101154	0.973402574	0.974724223	0.975460746
69.5	0.642775254	0.837513514	0.912570008	0.944028838	0.958892074	0.966580008	0.970806683	0.973214395	0.974599357	0.975375771
69.6	0.620828539	0.828517748	0.908904285	0.942326309	0.958006291	0.966077471	0.97050217	0.973020283	0.974470744	0.975288259
69.7	0.597986546	0.818929069	0.905024612	0.940539603	0.957082892	0.965556218	0.970187514	0.972820277	0.974338493	0.975198355
69.8	0.574361777	0.808713934	0.900918322	0.938664657	0.956120514	0.965015804	0.969862618	0.972614428	0.974202719	0.975106208
69.9	0.550103469	0.797838742	0.896572054	0.936697215	0.955117744	0.964455774	0.969527384	0.972402784	0.974063541	0.975011967
70	0.525400365	0.786270355	0.891971727	0.934632813	0.954073116	0.963875662	0.969181717	0.972185402	0.973921079	0.974915804
70.1	0.500481998	0.773976759	0.887102522	0.932466752	0.95298511	0.963274992	0.968825521	0.971962339	0.973775461	0.974817864
70.2	0.475617936	0.760927872	0.88194887	0.930194114	0.951852147	0.962653273	0.9684587	0.971733655	0.973626813	0.974718309
70.3	0.451114462	0.747096541	0.876494444	0.927809737	0.950672586	0.962010003	0.968081156	0.97149941	0.973475263	0.974617302
70.4	0.427308299	0.732459717	0.870722154	0.9253082	0.94944472	0.961344664	0.967692788	0.971259667	0.973320942	0.974515002
70.5	0.404557214	0.71699986	0.864614158	0.922683813	0.948166774	0.96065672	0.967293494	0.971014485	0.973163978	0.974411571
70.6	0.383227662	0.700706554	0.858151881	0.919930604	0.946836898	0.959945619	0.966883165	0.970763923	0.973004498	0.974307166
70.7	0.363680016	0.683578355	0.851316051	0.917042302	0.945453163	0.959210787	0.966461687	0.970508039	0.972842627	0.974201941
70.8	0.346252361	0.665624857	0.84408675	0.914012323	0.944013556	0.958451628	0.966028939	0.970246885	0.972678486	0.974096046
70.9	0.331244121	0.646868937	0.836443488	0.910833754	0.942515975	0.95766752	0.965584791	0.969980509	0.972512191	0.973989628
71	0.318901029	0.62734915	0.828365306	0.907499336	0.940958221	0.956857815	0.965129105	0.969708951	0.972343853	0.973882824
71.1	0.309402885	0.607122161	0.819830906	0.904001451	0.939337991	0.956021835	0.964661727	0.969432246	0.972173575	0.973775767
71.2	0.302855342	0.586265131	0.810818824	0.900332101	0.937652875	0.955158869	0.964182495	0.969150418	0.972001453	0.973668578
71.3	0.299286473	0.564877885	0.801307644	0.896482895	0.935900344	0.95426817	0.963691227	0.968863484	0.971827572	0.973561372
71.4	0.298648341	0.543084672	0.791276262	0.892445031	0.934077743	0.953348953	0.963187728	0.968571447	0.97165201	0.973454252
71.5	0.300823167	0.521035304	0.780704219	0.888209282	0.932182284	0.952400389	0.962671782	0.968274297	0.971474831	0.973347309
71.6	0.305633245	0.498905419	0.769572094	0.88376598	0.930211033	0.951421603	0.962143154	0.967972013	0.971296085	0.973240623
71.7	0.312853396	0.47689562	0.757861982	0.879105009	0.928160906	0.950411672	0.961601586	0.967664555	0.971115813	0.97313426
71.8	0.322224645	0.455229271	0.745558055	0.874215786	0.926028652	0.949369617	0.961046795	0.96735187	0.970934038	0.973028272
71.9	0.333467887	0.43414877	0.732647226	0.869087265	0.923810848	0.948294403	0.960478473	0.967033886	0.97075077	0.972922698
72	0.346296529	0.413910236	0.719119912	0.863707927	0.921503886	0.947184932	0.959896284	0.966710513	0.970566003	0.97281756
72.1	0.360427374	0.394776656	0.704970912	0.858065786	0.919103959	0.94604004	0.95929986	0.966381639	0.970379713	0.972712865
72.2	0.375589364	0.377009717	0.690200391	0.8521484	0.916607053	0.944858491	0.958688804	0.966047135	0.97019186	0.972608604
72.3	0.391530048	0.360860702	0.674814982	0.845942883	0.91400893	0.943638975	0.958062682	0.965706848	0.970002387	0.972504754
72.4	0.408019899	0.346560922	0.658828981	0.839435955	0.911305127	0.942380104	0.957421028	0.965360602	0.969811216	0.972401271
72.5	0.424854692	0.334312557	0.642265642	0.832613945	0.908490923	0.9410804	0.956763339	0.965008205	0.96961826	0.972298101
72.6	0.441856346	0.324280202	0.625158492	0.82546288	0.905561348	0.939738301	0.956089071	0.964649433	0.9694234	0.972195168
72.7	0.458872504	0.316584206	0.607552701	0.817968545	0.902511155	0.938352147	0.955397639	0.96428404	0.969226509	0.972092383
72.8	0.475775253	0.311296088	0.589506381	0.810116578	0.899334818	0.936920179	0.95468842	0.963911759	0.969027438	0.97198964
72.9	0.492459261	0.308436464	0.571091781	0.801892588	0.896026513	0.935440537	0.953960744	0.963532297	0.968826021	0.971886819
73	0.508839568	0.307975612	0.552396273	0.793282303	0.892580113	0.933911249	0.9532139	0.963145336	0.968622074	0.971783784
73.1	0.524849254	0.309836523	0.533523032	0.784271747	0.888989171	0.93233023	0.952447129	0.962750534	0.968415397	0.971680385
73.2	0.540437092	0.313900105	0.514591295	0.774847454	0.885246918	0.930695277	0.951659627	0.962347524	0.968205772	0.97157646
73.3	0.555565312	0.320012006	0.495736074	0.764996728	0.881346249	0.929004063	0.95085054	0.961935915	0.967992965	0.971471833
73.4	0.570207523	0.327990466	0.477107219	0.754707941	0.877279721	0.927254134	0.950018969	0.961515292	0.967776728	0.971366316
73.5	0.584346831	0.337634558	0.458867721	0.743970889	0.873039549	0.9254429	0.949163961	0.961085216	0.967556796	0.971259711
73.6	0.597974169	0.34873227	0.441191199	0.732777197	0.868617606	0.923567638	0.948284516	0.960645226	0.967332893	0.971151809
73.7	0.611086839	0.361067952	0.424258554	0.721120786	0.86400542	0.921625481	0.947379583	0.960194838	0.967104727	0.971042393
73.8	0.623687256	0.374428802	0.408253813	0.708998396	0.859194189	0.919613417	0.946448058	0.959733544	0.966871998	0.970931239
73.9	0.635781877	0.388610202	0.393359306	0.696410175	0.854174787	0.917528281	0.945488787	0.959260817	0.966634392	0.970818113
74	0.647380296	0.40341982	0.379750333	0.683360318	0.848937781	0.91536676	0.944500561	0.958776108	0.966391585	0.970702779
74.1	0.658494496	0.418680521	0.367589605	0.669857771	0.843473455	0.91312538	0.943482122	0.95827885	0.966143245	0.970584993
74.2	0.669138222	0.434232189	0.357021748	0.655916969	0.837771843	0.910800507	0.942432156	0.957768453	0.965889034	0.970464511
74.3	0.679326473	0.449932597	0.34816823	0.641558609	0.831822763	0.908388345	0.941349298	0.957244314	0.965628603	0.970341083
74.4	0.689075081	0.465657517	0.341123041	0.626810434	0.825615874	0.905884934	0.940232131	0.95670581	0.965361601	0.97021446
74.5	0.698400383	0.481300229	0.335949426	0.611708002	0.819140728	0.903286146	0.939079183	0.9561523	0.965087671	0.970084392
74.6	0.707318947	0.496770593	0.332677903	0.596295405	0.812386852	0.900587687	0.937888931	0.955583133	0.964806452	0.969950629
74.7	0.715847367	0.51199383	0.331305693	0.580625897	0.805343829	0.897785092	0.9366598	0.954997638	0.964517581	0.969812925
74.8	0.724002094	0.526909135	0.331797583	0.564762398	0.798001409	0.894873734	0.935390162	0.954395136	0.964220696	0.969671035
74.9	0.731799313	0.541468201	0.334088119	0.548777792	0.790349626	0.891848819	0.934078342	0.953774932	0.96391543	0.969524717
75	0.739254844	0.555633757	0.338084946	0.532754999	0.782378941	0.88870539	0.93272261	0.953136324	0.963601423	0.969373736
75.1	0.746384077	0.569378133	0.343673013	0.516786736	0.774080408	0.885438335	0.931321191	0.952478599	0.963278312	0.969217862
75.2	0.753201921	0.582681925	0.350719347	0.50097493	0.765445857	0.88204239	0.92987226	0.951801036	0.96294574	0.96905687
75.3	0.759722772	0.595532761	0.35907807	0.485429736	0.756468107	0.878512149	0.928373948	0.951102906	0.962603354	0.968890545
75.4	0.765960491	0.607924176	0.368595363	0.470268133	0.747141202	0.874842071	0.926824339	0.950383479	0.962250806	0.96871868
75.5	0.771928399	0.619854622	0.379114134	0.455612085	0.737460672	0.871026495	0.925221478	0.949642018	0.961887756	0.968541076
75.6	0.777639271	0.631326587	0.390478188	0.441586293	0.727423823	0.867059656	0.923563368	0.948877785	0.961513871	0.968357545
75.7	0.783105346	0.642345829	0.402535778	0.428315585	0.717030051	0.862935699	0.921847976	0.948090043	0.961128827	0.968167911
75.8	0.788338334	0.652920716	0.415142471	0.415922015	0.706281176	0.858648702	0.920073236	0.947278056	0.960732311	0.967972007
75.9	0.79334943	0.66306166	0.428163325	0.404521801	0.695181807	0.854192701	0.91823705	0.946441092	0.960324022	0.967769683
76	0.798149328	0.672780643	0.441474392	0.394222215	0.683739706	0.849561717	0.916337295	0.945578426	0.959903672	0.9675608
76.1	0.802748243	0.682090805	0.454963635	0.385118593	0.671966178	0.844749792	0.914371829	0.944689339	0.959470986	0.967345234
76.2	0.807155926	0.691006117	0.468531326	0.377291628	0.659876455	0.839751019	0.912338489	0.943773125	0.959025707	0.967122875
76.3	0.811381685	0.699541092	0.482090014	0.370805076	0.647490066	0.834559593	0.910235108	0.942829091	0.958567594	0.966893632
76.4	0.815434404	0.707710567	0.495564172	0.365704028	0.634831199	0.829169852	0.908059509	0.941856559	0.958096424	0.966657429
76.5	0.819322564	0.715529504	0.508889582	0.362013835	0.621929013	0.823576331	0.905809523	0.940854872	0.957611997	0.966414208
76.6	0.823054261	0.723012852	0.522012565	0.359739738	0.608817911	0.817773824	0.90348299	0.939823393	0.957114132	0.96616393
76.7	0.826637226	0.730175415	0.534889096	0.358867216	0.595537731	0.811757445	0.901077769	0.938761511	0.956602673	0.965906576
76.8	0.830078844	0.737031768	0.547483867	0.359363011	0.582133856	0.805522702	0.898591749	0.937668644	0.956077488	0.965642146
76.9	0.833386171	0.743596178	0.559769344	0.361176747	0.568657216	0.799065573	0.896022857	0.936544243	0.955538473	0.965370662
77	0.836565951	0.749882549	0.57172484	0.364243036	0.555164156	0.792382593	0.893369071	0.935387793	0.954985552	0.965092169
77.1	0.839624631	0.755904384	0.583335637	0.368483925	0.541716167	0.785470941	0.890628429	0.934198819	0.954418678	0.964806734
77.2	0.842568381	0.761674756	0.59459216	0.373811558	0.528379459	0.778328539	0.887799043	0.932976893	0.953837839	0.964514447
77.3	0.845403104	0.767206288	0.605489223	0.38013089	0.515224365	0.770954155	0.884879111	0.931721632	0.953243053	0.964215423
77.4	0.848134452	0.772511143	0.616025345	0.387342353	0.502324585	0.763347512	0.881866933	0.930432705	0.952634377	0.963909802
77.5	0.850767836	0.77760102	0.626202138	0.395344345	0.489756259	0.755509395	0.878760926	0.929109839	0.952011902	0.96359775
77.6	0.853308445	0.782487154	0.63602376	0.404035478	0.477596895	0.747441774	0.875559634	0.927752821	0.951375759	0.963279459
77.7	0.855761251	0.787180319	0.645496445	0.413316517	0.465924169	0.739147919	0.872261751	0.926361503	0.95072612	0.962955148
77.8	0.85813102	0.79169084	0.654628087	0.423091998	0.45481463	0.730632517	0.868866132	0.924935806	0.950063198	0.962625062
77.9	0.860422325	0.796028597	0.66342788	0.433271494	0.444342347	0.721901795	0.865371815	0.923475724	0.949387242	0.962289459
78	0.862639551	0.800203039	0.671906015	0.443770564	0.434577535	0.712963629	0.861778028	0.921981312	0.948698563	0.96194869
78.1	0.864786909	0.804223196	0.680073414	0.454511391	0.425585232	0.703827658	0.858084234	0.920452792	0.947997524	0.961603044
78.2	0.866868434	0.808097694	0.687941515	0.465423157	0.417424047	0.694505395	0.854290128	0.918890342	0.947284489	0.961252885
78.3	0.868888003	0.811834762	0.695522081	0.476442176	0.410145049	0.685010302	0.850395622	0.917294306	0.946559909	0.960898601
78.4	0.870849332	0.815442253	0.702827049	0.487511847	0.403790833	0.675357867	0.846400928	0.915665111	0.945824273	0.960540606
78.5	0.872755987	0.818927651	0.709868399	0.498582447	0.398394797	0.665565683	0.842306539	0.914003276	0.94507812	0.960179342
78.6	0.874611385	0.822298088	0.716658048	0.509610813	0.39398066	0.655653477	0.838113251	0.912309419	0.944322033	0.959815276
78.7	0.876418801	0.825560353	0.723207764	0.520559937	0.390562228	0.645643135	0.833822179	0.910584258	0.943556647	0.9594489
78.8	0.878181371	0.828720907	0.729529098	0.531398512	0.388143424	0.635558692	0.829434773	0.908828614	0.942782644	0.959080733
78.9	0.879902094	0.831785893	0.735633326	0.542100445	0.386718554	0.625426296	0.824952836	0.90704341	0.942000751	0.958711315
79	0.881583836	0.834761144	0.741531407	0.552644357	0.386272796	0.615274145	0.820378532	0.905229674	0.941211742	0.95834121
79.1	0.883229334	0.837652199	0.747233945	0.563013092	0.386782892	0.605132383	0.8157144	0.903388538	0.940416435	0.957971001
79.2	0.884841193	0.840464307	0.752751168	0.573193237	0.388217984	0.595032973	0.810963367	0.901521238	0.939615691	0.957601292
79.3	0.886421892	0.843202439	0.758092906	0.583174663	0.390540577	0.585009522	0.806128754	0.89962911	0.93881041	0.9572327
79.4	0.887973785	0.845871294	0.763268579	0.592950103	0.393707568	0.575097081	0.801214285	0.897713591	0.938001529	0.956865861
79.5	0.889499101	0.848475311	0.76828719	0.602514752	0.397671318	0.565331906	0.796224089	0.895776217	0.937190024	0.956501418
79.6	0.890999944	0.851018671	0.773157316	0.61186591	0.402380709	0.555751189	0.791162708	0.893818617	0.936376897	0.956140029
79.7	0.892478297	0.85350531	0.777887112	0.621002653	0.407782179	0.546392756	0.786035095	0.891842508	0.935563182	0.955782354
79.8	0.893936019	0.855938921	0.782484308	0.629925535	0.413820682	0.537294747	0.780846614	0.889849697	0.934749937	0.955429062
79.9	0.895374852	0.858322962	0.786956219	0.638636335	0.420440576	0.528495261	0.775603037	0.887842068	0.93393824	0.955080819
80	0.896796412	0.860660663	0.791309743	0.647137817	0.427586403	0.520032003	0.770310538	0.885821581	0.933129187	0.954738294
80.1	0.898202202	0.862955033	0.795551373	0.655433532	0.435203574	0.511941904	0.764975687	0.883790266	0.932323884	0.954402147
80.2	0.899593602	0.865208864	0.799687207	0.66352764	0.443238939	0.504260748	0.75960544	0.881750213	0.931523447	0.954073034
80.3	0.90097188	0.86742474	0.803722951	0.671424756	0.451641253	0.4970228	0.75420713	0.87970357	0.930728994	0.953751599
80.4	0.902338185	0.869605039	0.807663938	0.679129819	0.460361539	0.490260442	0.748788449	0.877652531	0.929941644	0.953438475
80.5	0.903693557	0.871751945	0.811515134	0.68664798	0.46935336	0.48400383	0.743357438	0.875599334	0.929162509	0.953134275
80.6	0.905038922	0.873867452	0.815281152	0.693984509	0.478573002	0.478280571	0.737922467	0.873546249	0.928392691	0.952839599
80.7	0.906375101	0.875953369	0.818966264	0.701144714	0.487979583	0.473115436	0.732492218	0.871495575	0.927633279	0.952555021
80.8	0.907702808	0.878011329	0.822574417	0.708133879	0.4975351	0.468530101	0.727075667	0.86944963	0.926885346	0.952281095
80.9	0.909022655	0.880042798	0.826109244	0.714957208	0.507204423	0.464542935	0.721682058	0.867410746	0.926149939	0.952018348
81	0.910335157	0.882049081	0.829574083	0.721619788	0.516955244	0.46116883	0.716320886	0.865381261	0.925428085	0.951767281
81.1	0.911640735	0.884031328	0.832971985	0.72812655	0.526757992	0.458419074	0.711001869	0.863363517	0.924720779	0.951528367
81.2	0.91293972	0.885990545	0.836305737	0.734482251	0.536585727	0.456301281	0.705734927	0.861359849	0.924028989	0.951302046
81.3	0.914232359	0.887927604	0.839577872	0.740691457	0.546414007	0.454819359	0.700530151	0.859372586	0.923353647	0.951088731
81.4	0.915518819	0.889843245	0.842790686	0.746758526	0.556220752	0.453973535	0.695397778	0.857404041	0.922695653	0.950888801
81.5	0.916799192	0.891738094	0.845946257	0.752687609	0.565986097	0.453760423	0.690348164	0.855456512	0.92205587	0.950702605
81.6	0.918073503	0.893612664	0.849046457	0.758482647	0.575692244	0.454173136	0.685391752	0.85353228	0.921435122	0.950530459
81.7	0.919341713	0.895467369	0.852092969	0.764147374	0.585323313	0.455201438	0.680539043	0.851633602	0.920834199	0.950372647
81.8	0.920603728	0.897302532	0.855087304	0.76968532	0.594865199	0.456831935	0.675800561	0.849762714	0.920253852	0.950229424
81.9	0.921859403	0.899118394	0.858030815	0.775099823	0.604305434	0.459048294	0.671186822	0.847921829	0.919694796	0.950101013
82	0.923108547	0.900915123	0.860924714	0.780394038	0.613633056	0.461831492	0.666708299	0.846113138	0.919157708	0.949987611
82.1	0.924350934	0.902692825	0.863770085	0.785570949	0.622838483	0.465160085	0.662375386	0.844338809	0.918643235	0.949889385
82.2	0.925586305	0.904451549	0.866567901	0.79063338	0.631913401	0.469010494	0.658198359	0.842600993	0.918151987	0.949806476
82.3	0.926814375	0.906191301	0.869319035	0.795584011	0.640850656	0.4733573	0.654187341	0.840901822	0.917684547	0.949739005
82.4	0.92803484	0.907912046	0.872024278	0.800425392	0.649644153	0.478173548	0.650352259	0.839243412	0.917241469	0.949687068
82.5	0.929247382	0.909613723	0.874684347	0.805159954	0.658288771	0.483431044	0.646702808	0.837627869	0.916823282	0.949650741
82.6	0.930451675	0.911296248	0.877299899	0.809790027	0.666780276	0.489100662	0.643248405	0.836057292	0.916430493	0.949630087
82.7	0.93164739	0.912959524	0.879871544	0.814317849	0.675115244	0.495152624	0.63999815	0.834533775	0.916063593	0.949625149
82.8	0.9328342	0.914603444	0.882399855	0.818745583	0.683290997	0.501556789	0.636960784	0.833059412	0.915723054	0.949635963
82.9	0.934011786	0.916227903	0.884885376	0.823075329	0.691305538	0.508282909	0.634144647	0.831636305	0.915409341	0.949662551
83	0.935179838	0.917832799	0.887328634	0.827309133	0.699157491	0.51530088	0.631557637	0.830266563	0.915122908	0.949704932
83.1	0.936338064	0.919418042	0.889730144	0.831448998	0.706846053	0.522580965	0.62920717	0.82895231	0.914864209	0.949763118
83.2	0.93748619	0.920983555	0.892090422	0.835496899	0.714370943	0.530094006	0.627100143	0.827695689	0.914633693	0.949837121
83.3	0.938623962	0.922529283	0.894409984	0.839454783	0.721732358	0.537811601	0.625242896	0.826498867	0.914431818	0.949926952
83.4	0.939751154	0.924055192	0.89668936	0.843324586	0.728930935	0.545706274	0.623641177	0.825364036	0.914259047	0.950032626
83.5	0.940867565	0.925561277	0.898929092	0.847108233	0.735967712	0.553751605	0.622300115	0.824293422	0.914115853	0.950154163
83.6	0.941973026	0.927047561	0.901129743	0.850807649	0.742844093	0.561922353	0.621224193	0.823289283	0.914002724	0.950291592
83.7	0.943067397	0.928514098	0.9032919	0.854424759	0.749561817	0.570194551	0.620417223	0.822353916	0.913920168	0.95044495
83.8	0.944150571	0.929960977	0.905416175	0.857961497	0.756122927	0.578545576	0.619882331	0.82148966	0.913868709	0.950614285
83.9	0.945222476	0.931388321	0.90750321	0.861419807	0.762529745	0.586954211	0.619621944	0.820698893	0.9138489	0.95079966
84	0.946283073	0.932796289	0.909553675	0.864801646	0.768784843	0.595400674	0.619637784	0.819984042	0.913861313	0.951001152
84.1	0.947332357	0.934185078	0.911568275	0.868108985	0.77489102	0.603866645	0.619930867	0.819347574	0.913906555	0.951218854
84.2	0.948370361	0.935554919	0.913547744	0.871343812	0.780851278	0.612335265	0.62050151	0.818792007	0.913985257	0.951452876
84.3	0.949397148	0.936906082	0.91549285	0.87450813	0.786668804	0.620791131	0.621349339	0.8183199	0.914098085	0.951703346
84.4	0.950412819	0.938238871	0.917404395	0.877603959	0.792346946	0.629220274	0.622473309	0.817933862	0.914245736	0.951970412
84.5	0.951417507	0.939553628	0.919283209	0.880633336	0.797889193	0.637610131	0.623871731	0.817636542	0.914428942	0.952254242
84.6	0.952411378	0.940850727	0.921130158	0.883598311	0.803299164	0.645949498	0.625542294	0.817430634	0.914648467	0.952555022
84.7	0.95339463	0.942130577	0.922946133	0.886500951	0.808580582	0.65422849	0.627482109	0.817318869	0.914905112	0.952872959
84.8	0.95436749	0.943393618	0.924732056	0.889343331	0.813737267	0.662438485	0.62968774	0.817304015	0.915199709	0.953208281
84.9	0.955330217	0.944640321	0.926488876	0.892127539	0.818773114	0.670572066	0.632155255	0.817388874	0.915533125	0.953561235
85	0.956283097	0.945871187	0.928217565	0.894855672	0.823692083	0.678622961	0.634880269	0.817576275	0.915906258	0.953932087
85.1	0.95722644	0.947086741	0.929919121	0.897529831	0.828498186	0.686585976	0.637858002	0.817869069	0.916320038	0.954321121
85.2	0.958160584	0.948287537	0.93159456	0.900152121	0.833195472	0.694456937	0.641083322	0.818270127	0.916775423	0.95472864
85.3	0.959085888	0.94947415	0.933244917	0.902724649	0.837788018	0.702232614	0.644550812	0.818782331	0.917273398	0.955154963
85.4	0.960002733	0.950647175	0.934871244	0.905249518	0.842279917	0.709910666	0.648254818	0.819408569	0.91781497	0.955600424
85.5	0.960911519	0.95180723	0.936474608	0.90772883	0.846675269	0.717489568	0.652189506	0.820151725	0.918401169	0.95606537
85.6	0.961812664	0.952954945	0.938056085	0.910164677	0.850978171	0.724968551	0.656348921	0.821014676	0.919033039	0.95655016
85.7	0.962706601	0.954090967	0.93961676	0.912559141	0.855192707	0.732347537	0.660727041	0.822000279	0.919711639	0.957055163
85.8	0.963593776	0.955215957	0.941157727	0.914914293	0.859322941	0.739627085	0.665317824	0.823111367	0.920438036	0.957580756
85.9	0.964474649	0.956330582	0.942680079	0.917232187	0.86337291	0.746808323	0.670115265	0.824350736	0.921213297	0.95812732
86	0.965349686	0.957435521	0.944184915	0.919514857	0.867346617	0.753892902	0.675113437	0.825721136	0.922038492	0.958695241
86.1	0.966219364	0.958531455	0.945673329	0.921764316	0.871248019	0.760882937	0.680306539	0.827225263	0.922914679	0.959284901
86.2	0.967084164	0.959619069	0.947146411	0.923982554	0.875081028	0.767780958	0.685688931	0.828865747	0.923842903	0.959896682
86.3	0.96794457	0.960699049	0.948605245	0.926171532	0.8788495	0.774589864	0.691255174	0.83064514	0.924824188	0.960530958
86.4	0.968801067	0.96177208	0.950050905	0.928333179	0.882557232	0.781312874	0.697000054	0.832565905	0.925859531	0.961188094
86.5	0.96965414	0.962838841	0.951484452	0.930469392	0.886207953	0.787953487	0.702918615	0.834630405	0.926949893	0.961868443
86.6	0.970504271	0.963900006	0.952906932	0.932582032	0.889805325	0.794515443	0.709006177	0.836840888	0.928096191	0.962572339
86.7	0.971351937	0.964956239	0.954319374	0.934672919	0.893352929	0.80100268	0.715258353	0.839199475	0.929299292	0.963300098
86.8	0.972197608	0.966008194	0.955722786	0.936743832	0.89685427	0.807419305	0.721671063	0.841708147	0.930560004	0.964052009
86.9	0.973041745	0.96705651	0.957118153	0.938796503	0.900312765	0.813769558	0.728240537	0.844368728	0.931879066	0.964828334
87	0.973884797	0.968101811	0.958506433	0.940832618	0.903731744	0.820057781	0.734963326	0.847182876	0.933257141	0.965629305
87.1	0.974727201	0.969144702	0.959888557	0.942853809	0.90711444	0.826288388	0.741836293	0.85015206	0.934694805	0.966455115
87.2	0.975569377	0.970185769	0.961265425	0.944861656	0.910463993	0.832465843	0.748856615	0.853277553	0.936192542	0.967305917
87.3	0.976411731	0.971225575	0.962637903	0.946857683	0.913783437	0.838594631	0.756021768	0.856560409	0.93775073	0.968181821
87.4	0.977254646	0.972264656	0.964006822	0.948843354	0.917075706	0.844679234	0.763329522	0.86000145	0.939369636	0.969082888
87.5	0.978098488	0.973303523	0.965372974	0.950820069	0.920343622	0.850724114	0.770777922	0.86360125	0.941049403	0.970009127
87.6	0.978943598	0.974342659	0.96673711	0.952789167	0.923589898	0.856733693	0.778365272	0.867360118	0.942790046	0.970960491
87.7	0.979790294	0.975382515	0.968099942	0.95475192	0.926817132	0.86271233	0.786090113	0.871278079	0.944591442	0.971936874
87.8	0.980638868	0.97642351	0.969462132	0.95670953	0.930027806	0.868664311	0.793951204	0.875354862	0.946453319	0.972938107
87.9	0.981489584	0.977466029	0.970824302	0.958663129	0.933224283	0.87459383	0.801947499	0.879589878	0.948375252	0.973963954
88	0.98234268	0.978510423	0.972187022	0.960613779	0.936408807	0.880504979	0.810078118	0.883982208	0.950356655	0.975014112
88.1	0.983198362	0.979557003	0.973550815	0.962562465	0.939583499	0.886401736	0.818342326	0.888530587	0.952396774	0.976088206
88.2	0.984056807	0.980606047	0.974916154	0.964510102	0.942750357	0.892287954	0.826739507	0.893233387	0.954494682	0.977185787
88.3	0.984918162	0.981657793	0.97628346	0.966457527	0.945911258	0.898167351	0.835269132	0.898088603	0.956649273	0.978306331
88.4	0.98578254	0.982712438	0.977653104	0.968405504	0.949067954	0.90404351	0.843930741	0.90309384	0.958859261	0.979449238
88.5	0.986650025	0.983770142	0.979025405	0.970354719	0.952222078	0.909919869	0.852723913	0.908246303	0.961123173	0.98061383
88.6	0.987520667	0.984831027	0.98040063	0.972305787	0.95537514	0.915799717	0.861648241	0.913542785	0.96343935	0.981799352
88.7	0.988394485	0.985895174	0.981778997	0.974259248	0.958528534	0.921686196	0.87070331	0.918979655	0.965805947	0.983004971
88.8	0.989271467	0.986962627	0.983160673	0.976215569	0.961683538	0.927582303	0.879888675	0.924552855	0.968220931	0.98422978
88.9	0.990151569	0.988033392	0.984545775	0.97817515	0.964841318	0.933490886	0.889203841	0.930257894	0.970682085	0.985472793
89	0.991034721	0.98910744	0.985934376	0.980138322	0.968002935	0.939414654	0.898648243	0.936089844	0.973187011	0.986732955
89.1	0.99192082	0.990184706	0.9873265	0.982105351	0.971169347	0.945356179	0.90822123	0.942043338	0.975733134	0.988009137
89.2	0.992809739	0.991265092	0.988722132	0.984076444	0.974341417	0.951317908	0.917922049	0.948112577	0.978317709	0.989300147
89.3	0.993701325	0.992348472	0.990121216	0.986051751	0.977519921	0.95730217	0.927749839	0.954291328	0.980937827	0.990604725
89.4	0.994595403	0.993434689	0.991523659	0.988031371	0.980705551	0.963311186	0.937703614	0.960572939	0.983590426	0.991921555
89.5	0.995491774	0.994523561	0.992929335	0.990015355	0.98389893	0.969347087	0.947782258	0.966950342	0.9862723	0.993249267
89.6	0.996390225	0.995614885	0.99433809	0.992003713	0.987100617	0.975411927	0.957984523	0.973416072	0.988980108	0.994586441
89.7	0.997290522	0.996708436	0.995749742	0.99399642	0.990311118	0.981507697	0.968309023	0.979962281	0.991710392	0.995931614
89.8	0.998192421	0.997803976	0.997164091	0.995993424	0.993530897	0.987636348	0.978754232	0.986580759	0.994459586	0.997283288
89.9	0.999095668	0.99890125	0.99858092	0.997994648	0.996760387	0.993799806	0.98931849	0.993262955	0.997224033	0.998639934
90	0	0	0	0	0	0	0	0	0	0
