# Supplementary material for: Enhanced surface plasmon resonance biosensor with graphene-black phosphorus heterostructure for ultra-high sensitivity refractive index detection with machine learning for behaviour prediction
Source: PLoS One. 2025 Nov 7;20(11):e0332356. doi: 10.1371/journal.pone.0332356 (PMC12594348; doi:10.1371/journal.pone.0332356)
Supplement: S1 Data — The Supporting Information contains simulation data generated using COMSOL Multiphysics. These files include Excel sheets summarizing the parametric variations and corresponding simulation results. (ZIP) [file pone.0332356.s001.zip › WS2/4.4.csv]

65	0.96517157	0.969696363	0.972459671	0.974160278	0.975191064	0.975780864	0.976063503	0.976107131	0.975876858	0.975014757
65.1	0.964641749	0.969374021	0.972262087	0.974041497	0.975124444	0.97575064	0.976060759	0.976129063	0.975942005	0.974150173
65.2	0.964090335	0.969038964	0.9720566	0.973917548	0.975054258	0.975717771	0.976055787	0.976148454	0.975998192	0.932644819
65.3	0.963516259	0.968690562	0.971842795	0.973788135	0.974980276	0.975682074	0.976048449	0.97616529	0.976047574	0.971907394
65.4	0.962918398	0.968328159	0.971620248	0.973652952	0.974902266	0.97564336	0.976038602	0.97617953	0.976091412	0.974949021
65.5	0.962295582	0.967951075	0.971388521	0.973511691	0.974819987	0.975601439	0.976026097	0.976191112	0.97613048	0.975488461
65.6	0.961646582	0.967558605	0.971147164	0.973364035	0.974733201	0.975556118	0.976010783	0.97619996	0.976165263	0.975714484
65.7	0.960970116	0.967150015	0.970895714	0.973209661	0.974641663	0.975507205	0.975992508	0.976205986	0.976196075	0.97584921
65.8	0.960264845	0.966724549	0.970633694	0.973048242	0.974545129	0.975454503	0.975971116	0.976209095	0.976223113	0.975944906
65.9	0.959529366	0.966281419	0.970360618	0.972879444	0.97444335	0.975397819	0.975946453	0.976209186	0.976246498	0.976019446
66	0.958762216	0.965819811	0.970075984	0.972702929	0.974336079	0.975336958	0.975918365	0.976206152	0.976266298	0.976080462
66.1	0.957961865	0.965338883	0.969779279	0.972518354	0.974223066	0.975271729	0.975886699	0.976199886	0.976282544	0.976131731
66.2	0.957126716	0.964837762	0.96946998	0.972325372	0.974104061	0.975201938	0.975851304	0.97619028	0.976295242	0.976175329
66.3	0.956255102	0.964315545	0.969147546	0.972123631	0.973978815	0.975127397	0.975812032	0.976177226	0.976304378	0.976212489
66.4	0.955345281	0.963771299	0.968811429	0.971912775	0.973847079	0.975047918	0.975768737	0.976160617	0.976309926	0.976243987
66.5	0.954395437	0.963204058	0.968461065	0.971692446	0.973708604	0.974963317	0.975721277	0.976140349	0.976311852	0.976270329
66.6	0.953403673	0.962612824	0.968095878	0.971462281	0.973563141	0.974873413	0.975669514	0.97611632	0.976310114	0.976291862
66.7	0.952368011	0.961996567	0.967715281	0.971221915	0.973410446	0.97477803	0.975613315	0.976088434	0.976304671	0.976308826
66.8	0.95128639	0.961354219	0.967318673	0.970970978	0.973250272	0.974676992	0.975552551	0.976056596	0.976295478	0.97632139
66.9	0.950156658	0.96068468	0.966905439	0.9707091	0.973082379	0.974570132	0.9754871	0.976020719	0.976282491	0.97632968
67	0.948976574	0.959986812	0.966474953	0.970435906	0.972906524	0.974457284	0.975416843	0.975980721	0.97626567	0.976333788
67.1	0.947743802	0.959259443	0.966026575	0.97015102	0.972722472	0.974338288	0.97534167	0.975936524	0.976244976	0.976333785
67.2	0.946455909	0.958501359	0.965559654	0.969854064	0.972529988	0.974212994	0.975261475	0.975888059	0.976220376	0.976329728
67.3	0.945110364	0.957711312	0.965073524	0.969544658	0.972328839	0.97408125	0.97517616	0.975835261	0.97619184	0.976321664
67.4	0.943704531	0.956888013	0.964567507	0.969222421	0.972118799	0.973942914	0.975085633	0.975778075	0.976159345	0.976309636
67.5	0.942235669	0.956030134	0.964040913	0.96888697	0.971899645	0.97379785	0.974989811	0.975716452	0.976122873	0.976293684
67.6	0.940700928	0.955136304	0.96349304	0.968537921	0.971671155	0.973645929	0.974888617	0.97565035	0.976082415	0.976273848
67.7	0.93909735	0.954205116	0.962923172	0.968174892	0.971433117	0.973487029	0.974781983	0.975579735	0.976037965	0.976250169
67.8	0.93742186	0.953235118	0.962330582	0.967797499	0.97118532	0.973321034	0.974669849	0.975504584	0.975989528	0.976222691
67.9	0.93567127	0.952224817	0.961714531	0.967405358	0.970927561	0.973147837	0.974552161	0.97542488	0.975937116	0.976191464
68	0.933842274	0.95117268	0.96107427	0.966998086	0.970659641	0.972967338	0.974428878	0.975340615	0.975880748	0.976156542
68.1	0.931931446	0.95007713	0.960409036	0.966575304	0.970381366	0.972779446	0.974299966	0.97525179	0.975820454	0.976117983
68.2	0.929935242	0.948936548	0.959718059	0.96613663	0.970092551	0.972584077	0.974165398	0.975158417	0.975756269	0.976075855
68.3	0.927849997	0.947749275	0.959000556	0.965681689	0.969793029	0.972381157	0.974025159	0.975060516	0.97568824	0.976030229
68.4	0.925671921	0.946513607	0.958255737	0.965210107	0.969482618	0.972170622	0.973879243	0.974958115	0.975616421	0.975981186
68.5	0.923397108	0.9452278	0.9574828	0.964721511	0.969161155	0.971952416	0.973727654	0.974851254	0.975540876	0.975928813
68.6	0.921021527	0.94389007	0.956680939	0.964215534	0.968828488	0.971726494	0.973570405	0.974739982	0.975461677	0.975873202
68.7	0.918541028	0.94249859	0.955849333	0.963691795	0.968484471	0.971492817	0.973407518	0.974624354	0.975378903	0.975814435
68.8	0.915951341	0.941051479	0.954987124	0.963149986	0.968128968	0.971251359	0.973239018	0.97450442	0.975292598	0.975752698
68.9	0.913248021	0.939546847	0.954093601	0.96258975	0.967761848	0.97100203	0.973064916	0.9743803	0.975203017	0.975688061
69	0.910426804	0.937982815	0.953167839	0.962010702	0.967382951	0.970745061	0.972885431	0.974252097	0.975110133	0.975620639
69.1	0.907482856	0.936357307	0.952209	0.961412521	0.966992312	0.970480233	0.972700447	0.974119846	0.975014086	0.975550577
69.2	0.904411545	0.93466834	0.951216256	0.96079488	0.966589705	0.970207621	0.972510094	0.973983678	0.974915012	0.975478021
69.3	0.901208078	0.932913867	0.950188763	0.960157456	0.966175071	0.969927258	0.972314459	0.973843711	0.974813047	0.97540312
69.4	0.897867569	0.931091804	0.949125677	0.959499936	0.965748341	0.969639185	0.972113638	0.97370007	0.974708335	0.975326031
69.5	0.894385052	0.929200036	0.948026148	0.958822016	0.965309454	0.969343449	0.971907736	0.973552889	0.974601026	0.97524692
69.6	0.890755491	0.927236417	0.946889328	0.958123399	0.964858355	0.969040111	0.971696865	0.97340231	0.97449128	0.975165955
69.7	0.886973789	0.925198771	0.945714369	0.957403795	0.964395003	0.968729238	0.971481148	0.973248481	0.97437926	0.975083311
69.8	0.883034803	0.923084895	0.944500422	0.956662936	0.963919366	0.96841091	0.971260716	0.97309156	0.974265137	0.974999169
69.9	0.878933359	0.920892561	0.943246638	0.955900548	0.963431424	0.968085215	0.971035707	0.972931709	0.974149089	0.974913723
70	0.874664264	0.918619512	0.941952169	0.95511637	0.962931164	0.96775225	0.970806268	0.972769098	0.974031294	0.974827151
70.1	0.870222326	0.916263471	0.940616166	0.954310152	0.962418587	0.967412121	0.97057255	0.972603901	0.973911939	0.974739647
70.2	0.865602371	0.913822137	0.939237782	0.953481652	0.961893698	0.96706494	0.970334713	0.972436296	0.973791211	0.974651405
70.3	0.86079927	0.911293186	0.937816167	0.952630635	0.961356513	0.966710827	0.970092919	0.972266465	0.973669302	0.974562622
70.4	0.855807955	0.908674274	0.936350471	0.951756871	0.960807054	0.966349906	0.969847335	0.972094593	0.973546401	0.974473491
70.5	0.850623451	0.905963038	0.934839841	0.950860137	0.960245352	0.965982308	0.969598132	0.971920864	0.9734227	0.974384208
70.6	0.845240903	0.903157094	0.933283419	0.949940215	0.959671437	0.965608165	0.969345481	0.971745465	0.973298391	0.974294966
70.7	0.839655605	0.900254039	0.931680344	0.948996886	0.959085349	0.965227613	0.969089554	0.971568581	0.973173662	0.974205952
70.8	0.833863039	0.897251452	0.930029744	0.948029936	0.958487126	0.964840788	0.968830524	0.971390395	0.973048698	0.974117354
70.9	0.827858909	0.894146892	0.928330739	0.947039147	0.957876807	0.964447826	0.968568559	0.971211086	0.972923681	0.974029352
71	0.821639183	0.890937899	0.926582436	0.9460243	0.957254432	0.964048861	0.968303827	0.971030831	0.972798786	0.97394212
71.1	0.815200141	0.887621995	0.924783928	0.944985169	0.956620036	0.963644023	0.968036489	0.970849798	0.972674183	0.973855824
71.2	0.808538421	0.884196682	0.922934286	0.94392152	0.95597365	0.963233438	0.967766701	0.97066815	0.972550033	0.973770623
71.3	0.801651075	0.880659445	0.921032561	0.942833111	0.955315296	0.962817223	0.96749461	0.970486042	0.972426489	0.973686666
71.4	0.794535627	0.877007746	0.919077778	0.941719682	0.95464499	0.962395489	0.967220357	0.970303618	0.972303693	0.973604091
71.5	0.787190138	0.873239032	0.917068931	0.940580962	0.953962734	0.961968336	0.966944071	0.970121012	0.972181775	0.973523024
71.6	0.779613272	0.869350731	0.915004981	0.939416655	0.953268519	0.961535852	0.966665869	0.969938347	0.972060855	0.97344358
71.7	0.771804374	0.865340254	0.91288485	0.938226447	0.952562319	0.96109811	0.966385855	0.969755731	0.971941039	0.97336586
71.8	0.763763549	0.861204996	0.910707418	0.937009995	0.951844089	0.960655172	0.966104121	0.969573261	0.971822418	0.97328995
71.9	0.75549175	0.856942344	0.908471515	0.935766928	0.951113767	0.96020708	0.965820741	0.969391018	0.971705072	0.973215923
72	0.746990867	0.852549672	0.906175921	0.934496842	0.950371266	0.959753859	0.965535774	0.969209065	0.97158906	0.973143836
72.1	0.738263828	0.848024354	0.90381936	0.933199299	0.949616475	0.959295515	0.965249262	0.969027452	0.971474431	0.97307373
72.2	0.729314703	0.843363766	0.901400494	0.931873819	0.94884926	0.958832032	0.964961227	0.96884621	0.971361212	0.97300563
72.3	0.720148808	0.838565297	0.898917919	0.930519883	0.948069454	0.958363374	0.964671675	0.968665353	0.971249419	0.972939547
72.4	0.710772817	0.833626355	0.896370163	0.929136922	0.94727686	0.957889476	0.964380588	0.968484877	0.971139045	0.972875471
72.5	0.70119489	0.828544389	0.893755684	0.927724327	0.946471261	0.957410266	0.964087936	0.968304763	0.971030074	0.972813381
72.6	0.691424768	0.823316891	0.89107286	0.926281433	0.945652391	0.956925627	0.963793658	0.968124968	0.970922465	0.972753238
72.7	0.681473905	0.817941424	0.888319995	0.924807522	0.944819959	0.956435427	0.963497681	0.967945436	0.970816165	0.972694985
72.8	0.671355573	0.812415639	0.885495308	0.923301822	0.943973635	0.955939508	0.963199906	0.967766091	0.970711104	0.972638553
72.9	0.661084976	0.8067373	0.88259694	0.921763503	0.943113057	0.955437685	0.962900217	0.967586838	0.970607195	0.972583856
73	0.650679344	0.800904313	0.879622947	0.920191677	0.942237821	0.954929749	0.962598476	0.967407568	0.970504338	0.972530796
73.1	0.640158022	0.794914756	0.876571303	0.918585396	0.941347489	0.954415461	0.962294526	0.967228153	0.970402416	0.972479258
73.2	0.62954254	0.788766917	0.8734399	0.916943649	0.940441584	0.953894562	0.96198819	0.96704845	0.970301298	0.972429118
73.3	0.618856665	0.782459336	0.870226553	0.915265365	0.939519592	0.953366764	0.961679272	0.966868301	0.970200842	0.972380238
73.4	0.608126424	0.775990844	0.866928995	0.913549409	0.938580962	0.952831755	0.961367559	0.966687533	0.970100891	0.97233247
73.5	0.5973801	0.76936062	0.863544892	0.911794585	0.937625103	0.952289201	0.961052821	0.966505961	0.970001281	0.972285657
73.6	0.586648191	0.762568241	0.860071839	0.909999634	0.93665139	0.951738743	0.960734811	0.966323385	0.969901834	0.972239631
73.7	0.575963332	0.75561374	0.856507372	0.908163237	0.935659162	0.951180001	0.960413267	0.966139597	0.969802364	0.972194218
73.8	0.565360168	0.748497673	0.852848973	0.906284014	0.934647722	0.950612574	0.960087915	0.965954377	0.969702679	0.972149238
73.9	0.554875186	0.741221186	0.849094084	0.904360528	0.93361634	0.95003604	0.959758465	0.965767497	0.969602577	0.972104505
74	0.544546492	0.733786082	0.84524011	0.902391283	0.932564253	0.949449962	0.95942462	0.965578721	0.969501855	0.97205983
74.1	0.534413538	0.726194903	0.841284441	0.900374734	0.931490669	0.948853882	0.95908607	0.965387807	0.969400302	0.972015018
74.2	0.524516798	0.718451002	0.83722446	0.898309279	0.930394765	0.94824733	0.958742497	0.965194508	0.969297706	0.971969876
74.3	0.514897393	0.710558626	0.83305756	0.896193275	0.929275693	0.947629821	0.958393576	0.964998574	0.969193853	0.971924208
74.4	0.505596669	0.702522997	0.828781165	0.894025029	0.928132578	0.947000858	0.958038978	0.96479975	0.969088527	0.97187782
74.5	0.496655737	0.694350389	0.824392747	0.891802814	0.926964524	0.946359933	0.957678368	0.964597784	0.968981516	0.971830519
74.6	0.488114979	0.686048213	0.819889848	0.889524866	0.925770615	0.945706532	0.957311408	0.964392421	0.968872606	0.971782115
74.7	0.48001353	0.677625085	0.815270106	0.887189391	0.924549916	0.945040132	0.956937763	0.96418341	0.968761588	0.97173242
74.8	0.47238875	0.669090903	0.810531279	0.884794573	0.923301478	0.944360208	0.956557093	0.963970502	0.968648258	0.971681254
74.9	0.465275697	0.660456908	0.805671275	0.88233858	0.922024341	0.94366623	0.956169064	0.963753452	0.968532416	0.971628441
75	0.458706619	0.651735739	0.800688179	0.879819568	0.920717536	0.942957671	0.955773345	0.963532019	0.968413867	0.971573812
75.1	0.452710468	0.642941474	0.795580291	0.877235692	0.919380088	0.942234003	0.95536961	0.963305973	0.968292426	0.971517204
75.2	0.447312468	0.634089662	0.790346154	0.874585113	0.918011022	0.941494704	0.95495754	0.963075088	0.968167915	0.971458466
75.3	0.442533734	0.625197333	0.784984595	0.871866006	0.916609363	0.940739257	0.954536824	0.962839149	0.968040165	0.971397452
75.4	0.438390961	0.616282994	0.779494763	0.869076572	0.915174145	0.939967154	0.954107163	0.96259795	0.967909019	0.97133403
75.5	0.434896198	0.607366599	0.773876166	0.866215046	0.913704408	0.9391779	0.953668267	0.9623513	0.967774328	0.971268075
75.6	0.432056702	0.598469503	0.768128715	0.863279707	0.912199209	0.938371012	0.953219862	0.962099015	0.967635957	0.971199477
75.7	0.429874883	0.589614383	0.76225277	0.860268892	0.910657624	0.937546023	0.952761688	0.961840931	0.967493785	0.971128136
75.8	0.428348345	0.580825137	0.756249178	0.857181008	0.909078753	0.936702486	0.952293502	0.961576895	0.967347703	0.971053964
75.9	0.42747001	0.572126762	0.750119321	0.854014545	0.907461724	0.935839976	0.951815079	0.961306771	0.967197615	0.970976889
76	0.427228332	0.56354519	0.743865161	0.850768087	0.905805698	0.93495809	0.951326215	0.961030441	0.967043445	0.970896851
76.1	0.42760758	0.555107114	0.737489287	0.847440332	0.904109878	0.934056454	0.950826726	0.960747805	0.966885127	0.970813804
76.2	0.428588194	0.546839778	0.730994952	0.8440301	0.902373511	0.933134724	0.950316455	0.960458783	0.966722617	0.970727717
76.3	0.430147186	0.53877075	0.724386126	0.840536357	0.900595893	0.93219259	0.949795266	0.960163313	0.966555884	0.970638577
76.4	0.432258588	0.53092767	0.717667525	0.836958224	0.898776382	0.931229776	0.949263054	0.959861359	0.96638492	0.970546383
76.5	0.434893925	0.523337989	0.710844661	0.833295	0.896914395	0.930246046	0.948719739	0.959552903	0.96620973	0.970451153
76.6	0.438022698	0.516028689	0.703923864	0.829546174	0.895009421	0.929241209	0.948165276	0.959237953	0.966030344	0.970352919
76.7	0.441612872	0.509026005	0.696912322	0.82571145	0.893061028	0.928215116	0.947599648	0.958916543	0.965846807	0.970251734
76.8	0.445631354	0.50235514	0.689818101	0.821790757	0.891068864	0.927167669	0.947022875	0.958588729	0.965659189	0.970147664
76.9	0.450044444	0.496039991	0.682650162	0.817784275	0.88903267	0.926098823	0.946435012	0.958254597	0.965467577	0.970040795
77	0.454818262	0.490102884	0.675418375	0.813692448	0.886952285	0.925008588	0.94583615	0.957914259	0.965272082	0.96993123
77.1	0.459919137	0.48456433	0.668133523	0.809516007	0.884827653	0.923897032	0.945226422	0.957567856	0.965072836	0.969819091
77.2	0.465313956	0.479442806	0.660807296	0.805255985	0.882658829	0.922764286	0.944606	0.957215557	0.964869995	0.969704517
77.3	0.47097047	0.474754557	0.653452275	0.800913736	0.880445989	0.921610547	0.943975098	0.956857562	0.964663736	0.969587666
77.4	0.476857554	0.470513446	0.646081911	0.796490954	0.878189435	0.920436079	0.943333975	0.956494101	0.96445426	0.969468714
77.5	0.482945419	0.466730828	0.638710487	0.791989685	0.875889601	0.919241218	0.942682934	0.956125437	0.96424179	0.969347855
77.6	0.489205788	0.463415472	0.631353077	0.787412349	0.873547062	0.918026375	0.942022325	0.955751863	0.964026573	0.969225303
77.7	0.495612023	0.46057352	0.624025485	0.782761747	0.871162539	0.916792038	0.941352547	0.955373704	0.96380888	0.969101289
77.8	0.502139216	0.458208485	0.61674418	0.778041079	0.868736905	0.915538771	0.940674044	0.954991317	0.963589004	0.968976059
77.9	0.508764245	0.456321296	0.609526217	0.773253951	0.86627119	0.914267221	0.939987306	0.954605084	0.963367241	0.96884985
78	0.515465801	0.454910372	0.602389153	0.768404385	0.863766579	0.912978105	0.939292878	0.954215451	0.963143994	0.968723041
78.1	0.522224381	0.453971734	0.595350943	0.763496827	0.861224447	0.911672291	0.938591386	0.953822864	0.962919569	0.96859584
78.2	0.529022263	0.453499143	0.588429844	0.758536164	0.85864633	0.910350635	0.937883437	0.953427801	0.962694362	0.968468589
78.3	0.535843462	0.453484274	0.581644292	0.753527692	0.856033913	0.909014132	0.937169737	0.953030785	0.962468781	0.968341623
78.4	0.542673662	0.453916895	0.57501279	0.748477136	0.853389077	0.90766386	0.936451031	0.952632365	0.962243252	0.968215286
78.5	0.549500147	0.45478507	0.568553777	0.74339065	0.850713877	0.906300981	0.935728112	0.952233121	0.96201822	0.968089939
78.6	0.556311709	0.456075375	0.562285509	0.738274798	0.848010543	0.90492674	0.935001818	0.951833659	0.961794148	0.967965952
78.7	0.563098561	0.457773107	0.55622593	0.733136551	0.845281478	0.90354247	0.934273037	0.951434613	0.961571516	0.96784371
78.8	0.569852239	0.459862507	0.550392543	0.727983267	0.842529258	0.902149583	0.933542697	0.951036642	0.961350819	0.967723605
78.9	0.576565499	0.462326963	0.544802289	0.722822673	0.839756625	0.900749571	0.932811771	0.95064043	0.961132568	0.967606038
79	0.58323222	0.465149223	0.539471428	0.717662847	0.836966486	0.899344004	0.932081267	0.950246679	0.960917282	0.967491417
79.1	0.589847302	0.468311578	0.534415421	0.712512191	0.834161907	0.897934521	0.931352234	0.949856113	0.960705493	0.967380156
79.2	0.596406568	0.471796045	0.52964883	0.707379401	0.831346101	0.896522832	0.93062575	0.94946947	0.96049774	0.96727267
79.3	0.602906671	0.475584531	0.525185216	0.702273441	0.828522424	0.895110709	0.929902924	0.949087502	0.960294567	0.967169379
79.4	0.609344997	0.479658973	0.521037058	0.697203504	0.825694363	0.89369998	0.929184889	0.948710973	0.960096522	0.9670707
79.5	0.615719583	0.48400147	0.517215671	0.692178979	0.822865527	0.892292525	0.9284728	0.948340652	0.959904154	0.966977048
79.6	0.62202903	0.488594395	0.51373115	0.68720941	0.820039632	0.890890266	0.927767829	0.947977313	0.95971801	0.966888834
79.7	0.628272426	0.493420482	0.510592312	0.682304456	0.817220494	0.889495165	0.927071156	0.94762173	0.959538632	0.966806462
79.8	0.634449273	0.498462906	0.507806662	0.677473848	0.814412006	0.88810921	0.926383971	0.947274676	0.959366555	0.966730329
79.9	0.640559419	0.503705344	0.505380365	0.672727347	0.811618134	0.886734413	0.925707464	0.946936913	0.959202306	0.966660818
80	0.646602996	0.509132014	0.503318234	0.668074698	0.808842894	0.885372797	0.925042821	0.946609197	0.959046397	0.966598303
80.1	0.652580362	0.514727714	0.501623725	0.663525586	0.806090341	0.884026392	0.924391218	0.946292269	0.958899328	0.966543141
80.2	0.658492051	0.520477837	0.500298951	0.659089589	0.803364551	0.88269722	0.923753818	0.94598685	0.958761579	0.966495671
80.3	0.664338722	0.526368384	0.499344697	0.654776139	0.800669607	0.881387295	0.923131762	0.945693643	0.95863361	0.966456217
80.4	0.670121121	0.53238596	0.498760452	0.650594471	0.798009579	0.880098607	0.922526168	0.945413325	0.958515861	0.96642508
80.5	0.675840044	0.538517771	0.498544447	0.646553588	0.795388517	0.87883312	0.921938123	0.945146547	0.958408746	0.96640254
80.6	0.681496303	0.544751612	0.498693701	0.642662214	0.792810424	0.877592759	0.92136868	0.944893927	0.958312651	0.966388853
80.7	0.687090699	0.551075844	0.499204069	0.63892876	0.790279254	0.876379405	0.920818851	0.944656051	0.958227937	0.966384253
80.8	0.692623999	0.557479381	0.500070306	0.635361284	0.787798887	0.875194889	0.920289608	0.94443347	0.958154932	0.966388945
80.9	0.698096916	0.563951659	0.501286126	0.631967459	0.785373123	0.874040983	0.919781873	0.944226697	0.958093935	0.96640311
81	0.703510096	0.570482621	0.502844269	0.628754539	0.783005667	0.872919395	0.919296521	0.944036203	0.958045211	0.966426901
81.1	0.708864101	0.577062682	0.504736568	0.625729332	0.780700118	0.871831765	0.918834372	0.94386242	0.958008993	0.966460444
81.2	0.714159409	0.583682714	0.506954026	0.622898173	0.778459961	0.870779659	0.918396192	0.943705737	0.957985481	0.966503839
81.3	0.7193964	0.590334017	0.50948688	0.620266905	0.776288556	0.869764567	0.917982691	0.943566501	0.95797484	0.966557155
81.4	0.724575361	0.5970083	0.512324685	0.617840851	0.774189131	0.868787898	0.917594519	0.943445014	0.957977203	0.966620438
81.5	0.729696481	0.603697657	0.515456379	0.615624808	0.772164777	0.867850981	0.91723227	0.943341535	0.957992667	0.966693704
81.6	0.734759857	0.610394553	0.518870363	0.613623024	0.770218443	0.86695506	0.91689648	0.943256281	0.9580213	0.966776945
81.7	0.739765499	0.617091806	0.522554571	0.611839197	0.768352932	0.866101297	0.916587623	0.943189427	0.958063135	0.966870129
81.8	0.744713333	0.623782574	0.526496542	0.61027646	0.766570898	0.865290773	0.916306122	0.943141106	0.958118177	0.966973199
81.9	0.749603214	0.630460339	0.530683494	0.608937385	0.764874848	0.864524485	0.916052339	0.943111413	0.958186402	0.967086075
82	0.754434931	0.637118905	0.535102393	0.607823976	0.763267138	0.863803352	0.915826587	0.943100404	0.958267756	0.967208657
82.1	0.759208222	0.643752384	0.539740019	0.606937675	0.761749981	0.863128216	0.915629127	0.943108101	0.958362162	0.967340828
82.2	0.763922779	0.65035519	0.544583032	0.606279367	0.76032544	0.862499848	0.91546017	0.943134493	0.95846952	0.96748245
82.3	0.768578265	0.65692204	0.54961804	0.605849387	0.75899544	0.861918948	0.915319886	0.943179539	0.958589707	0.967633372
82.4	0.773174326	0.663447945	0.554831654	0.605647533	0.757761768	0.861386154	0.915208401	0.943243168	0.95872258	0.967793428
82.5	0.777710598	0.669928212	0.560210554	0.605673078	0.756626079	0.860902042	0.915125805	0.943325287	0.958867983	0.967962441
82.6	0.782186723	0.676358441	0.565741539	0.605924786	0.755589901	0.860467137	0.915072155	0.943425781	0.959025743	0.968140224
82.7	0.786602361	0.682734524	0.571411584	0.606400933	0.75465464	0.860081916	0.915047479	0.943544515	0.959195677	0.968326584
82.8	0.790957197	0.689052645	0.577207888	0.607099325	0.753821591	0.859746812	0.91505178	0.943681343	0.95937759	0.96852132
82.9	0.795250957	0.695309283	0.583117924	0.608017324	0.753091941	0.859462225	0.915085042	0.943836101	0.959571284	0.96872423
83	0.799483413	0.701501207	0.589129478	0.60915187	0.752466776	0.859228523	0.915147231	0.944008622	0.959776554	0.968935108
83.1	0.803654395	0.707625478	0.595230695	0.61049951	0.751947091	0.859046053	0.915238304	0.944198731	0.959993194	0.969153751
83.2	0.807763798	0.71367945	0.601410108	0.612056427	0.751533796	0.858915145	0.915358212	0.944406249	0.960220998	0.969379957
83.3	0.811811588	0.719660764	0.607656679	0.613818468	0.751227723	0.858836117	0.915506899	0.944631002	0.960459765	0.969613525
83.4	0.815797812	0.72556735	0.613959822	0.615781179	0.751029635	0.858809284	0.915684316	0.944872815	0.960709294	0.969854265
83.5	0.8197226	0.731397424	0.620309431	0.617939832	0.750940231	0.858834962	0.915890415	0.945131522	0.960969396	0.97010199
83.6	0.823586169	0.737149481	0.626695901	0.620289464	0.750960157	0.858913473	0.91612516	0.945406964	0.961239887	0.970356522
83.7	0.82738883	0.742822295	0.633110146	0.622824907	0.75109001	0.859045153	0.916388527	0.945698995	0.961520594	0.970617693
83.8	0.831130985	0.748414911	0.639543615	0.625540828	0.751330345	0.859230353	0.916680508	0.94600748	0.961811356	0.970885346
83.9	0.834813136	0.753926641	0.645988298	0.628431754	0.751681683	0.859469446	0.917001114	0.946332302	0.962112026	0.971159337
84	0.838435878	0.759357054	0.652436739	0.631492116	0.752144517	0.859762832	0.917350378	0.94667336	0.96242247	0.971439532
84.1	0.841999903	0.764705973	0.658882035	0.634716279	0.752719319	0.86011094	0.917728357	0.947030569	0.962742569	0.971725812
84.2	0.845505998	0.769973464	0.665317842	0.638098577	0.753406541	0.860514232	0.918135135	0.947403869	0.963072224	0.972018071
84.3	0.848955046	0.775159828	0.671738367	0.641633342	0.75420663	0.860973205	0.918570823	0.947793218	0.963411348	0.97231622
84.4	0.85234802	0.780265591	0.678138367	0.645314944	0.755120021	0.861488395	0.919035561	0.948198597	0.963759875	0.972620181
84.5	0.855685982	0.785291496	0.684513142	0.649137813	0.756147154	0.862060379	0.919529523	0.948620008	0.964117756	0.972929895
84.6	0.85897008	0.790238488	0.69085852	0.653096475	0.757288469	0.862689775	0.920052912	0.94905748	0.96448496	0.973245316
84.7	0.862201546	0.795107711	0.697170854	0.657185574	0.758544415	0.863377241	0.920605963	0.94951106	0.964861474	0.973566413
84.8	0.865381688	0.799900491	0.703446998	0.661399905	0.759915454	0.864123482	0.921188943	0.949980824	0.965247305	0.973893171
84.9	0.86851189	0.804618328	0.709684299	0.665734431	0.761402062	0.864929242	0.921802152	0.950466867	0.965642476	0.974225589
85	0.871593603	0.809262882	0.715880578	0.670184309	0.763004732	0.865795311	0.922445921	0.950969308	0.966047029	0.974563681
85.1	0.874628345	0.813835964	0.722034109	0.674744912	0.76472398	0.866722516	0.92312061	0.95148829	0.966461021	0.974907474
85.2	0.877617693	0.818339527	0.728143605	0.679411841	0.766560344	0.867711728	0.923826611	0.952023973	0.966884528	0.975257011
85.3	0.880563277	0.822775648	0.734208193	0.684180944	0.768514387	0.868763851	0.924564341	0.952576542	0.96731764	0.975612344
85.4	0.883466777	0.827146524	0.740227395	0.68904833	0.770586696	0.869879826	0.925334243	0.953146197	0.967760463	0.975973541
85.5	0.886329919	0.831454455	0.746201108	0.69401038	0.772777887	0.871060626	0.926136785	0.953733157	0.968213115	0.976340678
85.6	0.889154464	0.835701838	0.75212958	0.699063751	0.775088602	0.872307249	0.926972455	0.954337656	0.968675728	0.976713842
85.7	0.891942209	0.839891154	0.758013391	0.704205388	0.777519507	0.873620718	0.927841758	0.954959944	0.969148443	0.977093131
85.8	0.894694977	0.844024955	0.763853426	0.709432525	0.780071297	0.875002075	0.928745215	0.95560028	0.969631414	0.97747865
85.9	0.897414614	0.84810586	0.769650858	0.714742688	0.782744687	0.876452376	0.929683359	0.956258933	0.9701248	0.97787051
86	0.900102981	0.852136536	0.775407125	0.720133692	0.785540415	0.877972681	0.930656728	0.956936181	0.970628768	0.97826883
86.1	0.902761952	0.856119696	0.781123904	0.725603643	0.788459236	0.879564054	0.931665865	0.957632306	0.971143489	0.978673733
86.2	0.905393406	0.860058085	0.786803094	0.731150928	0.791501919	0.881227553	0.932711312	0.958347589	0.971669139	0.979085343
86.3	0.907999223	0.86395447	0.792446793	0.736774212	0.794669241	0.882964222	0.933793604	0.959082314	0.972205893	0.979503788
86.4	0.910581278	0.867811634	0.798057275	0.742472428	0.797961985	0.884775084	0.934913267	0.959836759	0.972753926	0.979929196
86.5	0.913141434	0.871632362	0.803636972	0.748244769	0.80138093	0.886661132	0.936070808	0.960611193	0.973313408	0.980361694
86.6	0.91568154	0.875419436	0.809188453	0.754090672	0.804926843	0.888623322	0.937266716	0.961405879	0.973884506	0.980801406
86.7	0.918203424	0.879175622	0.8147144	0.760009809	0.808600477	0.890662562	0.93850145	0.962221061	0.974467379	0.98124845
86.8	0.920708886	0.882903668	0.820217594	0.766002069	0.812402553	0.892779703	0.939775437	0.963056969	0.975062176	0.98170294
86.9	0.923199696	0.886606286	0.825700894	0.772067543	0.816333758	0.894975529	0.941089067	0.96391381	0.975669034	0.982164982
87	0.925677588	0.890286153	0.831167216	0.778206507	0.820394731	0.897250746	0.942442681	0.964791768	0.976288074	0.982634673
87.1	0.928144252	0.893945897	0.836619516	0.784419405	0.824586049	0.899605974	0.943836573	0.965690999	0.976919403	0.983112098
87.2	0.930601335	0.89758809	0.842060773	0.790706825	0.82890822	0.902041731	0.945270976	0.966611625	0.977563107	0.983597329
87.3	0.933050429	0.901215243	0.847493973	0.797069484	0.833361665	0.90455843	0.946746061	0.967553733	0.978219252	0.984090426
87.4	0.935493072	0.904829795	0.852922087	0.803508204	0.837946708	0.907156358	0.948261928	0.968517374	0.978887878	0.984591431
87.5	0.937930742	0.908434111	0.858348063	0.810023895	0.842663557	0.909835676	0.949818604	0.969502552	0.979569001	0.98510037
87.6	0.940364851	0.912030468	0.863774804	0.816617528	0.847512295	0.912596398	0.951416029	0.970509227	0.980262609	0.985617248
87.7	0.942796743	0.915621054	0.869205156	0.823290118	0.852492859	0.915438387	0.953054059	0.971537312	0.980968658	0.986142053
87.8	0.945227688	0.919207963	0.874641894	0.8300427	0.857605029	0.918361342	0.954732456	0.972586664	0.981687074	0.986674749
87.9	0.947658881	0.922793183	0.88008771	0.836876308	0.862848409	0.921364788	0.956450883	0.973657088	0.982417749	0.987215276
88	0.950091438	0.926378599	0.885545199	0.843791955	0.868222413	0.924448068	0.9582089	0.974748328	0.983160539	0.987763553
88.1	0.952526392	0.929965983	0.89101685	0.850790614	0.87372625	0.92761033	0.960005959	0.975860073	0.983915262	0.988319473
88.2	0.954964693	0.933556992	0.896505035	0.857873193	0.879358908	0.930850524	0.961841403	0.976991945	0.9846817	0.988882902
88.3	0.957407204	0.937153165	0.902011999	0.865040523	0.885119137	0.934167391	0.963714459	0.978143506	0.985459595	0.98945368
88.4	0.959854699	0.940755922	0.907539856	0.872293335	0.891005442	0.93755946	0.965624236	0.979314251	0.986248651	0.990031621
88.5	0.962307868	0.944366559	0.91309058	0.879632246	0.897016062	0.941025039	0.967569727	0.980503612	0.987048528	0.99061651
88.6	0.964767309	0.947986251	0.918666	0.887057747	0.903148963	0.944562211	0.969549804	0.981710953	0.987858851	0.991208108
88.7	0.967233532	0.951616051	0.924267798	0.894570185	0.909401828	0.948168835	0.971563219	0.982935574	0.9886792	0.991806146
88.8	0.969706963	0.95525689	0.929897508	0.902169754	0.915772043	0.951842543	0.973608604	0.984176708	0.989509119	0.992410328
88.9	0.972187941	0.95890958	0.935556516	0.909856486	0.922256695	0.955580737	0.975684474	0.985433525	0.99034811	0.993020333
89	0.974676724	0.96257482	0.941246057	0.917630244	0.928852565	0.959380595	0.977789229	0.986705135	0.991195641	0.993635814
89.1	0.977173488	0.966253195	0.946967227	0.925490716	0.935556122	0.963239072	0.979921154	0.987990585	0.992051141	0.994256401
89.2	0.979678338	0.969945185	0.952720979	0.933437414	0.942363524	0.967152906	0.982078431	0.989288866	0.992914005	0.994881698
89.3	0.982191305	0.973651171	0.958508139	0.941469672	0.949270619	0.971118624	0.984259135	0.990598914	0.993783596	0.995511289
89.4	0.984712356	0.977371443	0.964329407	0.949586649	0.956272945	0.975132549	0.986461244	0.991919616	0.994659247	0.996144739
89.5	0.987241399	0.981106207	0.970185371	0.957787331	0.963365739	0.979190815	0.988682651	0.993249813	0.995540263	0.996781592
89.6	0.98977829	0.984855592	0.976076518	0.966070544	0.970543943	0.983289372	0.99092116	0.994588303	0.996425926	0.997421379
89.7	0.992322837	0.988619669	0.982003251	0.974434956	0.977802213	0.987424004	0.993174507	0.995933848	0.997315496	0.998063613
89.8	0.994874813	0.99239845	0.987965899	0.982879092	0.985134936	0.991590343	0.99544036	0.997285178	0.998208215	0.9987078
89.9	0.99743396	0.996191912	0.993964736	0.991401347	0.992536236	0.995783883	0.997716335	0.998641001	0.99910331	0.999353433
90	0	0	0	0	0	0	0	0	0	0
