# Supplementary material for: Enhanced surface plasmon resonance biosensor with graphene-black phosphorus heterostructure for ultra-high sensitivity refractive index detection with machine learning for behaviour prediction
Source: PLoS One. 2025 Nov 7;20(11):e0332356. doi: 10.1371/journal.pone.0332356 (PMC12594348; doi:10.1371/journal.pone.0332356)
Supplement: S1 Data — The Supporting Information contains simulation data generated using COMSOL Multiphysics. These files include Excel sheets summarizing the parametric variations and corresponding simulation results. (ZIP) [file pone.0332356.s001.zip › WS2/5.4.csv]

65	0.968552356	0.971272403	0.973113052	0.97435096	0.975163763	0.975666394	0.975930563	0.97598955	0.975787471	0.974986724
65.1	0.968259177	0.971074108	0.972980334	0.97426501	0.97511234	0.97564165	0.975928078	0.976009178	0.975849618	0.974239972
65.2	0.967957582	0.970870055	0.972843538	0.974176063	0.975058607	0.975614993	0.975923781	0.976026477	0.975902804	0.944897058
65.3	0.96764718	0.970659946	0.972702426	0.974083916	0.975002389	0.975586271	0.975917555	0.976041447	0.975949226	0.971563127
65.4	0.967327567	0.970443477	0.972556753	0.973988366	0.974943507	0.975555328	0.975909276	0.976054064	0.975990169	0.974857067
65.5	0.966998331	0.970220339	0.972406272	0.973889203	0.974881783	0.975522009	0.975898818	0.97606428	0.976026428	0.975408427
65.6	0.966659047	0.969990214	0.972250731	0.973786218	0.974817035	0.975486155	0.975886053	0.976072037	0.97605851	0.975634453
65.7	0.966309282	0.969752781	0.972089877	0.973679202	0.974749082	0.975447611	0.975870848	0.976077261	0.976086742	0.975767241
65.8	0.965948591	0.969507713	0.971923453	0.973567944	0.974677744	0.975406218	0.975853074	0.976079873	0.976111338	0.975860468
65.9	0.965576521	0.969254678	0.971751203	0.973452231	0.974602842	0.975361823	0.975832599	0.976079786	0.976132433	0.975932352
66	0.965192611	0.968993342	0.971572868	0.973331856	0.974524198	0.975314271	0.975809294	0.976076913	0.976150108	0.975990643
66.1	0.964796391	0.968723366	0.97138819	0.973206608	0.974441637	0.975263413	0.975783032	0.97607116	0.976164408	0.976039178
66.2	0.964387382	0.96844441	0.971196908	0.97307628	0.974354986	0.975209099	0.975753686	0.976062437	0.976175351	0.976080066
66.3	0.963965101	0.968156128	0.970998765	0.972940669	0.974264076	0.975151187	0.975721137	0.976050653	0.976182936	0.976114565
66.4	0.963529054	0.967858178	0.970793505	0.972799572	0.97416874	0.975089537	0.975685266	0.976035718	0.97618715	0.976143468
66.5	0.963078745	0.967550211	0.970580871	0.97265279	0.974068819	0.975024014	0.97564596	0.976017546	0.976187971	0.976167301
66.6	0.962613669	0.967231883	0.970360612	0.97250013	0.973964155	0.974954488	0.975603113	0.975996055	0.97618537	0.976186422
66.7	0.96213332	0.966902846	0.970132476	0.9723414	0.973854597	0.974880836	0.975556621	0.975971165	0.976179319	0.976201083
66.8	0.961637184	0.966562754	0.969896217	0.972176416	0.97374	0.974802938	0.975506388	0.975942804	0.976169785	0.976211468
66.9	0.961124746	0.966211262	0.969651593	0.972004998	0.973620225	0.974720686	0.975452324	0.975910903	0.976156739	0.976217713
67	0.960595487	0.965848029	0.969398364	0.971826972	0.973495138	0.974633973	0.975394348	0.975875401	0.976140152	0.976219921
67.1	0.960048885	0.965472714	0.969136298	0.971642169	0.973364615	0.974542703	0.975332383	0.975836243	0.976120001	0.976218173
67.2	0.95948442	0.96508498	0.968865168	0.971450429	0.973228537	0.974446787	0.975266362	0.97579338	0.976096266	0.976212538
67.3	0.958901568	0.964684495	0.96858475	0.971251599	0.973086794	0.974346143	0.975196224	0.975746773	0.976068933	0.976203073
67.4	0.95829981	0.96427093	0.968294832	0.971045533	0.972939283	0.974240699	0.975121919	0.975696388	0.976037991	0.976189832
67.5	0.957678624	0.963843965	0.967995207	0.970832094	0.972785913	0.97413039	0.975043405	0.975642201	0.97600344	0.976172865
67.6	0.957037495	0.963403283	0.967685674	0.970611154	0.972626598	0.974015163	0.974960647	0.975584196	0.975965284	0.976152222
67.7	0.956375909	0.962948575	0.967366045	0.970382592	0.972461265	0.973894972	0.974873621	0.975522367	0.975923536	0.976127957
67.8	0.955693359	0.962479542	0.967036139	0.970146302	0.972289848	0.973769781	0.974782312	0.975456715	0.975878216	0.976100124
67.9	0.954989344	0.961995893	0.966695785	0.969902183	0.972112294	0.973639567	0.974686717	0.975387251	0.975829354	0.976068785
68	0.95426337	0.961497346	0.966344824	0.969650149	0.971928558	0.973504314	0.97458684	0.975313998	0.975776986	0.976034003
68.1	0.953514953	0.960983632	0.965983109	0.969390123	0.97173861	0.973364018	0.974482696	0.975236986	0.975721159	0.975995851
68.2	0.952743619	0.960454494	0.965610503	0.969122041	0.971542434	0.973218687	0.974374313	0.975156255	0.975661929	0.975954406
68.3	0.951948908	0.959909686	0.965226883	0.968845852	0.971340014	0.973068338	0.974261727	0.975071858	0.97559936	0.975909754
68.4	0.951130371	0.959348978	0.964832143	0.968561516	0.971131355	0.972913003	0.974144986	0.974983855	0.975533527	0.975861987
68.5	0.950287576	0.958772156	0.964426186	0.968269008	0.970916474	0.972752723	0.974024148	0.974892318	0.975464513	0.975811205
68.6	0.949420108	0.95817902	0.964008933	0.967968313	0.970695399	0.972587551	0.973899284	0.974797329	0.97539241	0.975757511
68.7	0.948527569	0.957569387	0.963580317	0.967659413	0.970468173	0.972417553	0.973770473	0.974698977	0.975317317	0.975701008
68.8	0.947609575	0.956943078	0.963140249	0.96734241	0.97023485	0.972242802	0.973637799	0.974597344	0.975239299	0.975641901
68.9	0.946665711	0.956299972	0.962688843	0.967017267	0.969995496	0.972063314	0.973501338	0.974492599	0.975158647	0.975580244
69	0.945695875	0.955639993	0.96222596	0.966684035	0.969750118	0.971879437	0.973361355	0.974384861	0.975075333	0.975516192
69.1	0.944699522	0.954962955	0.961751625	0.966342786	0.96949906	0.971691048	0.973217808	0.974274213	0.974989532	0.975449899
69.2	0.943676446	0.954268806	0.961265872	0.965993601	0.969242188	0.971498336	0.973070884	0.974160819	0.974901401	0.975381525
69.3	0.942626396	0.953557491	0.960768745	0.965636576	0.968979694	0.971301448	0.972920735	0.974044835	0.974811098	0.975311234
69.4	0.94154915	0.952828976	0.960260308	0.965271824	0.968711722	0.971100533	0.972767518	0.973926423	0.974718791	0.975239198
69.5	0.940444515	0.952083251	0.959740642	0.964899471	0.968438422	0.970895754	0.972611401	0.973805754	0.974624653	0.975165596
69.6	0.939312329	0.951320329	0.959209848	0.964519659	0.968159958	0.970687283	0.97245256	0.973683007	0.974528865	0.975090611
69.7	0.938152462	0.950540248	0.958668047	0.964132557	0.967876505	0.970475303	0.972291181	0.973558369	0.974431617	0.975014442
69.8	0.936964815	0.949743072	0.958115377	0.963738329	0.967588251	0.970260007	0.972127457	0.973432033	0.974333101	0.974937282
69.9	0.935749324	0.948928885	0.957551996	0.963337162	0.967295395	0.970041597	0.971961591	0.973304199	0.974233517	0.974859327
70	0.934505954	0.948097799	0.95697808	0.962929261	0.966998148	0.969820282	0.97179379	0.973175074	0.974133069	0.974780782
70.1	0.933234708	0.947249946	0.956393822	0.96251484	0.966696729	0.969596283	0.971624269	0.973044867	0.974031965	0.974701856
70.2	0.931935616	0.946385485	0.95579943	0.962094125	0.966391367	0.969369822	0.971453246	0.972913793	0.973930415	0.974622757
70.3	0.930608743	0.945504591	0.955195128	0.961667355	0.966082298	0.969141131	0.971280945	0.972782068	0.973828631	0.974543695
70.4	0.92925418	0.944607462	0.954581156	0.961234776	0.965769766	0.968910444	0.971107593	0.972649911	0.973726827	0.97446488
70.5	0.92787205	0.943694316	0.953957764	0.960796645	0.965454019	0.968678	0.970933418	0.972517542	0.973625214	0.974386521
70.6	0.926462502	0.942765385	0.953325214	0.960353224	0.965135312	0.968444039	0.970758647	0.97238518	0.973524005	0.974308824
70.7	0.925025707	0.941820917	0.952683776	0.959904781	0.964813898	0.968208803	0.970583508	0.97225304	0.973423409	0.974231993
70.8	0.923561861	0.940861174	0.95203373	0.959451589	0.964490035	0.967972531	0.970408229	0.972121338	0.973323629	0.974156226
70.9	0.922071177	0.939886426	0.951375359	0.95899392	0.964163978	0.967735462	0.97023303	0.971990283	0.973224867	0.974081718
71	0.920553885	0.938896952	0.950708949	0.958532049	0.963835983	0.967497831	0.970058131	0.971860079	0.973127316	0.974008655
71.1	0.919010225	0.937893036	0.950034788	0.958066246	0.963506298	0.967259866	0.969883742	0.971730924	0.973031163	0.973937215
71.2	0.91744045	0.936874961	0.949353161	0.95759678	0.963175169	0.967021791	0.969710067	0.971603007	0.972936586	0.973867568
71.3	0.915844812	0.935843013	0.948664348	0.957123911	0.962842833	0.96678382	0.969537303	0.971476507	0.972843753	0.973799874
71.4	0.914223567	0.934797468	0.947968624	0.956647892	0.962509517	0.966546158	0.969365633	0.971351596	0.972752821	0.973734283
71.5	0.912576966	0.933738599	0.947266253	0.956168967	0.96217544	0.966308998	0.969195233	0.971228429	0.972663936	0.97367093
71.6	0.910905251	0.932666663	0.946557487	0.955687365	0.961840804	0.966072521	0.969026262	0.971107152	0.972577231	0.973609938
71.7	0.90920865	0.931581904	0.945842564	0.955203303	0.961505802	0.965836894	0.968858867	0.970987897	0.972492824	0.973551419
71.8	0.907487375	0.930484547	0.945121703	0.954716979	0.961170607	0.965602269	0.968693182	0.97087078	0.97241082	0.973495467
71.9	0.905741615	0.929374796	0.944395106	0.954228575	0.960835378	0.965368781	0.968529321	0.970755901	0.972331308	0.973442162
72	0.903971532	0.928252829	0.943662948	0.953738252	0.960500252	0.965136547	0.968367385	0.970643345	0.972254361	0.973391568
72.1	0.902177255	0.927118796	0.942925385	0.953246149	0.96016535	0.964905667	0.968207454	0.97053318	0.972180035	0.973343735
72.2	0.900358881	0.925972814	0.942182543	0.952752383	0.959830769	0.964676219	0.968049594	0.970425456	0.972108371	0.973298693
72.3	0.898516464	0.924814968	0.941434518	0.952257043	0.959496585	0.964448265	0.967893847	0.970320206	0.97203939	0.973256457
72.4	0.896650026	0.92364531	0.940681381	0.951760199	0.959162855	0.964221845	0.967740243	0.970217446	0.971973101	0.973217029
72.5	0.894759527	0.922463849	0.939923173	0.951261892	0.958829609	0.963996978	0.967588788	0.970117172	0.97190949	0.973180387
72.6	0.892844887	0.921270547	0.939159889	0.950762127	0.958496851	0.963773659	0.967439468	0.970019362	0.971848529	0.973146499
72.7	0.890905974	0.920065333	0.938391501	0.950260892	0.958164567	0.963551866	0.967292252	0.969923979	0.971790173	0.973115314
72.8	0.888942604	0.918848091	0.937617945	0.949758143	0.957832715	0.963331556	0.967147092	0.969830966	0.971734362	0.973086767
72.9	0.886954538	0.917618656	0.936839121	0.949253807	0.957501232	0.963112664	0.967003919	0.969740251	0.971681018	0.973060777
73	0.884941481	0.916376821	0.936054893	0.948747784	0.95717003	0.962895104	0.966862647	0.969651745	0.971630049	0.97303725
73.1	0.882903084	0.915122334	0.935265091	0.948239945	0.956838999	0.962678774	0.966723172	0.969565343	0.971581349	0.973016077
73.2	0.880838942	0.913854894	0.934469508	0.947730135	0.956508006	0.962463549	0.966585375	0.969480927	0.971534799	0.972997138
73.3	0.878748594	0.912574158	0.933667906	0.947218171	0.956176897	0.96224929	0.966449121	0.969398363	0.971490266	0.9729803
73.4	0.87663153	0.911279739	0.932860011	0.946703845	0.955845498	0.962035838	0.966314261	0.969317507	0.971447607	0.97296542
73.5	0.874487185	0.909971207	0.932045519	0.946186926	0.955513616	0.96182302	0.966180632	0.969238202	0.971406667	0.972952346
73.6	0.872314947	0.908648088	0.931224093	0.945667158	0.955181037	0.961610648	0.966048059	0.969160279	0.971367284	0.972940918
73.7	0.870114158	0.907309873	0.930395368	0.945144264	0.954847535	0.961398522	0.965916356	0.969083563	0.971329286	0.972930966
73.8	0.867884121	0.905956014	0.929558951	0.944617946	0.954512866	0.961186427	0.965785328	0.969007868	0.971292495	0.972922317
73.9	0.865624097	0.904585928	0.928714426	0.944087889	0.954176772	0.960974141	0.965654772	0.968933003	0.971256727	0.972914792
74	0.863333317	0.903199002	0.927861351	0.943553762	0.953838986	0.960761431	0.965524477	0.968858771	0.971221794	0.972908209
74.1	0.861010984	0.901794593	0.926999264	0.943015217	0.953499227	0.960548057	0.965394227	0.968784972	0.971187505	0.972902383
74.2	0.858656277	0.900372036	0.926127687	0.942471897	0.953157209	0.960333775	0.965263803	0.968711402	0.971153667	0.972897127
74.3	0.856268361	0.898930642	0.925246123	0.941923432	0.952812636	0.960118335	0.965132983	0.968637856	0.971120086	0.972892255
74.4	0.85384639	0.897469705	0.924354065	0.941369445	0.952465211	0.959901484	0.965001542	0.968564129	0.971086568	0.972887584
74.5	0.851389515	0.895988506	0.923450996	0.940809554	0.952114632	0.959682969	0.964869258	0.968490017	0.971052924	0.972882928
74.6	0.848896893	0.894486318	0.92253639	0.940243372	0.951760595	0.959462538	0.964735909	0.968415318	0.971018964	0.97287811
74.7	0.846367691	0.892962409	0.92160972	0.939670511	0.951402798	0.959239939	0.964601276	0.968339834	0.970984503	0.972872954
74.8	0.843801099	0.891416046	0.920670457	0.939090586	0.951040943	0.959014927	0.964465146	0.968263372	0.970949363	0.972867289
74.9	0.841196332	0.889846503	0.919718075	0.938503215	0.950674734	0.958787259	0.96432731	0.968185744	0.970913369	0.972860953
75	0.838552643	0.888253063	0.918752055	0.93790802	0.950303883	0.958556701	0.964187565	0.968106771	0.970876357	0.972853788
75.1	0.835869332	0.886635023	0.917771885	0.937304634	0.94992811	0.958323025	0.964045719	0.968026279	0.970838167	0.972845646
75.2	0.833145753	0.884991703	0.916777069	0.936692701	0.949547146	0.958086015	0.963901587	0.967944106	0.970798649	0.972836387
75.3	0.830381322	0.883322446	0.915767124	0.936071875	0.949160732	0.957845466	0.963754994	0.967860097	0.970757665	0.972825879
75.4	0.82757553	0.881626628	0.91474159	0.935441831	0.948768625	0.957601182	0.96360578	0.967774112	0.970715085	0.972814004
75.5	0.824727952	0.87990366	0.913700028	0.934802258	0.948370596	0.957352985	0.963453794	0.967686018	0.970670791	0.972800651
75.6	0.821838254	0.878152998	0.912642026	0.934152867	0.947966433	0.957100711	0.9632989	0.967595698	0.970624676	0.972785721
75.7	0.818906204	0.876374145	0.911567206	0.933493392	0.947555945	0.95684421	0.963140976	0.967503047	0.970576647	0.972769129
75.8	0.815931684	0.874566657	0.910475219	0.932823594	0.947138959	0.956583352	0.962979917	0.967407975	0.970526623	0.9727508
75.9	0.812914697	0.872730151	0.909365758	0.93214326	0.946715327	0.956318025	0.962815633	0.967310406	0.970474537	0.972730674
76	0.809855378	0.870864312	0.908238555	0.931452208	0.946284923	0.956048138	0.962648052	0.967210279	0.970420336	0.972708702
76.1	0.806754006	0.868968892	0.907093389	0.930750289	0.945847648	0.95577362	0.96247712	0.96710755	0.970363983	0.97268485
76.2	0.803611008	0.867043727	0.905930088	0.93003739	0.945403429	0.955494423	0.962302802	0.967002193	0.970305453	0.972659098
76.3	0.800426975	0.865088734	0.90474853	0.929313433	0.944952223	0.95521052	0.962125082	0.966894196	0.97024474	0.97263144
76.4	0.797202667	0.863103921	0.903548654	0.928578382	0.944494016	0.954921913	0.961943966	0.966783567	0.970181853	0.972601885
76.5	0.793939023	0.861089391	0.902330455	0.927832243	0.944028829	0.954628625	0.961759479	0.966670332	0.970116815	0.972570456
76.6	0.79063717	0.859045352	0.901093994	0.927075065	0.943556711	0.954330708	0.96157167	0.966554535	0.970049668	0.972537192
76.7	0.78729843	0.856972117	0.899839398	0.926306947	0.943077751	0.954028239	0.96138061	0.966436241	0.96998047	0.972502146
76.8	0.78392433	0.854870116	0.898566867	0.925528032	0.942592071	0.953721326	0.96118639	0.966315531	0.969909295	0.972465387
76.9	0.780516604	0.852739894	0.897276673	0.924738519	0.942099832	0.953410103	0.960989129	0.966192508	0.969836237	0.972427
77	0.777077204	0.850582125	0.895969166	0.923938655	0.941601231	0.953094736	0.960788967	0.966067295	0.969761404	0.972387084
77.1	0.773608303	0.848397609	0.894644778	0.923128746	0.941096508	0.95277542	0.960586068	0.965940035	0.969684923	0.972345755
77.2	0.770112301	0.846187282	0.893304023	0.922309152	0.940585942	0.952452381	0.960380621	0.965810891	0.969606938	0.972303142
77.3	0.766591825	0.843952217	0.891947503	0.921480292	0.940069853	0.952125876	0.960172841	0.965680045	0.969527611	0.972259393
77.4	0.763049734	0.84169363	0.890575906	0.920642645	0.939548605	0.951796196	0.959962967	0.965547703	0.969447121	0.972214667
77.5	0.75948912	0.839412883	0.889190013	0.919796749	0.939022604	0.951463661	0.959751263	0.965414087	0.969365663	0.972169141
77.6	0.755913307	0.837111483	0.887790699	0.918943206	0.938492299	0.951128625	0.959538017	0.965279443	0.96928345	0.972123005
77.7	0.752325847	0.834791089	0.886378931	0.918082678	0.937958184	0.950791473	0.959323543	0.965144034	0.969200712	0.972076463
77.8	0.748730523	0.832453512	0.884955771	0.917215892	0.937420795	0.950452621	0.959108176	0.96500814	0.969117689	0.972029729
77.9	0.745131337	0.830100712	0.883522375	0.916343631	0.936880699	0.950112492	0.958892228	0.964871983	0.969034564	0.971982982
78	0.741532511	0.8277348	0.882079992	0.915466744	0.936338551	0.949771651	0.958676252	0.964736149	0.968951881	0.97193666
78.1	0.737938476	0.825358054	0.880630018	0.91458621	0.935795032	0.949430547	0.958460499	0.964600713	0.968869658	0.971890819
78.2	0.734353864	0.822972885	0.879173859	0.913702932	0.935250803	0.949089718	0.958245437	0.964466113	0.968788286	0.971845791
78.3	0.730783489	0.820581838	0.877713055	0.912817967	0.934706633	0.948749744	0.958031526	0.964332724	0.968708086	0.971801857
78.4	0.727232341	0.818187612	0.87624924	0.911932415	0.934163312	0.948411224	0.957819239	0.964200934	0.968629386	0.971759307
78.5	0.723705574	0.815793044	0.874784133	0.91104743	0.933621669	0.948074781	0.957609065	0.964071144	0.968552529	0.971718438
78.6	0.720208489	0.813401096	0.873319538	0.910164219	0.933082566	0.947741064	0.957401513	0.96394377	0.968477863	0.971679555
78.7	0.716746512	0.811014854	0.871857338	0.909284043	0.9325469	0.947410742	0.957197106	0.963819237	0.968405747	0.971642968
78.8	0.713325179	0.808637515	0.87039949	0.908408206	0.932015596	0.947084505	0.956996382	0.963697978	0.968336545	0.971608996
78.9	0.709950117	0.806272382	0.868948022	0.90753806	0.931489608	0.946763062	0.956799888	0.963580438	0.968270629	0.971577957
79	0.706627016	0.80392285	0.867505027	0.906674992	0.930969915	0.946447134	0.956608184	0.963467064	0.968208373	0.971550174
79.1	0.703361616	0.801592395	0.86607265	0.905820428	0.930457516	0.946137457	0.956421834	0.96335831	0.968150153	0.971525971
79.2	0.700159676	0.799284563	0.864653087	0.904975818	0.929953424	0.945834775	0.956241407	0.963254631	0.968096345	0.971505669
79.3	0.697026952	0.797002955	0.863248576	0.904142639	0.929458669	0.945539838	0.956067477	0.96315648	0.968047324	0.97148959
79.4	0.693969176	0.794751214	0.861861383	0.903322385	0.928974285	0.945253398	0.955900615	0.96306431	0.968003463	0.971478049
79.5	0.690992026	0.79253301	0.860493798	0.90251656	0.928501311	0.944976207	0.955741388	0.962978568	0.967965128	0.971471355
79.6	0.688101106	0.790352023	0.859148125	0.901726673	0.928040786	0.944709012	0.955590359	0.962899695	0.967932676	0.971469813
79.7	0.685301917	0.788211929	0.857826668	0.900954229	0.927593739	0.944452551	0.955448079	0.962828123	0.967906458	0.971473714
79.8	0.682599832	0.786116385	0.856531724	0.900200726	0.927161192	0.944207551	0.955315091	0.962764269	0.967886813	0.971483342
79.9	0.680000079	0.78406901	0.855265573	0.899467645	0.926744148	0.943974723	0.955191918	0.962708541	0.967874063	0.971498967
80	0.677507709	0.782073371	0.854030465	0.898756442	0.926343589	0.943754758	0.95507907	0.962661325	0.967868521	0.971520844
80.1	0.675127577	0.780132966	0.852828613	0.898068544	0.925960471	0.943548325	0.954977033	0.962622994	0.967870478	0.971549213
80.2	0.672864325	0.778251212	0.85166218	0.897405339	0.925595719	0.943356063	0.954886272	0.962593897	0.967880208	0.971584298
80.3	0.670722356	0.776431423	0.850533268	0.896768171	0.925250221	0.943178586	0.954807225	0.962574361	0.967897966	0.971626302
80.4	0.668705817	0.774676803	0.849443914	0.896158336	0.924924826	0.943016471	0.954740301	0.962564688	0.967923984	0.97167541
80.5	0.666818587	0.772990429	0.848396076	0.895577071	0.924620339	0.942870259	0.95468588	0.962565155	0.96795847	0.971731787
80.6	0.665064255	0.771375238	0.847391626	0.89502555	0.924337515	0.942740454	0.954644311	0.962576012	0.96800161	0.971795574
80.7	0.663446113	0.769834018	0.846432342	0.894504881	0.924077058	0.942627518	0.954615905	0.962597477	0.968053564	0.971866891
80.8	0.661967141	0.768369396	0.845519903	0.894016102	0.923839617	0.942531869	0.954600941	0.962629742	0.968114465	0.971945835
80.9	0.660630001	0.766983829	0.844655881	0.893560172	0.923625785	0.94245388	0.95459966	0.962672966	0.968184421	0.97203248
81	0.659437027	0.765679599	0.843841735	0.893137971	0.923436094	0.942393877	0.954612266	0.962727276	0.968263513	0.972126874
81.1	0.658390223	0.764458804	0.843078811	0.892750301	0.923271015	0.942352141	0.954638924	0.962792771	0.968351795	0.972229045
81.2	0.65749126	0.763323353	0.842368334	0.892397875	0.923130959	0.942328902	0.954679762	0.962869515	0.968449293	0.972338995
81.3	0.656741472	0.762274968	0.841711409	0.892081327	0.923016272	0.942324345	0.95473487	0.962957543	0.968556008	0.972456704
81.4	0.656141862	0.761315176	0.841109018	0.8918012	0.922927239	0.942338606	0.9548043	0.963056857	0.968671915	0.972582129
81.5	0.655693102	0.760445313	0.840562023	0.891557958	0.922864081	0.942371773	0.954888066	0.963167432	0.968796964	0.972715206
81.6	0.655395541	0.759666524	0.840071164	0.891351977	0.922826961	0.942423889	0.954986147	0.963289211	0.968931079	0.97285585
81.7	0.655249209	0.758979766	0.83963706	0.891183553	0.922815981	0.942494954	0.955098488	0.963422111	0.969074165	0.973003957
81.8	0.655253831	0.758385812	0.839260219	0.891052901	0.922831186	0.942584922	0.955225	0.963566024	0.9692261	0.973159403
81.9	0.65540883	0.757885254	0.838941032	0.890960162	0.922872565	0.942693709	0.955365565	0.963720813	0.969386747	0.973322048
82	0.655713346	0.757478517	0.838679786	0.890905401	0.922940059	0.942821192	0.955520033	0.963886324	0.969555947	0.973491736
82.1	0.656166246	0.757165856	0.838476664	0.890888617	0.923033555	0.942967213	0.95568823	0.964062377	0.969733526	0.973668298
82.2	0.656766139	0.756947374	0.838331754	0.890909743	0.9231529	0.943131582	0.955869955	0.964248777	0.969919294	0.973851553
82.3	0.657511391	0.756823023	0.838245057	0.890968655	0.923297898	0.943314077	0.956064988	0.964445309	0.970113048	0.974041307
82.4	0.658400142	0.756792622	0.838216489	0.891065173	0.923468315	0.943514454	0.956273088	0.964651746	0.970314574	0.974237358
82.5	0.659430326	0.756855863	0.838245894	0.89119907	0.923663887	0.943732441	0.956493999	0.96486785	0.970523649	0.9744395
82.6	0.660599685	0.75701232	0.83833305	0.891370079	0.92388432	0.943967752	0.95672745	0.965093369	0.970740044	0.974647516
82.7	0.661905789	0.757261469	0.838477676	0.891577893	0.924129296	0.944220082	0.95697316	0.965328048	0.970963522	0.97486119
82.8	0.663346055	0.757602688	0.838679443	0.891822179	0.92439848	0.944489114	0.957230841	0.965571625	0.971193846	0.975080303
82.9	0.664917769	0.758035281	0.83893798	0.892102577	0.92469152	0.944774523	0.957500197	0.965823834	0.971430776	0.975304635
83	0.6666181	0.758558479	0.839252885	0.892418711	0.925008056	0.945075978	0.957780933	0.966084411	0.971674072	0.975533966
83.1	0.668444125	0.759171461	0.839623729	0.892770193	0.925347721	0.945393147	0.958072752	0.966353092	0.971923497	0.975768083
83.2	0.670392843	0.759873359	0.84005007	0.893156629	0.925710147	0.945725696	0.95837536	0.966629617	0.97217882	0.976006774
83.3	0.6724612	0.760663274	0.840531458	0.893577625	0.926094969	0.9460733	0.958688468	0.966913729	0.972439812	0.976249833
83.4	0.674646101	0.761540283	0.84106744	0.894032792	0.926501828	0.946435637	0.959011794	0.967205183	0.972706253	0.976497062
83.5	0.676944436	0.762503454	0.841657573	0.89452175	0.926930376	0.946812396	0.959345066	0.967503738	0.972977932	0.976748271
83.6	0.67935309	0.763551856	0.842301427	0.895044137	0.927380279	0.94720328	0.959688023	0.967809165	0.973254646	0.977003278
83.7	0.681868966	0.764684564	0.842998593	0.895599608	0.927851218	0.947608004	0.960040416	0.968121249	0.973536205	0.977261913
83.8	0.684489002	0.765900674	0.843748687	0.896187845	0.928342896	0.948026301	0.960402011	0.968439786	0.973822429	0.977524015
83.9	0.68721018	0.767199312	0.844551361	0.896808554	0.928855037	0.948457923	0.960772591	0.968764584	0.97411315	0.977789436
84	0.690029551	0.768579636	0.845406301	0.897461476	0.929387391	0.948902642	0.961151955	0.96909547	0.974408216	0.978058039
84.1	0.692944242	0.770040851	0.846313237	0.898146383	0.929939735	0.949360253	0.961539922	0.969432284	0.974707488	0.9783297
84.2	0.69595147	0.771582212	0.847271947	0.898863085	0.930511875	0.949830571	0.961936327	0.969774884	0.975010838	0.978604309
84.3	0.69904856	0.773203032	0.848282255	0.899611432	0.931103644	0.950313439	0.962341029	0.970123144	0.975318159	0.978881767
84.4	0.70223295	0.774902687	0.849344041	0.900391315	0.931714911	0.950808721	0.962753903	0.970476954	0.975629354	0.979161991
84.5	0.705502205	0.776680621	0.850457241	0.901202666	0.932345574	0.951316309	0.963174847	0.970836224	0.975944342	0.979444911
84.6	0.708854027	0.778536351	0.851621845	0.90204546	0.932995566	0.95183612	0.96360378	0.97120088	0.97626306	0.979730469
84.7	0.712286262	0.780469472	0.852837905	0.902919719	0.93366485	0.952368096	0.964040641	0.971570865	0.976585457	0.980018621
84.8	0.715796905	0.782479656	0.854105532	0.903825506	0.934353426	0.952912204	0.96448539	0.97194614	0.976911497	0.980309338
84.9	0.719384112	0.78456666	0.855424896	0.90476293	0.935061324	0.953468439	0.964938007	0.972326685	0.977241161	0.9806026
85	0.723046202	0.786730323	0.856796227	0.905732142	0.935788607	0.95403682	0.965398493	0.972712492	0.977574443	0.980898404
85.1	0.72678166	0.788970571	0.858219816	0.906733337	0.936535369	0.954617387	0.965866868	0.973103572	0.977911349	0.981196755
85.2	0.730589142	0.791287412	0.859696007	0.90776675	0.937301735	0.955210208	0.966343169	0.973499952	0.9782519	0.981497673
85.3	0.734467476	0.793680941	0.861225206	0.908832656	0.93808786	0.95581537	0.966827453	0.973901672	0.97859613	0.981801187
85.4	0.738415664	0.796151338	0.862807868	0.909931368	0.938893924	0.956432983	0.967319792	0.974308787	0.978944083	0.982107336
85.5	0.74243288	0.798698863	0.8644445	0.911063233	0.939720134	0.957063175	0.967820276	0.974721363	0.979295815	0.982416171
85.6	0.74651847	0.801323858	0.866135656	0.912228631	0.940566721	0.957706093	0.968329006	0.975139482	0.979651394	0.98272775
85.7	0.750671949	0.804026739	0.867881934	0.91342797	0.941433936	0.9583619	0.9688461	0.975563232	0.980010894	0.98304214
85.8	0.754892998	0.806807996	0.869683972	0.914661684	0.942322049	0.959030774	0.969371686	0.975992715	0.9803744	0.983359414
85.9	0.75918146	0.809668189	0.871542439	0.91593023	0.943231348	0.959712906	0.9699059	0.976428039	0.980742002	0.983679654
86	0.763537332	0.812607938	0.873458036	0.917234082	0.94416213	0.960408495	0.970448891	0.97686932	0.9811138	0.984002945
86.1	0.767960761	0.815627922	0.875431485	0.918573726	0.945114705	0.961117752	0.971000811	0.97731668	0.981489895	0.984329378
86.2	0.772452038	0.818728869	0.877463525	0.919949659	0.946089389	0.961840889	0.97156182	0.977770245	0.981870394	0.984659049
86.3	0.777011583	0.821911552	0.879554905	0.921362379	0.947086502	0.962578125	0.972132078	0.978230146	0.982255407	0.984992053
86.4	0.781639944	0.825176775	0.881706377	0.922812384	0.94810636	0.963329678	0.972711749	0.978696512	0.982645046	0.985328489
86.5	0.786337779	0.828525373	0.883918686	0.924300165	0.949149277	0.964095764	0.973300994	0.979169474	0.983039421	0.985668456
86.6	0.791105851	0.831958194	0.886192567	0.925826198	0.95021556	0.964876594	0.973899974	0.979649162	0.983438643	0.986012052
86.7	0.795945011	0.835476094	0.88852873	0.927390941	0.9513055	0.965672371	0.974508842	0.980135701	0.98384282	0.986359375
86.8	0.80085619	0.839079925	0.890927857	0.928994827	0.952419374	0.966483287	0.975127744	0.980629211	0.984252056	0.986710516
86.9	0.805840381	0.842770522	0.893390589	0.930638256	0.953557436	0.967309521	0.975756819	0.981129806	0.98466645	0.987065567
87	0.810898626	0.846548695	0.895917518	0.932321593	0.954719915	0.968151234	0.976396192	0.981637592	0.985086095	0.987424611
87.1	0.816032003	0.850415214	0.898509179	0.934045154	0.955907012	0.969008568	0.977045975	0.982152664	0.985511075	0.987787726
87.2	0.82124161	0.854370793	0.901166036	0.935809206	0.957118891	0.969881641	0.977706263	0.982675104	0.985941467	0.988154982
87.3	0.826528547	0.858416087	0.903888477	0.937613958	0.958355679	0.970770547	0.978377134	0.983204983	0.986377334	0.988526442
87.4	0.831893901	0.862551665	0.906676801	0.939459555	0.95961746	0.971675348	0.979058646	0.983742354	0.986818731	0.988902158
87.5	0.83733873	0.866778009	0.909531208	0.941346069	0.96090427	0.972596077	0.979750832	0.984287256	0.987265697	0.989282172
87.6	0.842864046	0.871095492	0.91245179	0.943273495	0.962216094	0.973532731	0.980453703	0.984839708	0.987718257	0.989666512
87.7	0.848470799	0.875504366	0.915438522	0.945241745	0.963552862	0.974485269	0.981167242	0.985399709	0.988176423	0.990055196
87.8	0.854159857	0.88000475	0.91849125	0.947250641	0.964914445	0.975453611	0.981891404	0.985967237	0.988640186	0.990448228
87.9	0.859931994	0.884596617	0.921609684	0.94929991	0.96630065	0.976437635	0.982626115	0.98654225	0.989109524	0.990845596
88	0.865787872	0.889279777	0.924793391	0.951389179	0.967711219	0.977437174	0.983371267	0.987124679	0.989584394	0.991247274
88.1	0.871728024	0.894053869	0.928041782	0.953517968	0.969145828	0.978452015	0.984126722	0.987714431	0.990064733	0.991653221
88.2	0.877752842	0.898918345	0.931354109	0.95568569	0.970604077	0.979481898	0.984892307	0.988311391	0.990550461	0.992063378
88.3	0.88386256	0.903872462	0.934729457	0.957891645	0.972085496	0.980526511	0.985667814	0.988915413	0.991041474	0.99247767
88.4	0.890057242	0.90891527	0.938166737	0.960135015	0.97358954	0.981585496	0.986453	0.989526329	0.991537649	0.992896004
88.5	0.896336773	0.914045603	0.941664684	0.962414865	0.975115586	0.98265844	0.987247584	0.99014394	0.992038843	0.993318272
88.6	0.902700843	0.919262072	0.945221849	0.964730141	0.976662937	0.983744882	0.988051252	0.990768023	0.99254489	0.993744347
88.7	0.909148943	0.924563056	0.948836601	0.967079669	0.978230817	0.984844308	0.988863652	0.991398327	0.993055602	0.994174083
88.8	0.915680353	0.929946701	0.952507124	0.969462154	0.979818375	0.985956154	0.989684397	0.992034574	0.993570774	0.99460732
88.9	0.922294141	0.93541091	0.956231413	0.971876183	0.981424685	0.987079806	0.990513064	0.992676461	0.994090177	0.995043881
89	0.928989155	0.940953348	0.960007284	0.974320225	0.983048748	0.988214603	0.991349197	0.99332366	0.994613563	0.99548357
89.1	0.935764024	0.946571439	0.963832368	0.976792637	0.984689493	0.989359837	0.992192308	0.993975816	0.995140665	0.995926178
89.2	0.942617156	0.952262368	0.96770412	0.979291664	0.986345782	0.990514753	0.993041876	0.994632554	0.9956712	0.996371481
89.3	0.949546742	0.958023083	0.971619822	0.981815447	0.988016412	0.991678557	0.993897353	0.995293477	0.996204866	0.99681924
89.4	0.956550761	0.963850304	0.975576594	0.98436203	0.989700121	0.992850415	0.994758163	0.995958166	0.996741346	0.997269205
89.5	0.963626985	0.969740529	0.979571397	0.98692936	0.991395589	0.994029458	0.995623704	0.996626186	0.997280308	0.997721114
89.6	0.970772987	0.975690044	0.983601049	0.989515303	0.993101449	0.995214784	0.996493355	0.997297085	0.997821409	0.998174693
89.7	0.977986154	0.981694935	0.98766223	0.992117646	0.994816287	0.996405464	0.997366474	0.997970398	0.998364296	0.998629663
89.8	0.9852637	0.9877511	0.991751498	0.994734109	0.996538651	0.997600544	0.998242403	0.998645647	0.998908604	0.999085734
89.9	0.992602679	0.993854265	0.995865303	0.997362356	0.998267058	0.998799051	0.999120471	0.999322345	0.999453964	0.999542612
90	0	0	0	0	0	0	0	0	0	0
