# Supplementary material for: Enhanced surface plasmon resonance biosensor with graphene-black phosphorus heterostructure for ultra-high sensitivity refractive index detection with machine learning for behaviour prediction
Source: PLoS One. 2025 Nov 7;20(11):e0332356. doi: 10.1371/journal.pone.0332356 (PMC12594348; doi:10.1371/journal.pone.0332356)
Supplement: S1 Data — The Supporting Information contains simulation data generated using COMSOL Multiphysics. These files include Excel sheets summarizing the parametric variations and corresponding simulation results. (ZIP) [file pone.0332356.s001.zip › WS2/5.6.csv]

65	0.970442319	0.972245786	0.973556574	0.974496894	0.97515245	0.975582328	0.975823642	0.975887633	0.975702636	0.974953986
65.1	0.970261624	0.972114712	0.97346339	0.974433329	0.975112736	0.975562678	0.975822249	0.975906121	0.975763022	0.97430715
65.2	0.970077228	0.971980823	0.973368005	0.974367985	0.975071508	0.975541635	0.975819377	0.975922469	0.975814408	0.952587706
65.3	0.969888906	0.971843919	0.973270241	0.974300695	0.975028616	0.975519064	0.97581492	0.97593669	0.975859043	0.971172925
65.4	0.969696424	0.971703797	0.973169912	0.974231292	0.974983905	0.975494827	0.975808768	0.975948769	0.975898248	0.974758937
65.5	0.969499547	0.971560251	0.973066836	0.974159609	0.974937222	0.975468784	0.975800807	0.975958671	0.975932844	0.97532633
65.6	0.969298039	0.971413075	0.972960827	0.974085477	0.97488841	0.975440795	0.975790919	0.975966348	0.975963357	0.975554495
65.7	0.969091657	0.97126206	0.9728517	0.974008727	0.974837318	0.97541072	0.975778986	0.975971736	0.975990132	0.975686927
65.8	0.968880161	0.971106996	0.972739271	0.973929193	0.974783792	0.975378422	0.97576489	0.975974766	0.976013396	0.975779031
65.9	0.968663308	0.970947677	0.972623354	0.97384671	0.974727681	0.975343764	0.975748513	0.975975363	0.976033297	0.975849484
66	0.968440856	0.970783896	0.97250377	0.973761114	0.974668838	0.97530661	0.975729738	0.975973446	0.976049928	0.975906212
66.1	0.968212561	0.970615446	0.972380338	0.973672245	0.974607117	0.975266832	0.975708451	0.975968935	0.976063344	0.975953133
66.2	0.967978185	0.970442125	0.972252882	0.973579947	0.974542378	0.9752243	0.975684541	0.975961748	0.976073574	0.975992407
66.3	0.967737489	0.970263733	0.972121231	0.973484068	0.974474484	0.975178894	0.975657901	0.975951804	0.976080625	0.976025322
66.4	0.967490236	0.970080075	0.971985215	0.973384459	0.974403303	0.975130493	0.975628426	0.975939024	0.976084493	0.976052698
66.5	0.967236197	0.969890958	0.971844672	0.97328098	0.97432871	0.975078986	0.97559602	0.975923332	0.976085166	0.976075076
66.6	0.966975144	0.969696197	0.971699445	0.973173493	0.974250583	0.975024266	0.975560589	0.975904656	0.976082623	0.97609283
66.7	0.966706855	0.969495611	0.971549382	0.973061868	0.974168808	0.974966233	0.975522046	0.975882927	0.976076844	0.976106225
66.8	0.966431114	0.969289026	0.971394337	0.972945982	0.97408328	0.974904793	0.975480311	0.975858083	0.976067805	0.976115456
66.9	0.96614771	0.969076274	0.971234175	0.972825719	0.973993898	0.974839861	0.975435311	0.975830068	0.976055485	0.976120669
67	0.965856443	0.968857195	0.971068765	0.972700972	0.973900571	0.974771358	0.97538698	0.975798831	0.976039865	0.976121976
67.1	0.965557119	0.96863164	0.970897986	0.972571639	0.973803216	0.974699214	0.97533526	0.975764328	0.976020929	0.976119467
67.2	0.965249553	0.968399465	0.970721725	0.972437632	0.973701757	0.974623366	0.9752801	0.975726524	0.975998666	0.976113219
67.3	0.964933569	0.968160538	0.97053988	0.972298867	0.973596129	0.974543762	0.97522146	0.975685389	0.975973069	0.976103297
67.4	0.964609004	0.967914737	0.970352358	0.972155273	0.973486275	0.974460358	0.975159306	0.975640905	0.975944138	0.976089762
67.5	0.964275705	0.96766195	0.970159075	0.972006789	0.97337215	0.97437312	0.975093615	0.975593058	0.975911882	0.976072673
67.6	0.96393353	0.967402077	0.969959962	0.971853362	0.973253717	0.974282023	0.975024373	0.975541846	0.975876313	0.976052086
67.7	0.963582353	0.967135032	0.969754958	0.971694955	0.973130951	0.974187054	0.974951577	0.975487276	0.975837453	0.976028063
67.8	0.963222058	0.966860739	0.969544016	0.971531536	0.973003836	0.974088208	0.974875231	0.975429363	0.975795333	0.976000665
67.9	0.962852548	0.966579137	0.9693271	0.971363091	0.972872369	0.973985493	0.974795352	0.975368133	0.97574999	0.975969961
68	0.962473738	0.96629018	0.969104188	0.971189614	0.972736562	0.973878928	0.974711966	0.97530362	0.975701472	0.975936022
68.1	0.962085561	0.965993834	0.968875272	0.971011113	0.972596434	0.973768541	0.974625111	0.975235871	0.975649836	0.975898929
68.2	0.961687967	0.965690084	0.968640358	0.97082761	0.972452014	0.973654372	0.974534835	0.97516494	0.975595146	0.975858765
68.3	0.961280924	0.965378928	0.968399465	0.970639138	0.972303347	0.973536476	0.974441197	0.975090894	0.975537478	0.975815624
68.4	0.960864418	0.965060382	0.968152628	0.970445745	0.972150492	0.973414915	0.974344266	0.975013808	0.975476916	0.975769606
68.5	0.960438454	0.964734478	0.967899897	0.970247491	0.971993517	0.973289765	0.974244125	0.97493377	0.975413554	0.975720815
68.6	0.960003059	0.964401266	0.967641337	0.970044442	0.971832506	0.973161115	0.974140866	0.974850875	0.975347495	0.975669356
68.7	0.959558277	0.964060811	0.967377023	0.969836692	0.971667554	0.973029064	0.974034589	0.974765229	0.975278843	0.975615389
68.8	0.959104168	0.963713176	0.967106988	0.96962441	0.971498769	0.972893717	0.973925396	0.974676913	0.975207665	0.975559052
68.9	0.958640734	0.963358509	0.966831572	0.969407637	0.971326266	0.972755087	0.973813382	0.974586156	0.975134321	0.975500447
69	0.958168418	0.962996984	0.966550697	0.96918652	0.971150073	0.97261368	0.973698883	0.97449306	0.975058727	0.975439733
69.1	0.957687014	0.962628636	0.96626455	0.968961214	0.970970709	0.972469282	0.973581818	0.97439772	0.97498109	0.975377072
69.2	0.957196781	0.962253666	0.965973305	0.96873188	0.970787956	0.972322152	0.973462418	0.974300322	0.974901578	0.975312629
69.3	0.956697907	0.961872259	0.965677144	0.968498695	0.970602103	0.972172469	0.973340853	0.974201035	0.974820361	0.975246576
69.4	0.956190597	0.961484616	0.965376262	0.968261847	0.970413341	0.972020414	0.973217304	0.974100037	0.974737615	0.975179093
69.5	0.955675078	0.961090955	0.96507087	0.968021538	0.970221866	0.97186618	0.973091957	0.973997512	0.974653526	0.975110365
69.6	0.955151599	0.960691516	0.964761196	0.967778005	0.970027886	0.971709967	0.972965009	0.973893653	0.974568285	0.975040603
69.7	0.954620431	0.960286552	0.964447478	0.967531454	0.969831621	0.971551986	0.972836663	0.97378866	0.974482089	0.974969988
69.8	0.95408187	0.959876337	0.964129974	0.967282129	0.969633297	0.971392456	0.972707131	0.973682739	0.974395141	0.974898722
69.9	0.953536227	0.95946116	0.963808951	0.967030281	0.969433153	0.971231602	0.972576631	0.973576103	0.974307651	0.974827016
70	0.952983837	0.959041326	0.963484689	0.966776174	0.969231434	0.971069658	0.972445388	0.973468968	0.974219831	0.974755082
70.1	0.952425052	0.958617153	0.96315748	0.966520077	0.969028393	0.970906864	0.972313629	0.973361556	0.974131897	0.974683133
70.2	0.951860242	0.958188973	0.962827626	0.966262267	0.968824288	0.970743463	0.972181587	0.97325409	0.974044067	0.974611386
70.3	0.951289792	0.957757129	0.962495438	0.96600303	0.968619384	0.970579702	0.972049498	0.973146797	0.973956561	0.974540055
70.4	0.950714101	0.957321976	0.962161233	0.965742655	0.968413947	0.970415834	0.971917599	0.973039904	0.973869598	0.974469358
70.5	0.95013358	0.956883875	0.961825335	0.965481435	0.968208248	0.970252107	0.971786127	0.972933638	0.973783399	0.974399508
70.6	0.94954865	0.956443196	0.961488072	0.965219667	0.968002559	0.970088776	0.971655319	0.972828223	0.973698179	0.974330717
70.7	0.948959742	0.956000311	0.961149774	0.964957647	0.967797148	0.969926089	0.971525409	0.972723883	0.973614153	0.974263193
70.8	0.948367287	0.955555596	0.960810773	0.96469567	0.967592286	0.969764294	0.971396628	0.972620836	0.973531531	0.97419714
70.9	0.947771723	0.955109426	0.960471397	0.964434031	0.967388236	0.969603635	0.971269204	0.972519296	0.973450517	0.974132754
71	0.947173488	0.954662177	0.960131971	0.964173017	0.967185259	0.969444349	0.971143356	0.97241947	0.973371308	0.974070227
71.1	0.946573015	0.954214218	0.959792817	0.963912912	0.966983608	0.969286666	0.971019297	0.972321556	0.973294091	0.97400974
71.2	0.945970732	0.953765911	0.959454247	0.963653989	0.966783528	0.969130808	0.97089723	0.972225746	0.973219048	0.973951466
71.3	0.94536706	0.953317612	0.959116566	0.963396514	0.966585254	0.968976987	0.97077735	0.972132219	0.973146348	0.973895566
71.4	0.944762407	0.952869661	0.958780065	0.963140741	0.96638901	0.968825403	0.97065984	0.972041144	0.973076149	0.97384219
71.5	0.944157169	0.952422389	0.958445023	0.962886909	0.966195005	0.968676244	0.970544868	0.971952677	0.973008597	0.973791478
71.6	0.943551722	0.951976108	0.958111704	0.962635244	0.966003437	0.968529684	0.970432591	0.97186696	0.972943824	0.973743553
71.7	0.942946425	0.951531112	0.957780354	0.962385955	0.965814485	0.96838588	0.970323151	0.971784121	0.972881947	0.973698525
71.8	0.942341613	0.951087675	0.957451199	0.962139234	0.965628314	0.968244976	0.970216672	0.971704274	0.972823069	0.97365649
71.9	0.941737597	0.950646049	0.957124447	0.961895252	0.96544507	0.968107096	0.970113264	0.971627513	0.972767278	0.973617528
72	0.94113466	0.950206459	0.956800281	0.961654162	0.965264878	0.967972347	0.970013018	0.97155392	0.972714643	0.973581701
72.1	0.940533057	0.949769109	0.956478864	0.961416094	0.965087845	0.967840817	0.969916009	0.971483557	0.972665218	0.973549058
72.2	0.939933009	0.949334172	0.956160332	0.961181156	0.964914058	0.967712575	0.969822291	0.971416467	0.97261904	0.973519627
72.3	0.939334707	0.948901791	0.955844795	0.960949433	0.96474358	0.967587669	0.969731899	0.971352678	0.972576128	0.973493423
72.4	0.938738309	0.948472087	0.955532342	0.96072099	0.964576458	0.967466132	0.969644856	0.971292202	0.972536486	0.973470445
72.5	0.938143932	0.948045141	0.955223029	0.96049586	0.96441271	0.967347968	0.969561157	0.971235025	0.972500096	0.973450669
72.6	0.937551659	0.947621007	0.954916886	0.960274059	0.964252337	0.967233168	0.969480782	0.971181123	0.972466926	0.97343406
72.7	0.936961539	0.947199709	0.95461392	0.960055576	0.964095318	0.967121701	0.969403693	0.971130451	0.972436928	0.973420565
72.8	0.93637358	0.946781238	0.954314106	0.959840378	0.963941609	0.967013517	0.969329834	0.971082947	0.972410037	0.973410117
72.9	0.935787757	0.946365555	0.954017398	0.959628408	0.963791147	0.966908545	0.969259132	0.971038535	0.972386172	0.973402631
73	0.935204003	0.94595259	0.953723717	0.959419585	0.963643846	0.966806699	0.969191494	0.97099712	0.972365237	0.973398011
73.1	0.934622221	0.945542242	0.953432965	0.959213806	0.963499605	0.966707872	0.969126815	0.970958594	0.972347122	0.973396147
73.2	0.934042272	0.945134382	0.953145015	0.95901095	0.963358299	0.966611943	0.969064971	0.970922836	0.972331705	0.973396913
73.3	0.93346399	0.944728853	0.952859719	0.958810873	0.96321979	0.966518774	0.969005828	0.970889709	0.972318851	0.973400177
73.4	0.932887171	0.944325472	0.952576907	0.958613413	0.963083921	0.966428214	0.968949236	0.970859066	0.972308414	0.973405792
73.5	0.932311583	0.94392403	0.952296385	0.958418389	0.962950522	0.966340097	0.968895033	0.970830749	0.972300238	0.973413605
73.6	0.931736964	0.943524294	0.952017945	0.958225608	0.962819407	0.966254246	0.968843049	0.970804591	0.972294157	0.973423452
73.7	0.931163026	0.943126013	0.951741358	0.958034858	0.96269038	0.966170473	0.968793102	0.970780415	0.972290001	0.973435163
73.8	0.930589457	0.942728912	0.95146638	0.957845917	0.962563233	0.966088582	0.968745003	0.970758039	0.972287589	0.973448565
73.9	0.930015921	0.942332701	0.951192754	0.957658551	0.962437748	0.966008368	0.968698557	0.970737274	0.972286739	0.973463475
74	0.929442063	0.941937076	0.95092021	0.957472516	0.962313701	0.965929619	0.968653564	0.970717927	0.972287262	0.973479712
74.1	0.928867514	0.941541719	0.95064847	0.957287562	0.962190862	0.965852121	0.968609818	0.970699801	0.972288969	0.973497089
74.2	0.928291887	0.941146301	0.950377245	0.95710343	0.962068994	0.965775653	0.968567113	0.970682698	0.972291669	0.973515422
74.3	0.927714787	0.940750485	0.950106243	0.956919861	0.961947861	0.965699997	0.96852524	0.970666421	0.97229517	0.973534523
74.4	0.927135809	0.940353929	0.949835169	0.95673659	0.961827223	0.965624929	0.968483991	0.97065077	0.972299282	0.973554208
74.5	0.926554545	0.939956289	0.949563722	0.956553354	0.961706841	0.96555023	0.968443161	0.97063555	0.972303816	0.973574295
74.6	0.925970582	0.939557218	0.949291606	0.95636989	0.961586478	0.965475683	0.968402546	0.970620569	0.972308589	0.973594606
74.7	0.925383511	0.939156371	0.949018526	0.956185939	0.961465902	0.965401073	0.968361947	0.970605637	0.972313419	0.973614966
74.8	0.924792924	0.938753409	0.94874419	0.956001245	0.961344883	0.965326191	0.968321168	0.970590573	0.972318133	0.973635208
74.9	0.924198422	0.938347999	0.948468314	0.955815561	0.961223201	0.965250836	0.968280024	0.970575198	0.972322562	0.973655169
75	0.923599615	0.937939814	0.948190623	0.955628646	0.96110064	0.965174812	0.968238332	0.970559344	0.972326544	0.973674696
75.1	0.922996125	0.937528543	0.94791085	0.955440269	0.960976995	0.965097934	0.968195922	0.97054285	0.972329928	0.97369364
75.2	0.922387592	0.937113885	0.947628741	0.955250211	0.960852073	0.965020025	0.968152631	0.970525563	0.972332569	0.973711865
75.3	0.921773672	0.936695556	0.947344058	0.955058265	0.960725689	0.964940919	0.968108308	0.970507343	0.972334333	0.973729243
75.4	0.921154044	0.936273291	0.947056576	0.954864237	0.960597674	0.964860465	0.968062811	0.970488058	0.972335096	0.973745655
75.5	0.920528411	0.935846842	0.946766089	0.95466795	0.960467872	0.964778521	0.968016013	0.970467588	0.972334747	0.973760994
75.6	0.919896503	0.935415988	0.946472408	0.954469243	0.960336141	0.96469496	0.967967797	0.970445827	0.972333183	0.973775164
75.7	0.919258079	0.934980528	0.946175367	0.954267973	0.960202356	0.964609672	0.967918061	0.970422679	0.972330316	0.973788081
75.8	0.918612931	0.934540288	0.94587482	0.954064016	0.960066408	0.964522558	0.967866718	0.970398063	0.97232607	0.973799672
75.9	0.917960886	0.934095125	0.945570647	0.953857269	0.959928208	0.964433539	0.967813695	0.970371913	0.972320381	0.973809878
76	0.917301806	0.933644922	0.94526275	0.953647648	0.959787684	0.964342551	0.967758934	0.970344175	0.972313201	0.973818652
76.1	0.916635595	0.933189596	0.944951059	0.953435095	0.959644783	0.964249548	0.967702393	0.97031481	0.972304494	0.97382596
76.2	0.915962199	0.932729098	0.944635531	0.953219572	0.959499474	0.964154502	0.967644047	0.970283796	0.972294238	0.973831783
76.3	0.915281607	0.932263412	0.944316152	0.953001067	0.959351746	0.964057403	0.967583887	0.970251124	0.972282425	0.973836113
76.4	0.914593855	0.931792561	0.943992939	0.952779593	0.95920161	0.96395826	0.967521923	0.970216804	0.972269065	0.973838959
76.5	0.913899028	0.931316605	0.943665939	0.95255519	0.9590491	0.963857104	0.96745818	0.970180858	0.972254179	0.973840341
76.6	0.913197261	0.930835644	0.94333523	0.952327922	0.958894271	0.963753984	0.967392703	0.970143328	0.972237804	0.973840296
76.7	0.912488741	0.930349819	0.943000925	0.952097883	0.958737203	0.963648968	0.967325553	0.97010427	0.972219994	0.973838872
76.8	0.911773711	0.929859313	0.94266317	0.951865193	0.958577999	0.963542147	0.967256812	0.970063757	0.972200817	0.973836134
76.9	0.911052469	0.929364353	0.942322146	0.951630003	0.958416786	0.963433632	0.967186578	0.97002188	0.972180355	0.973832159
77	0.910325368	0.92886521	0.94197807	0.95139249	0.958253717	0.963323555	0.967114968	0.969978745	0.972158708	0.973827041
77.1	0.909592824	0.928362201	0.941631194	0.951152864	0.958088966	0.963212069	0.96704212	0.969934475	0.972135988	0.973820885
77.2	0.908855309	0.927855688	0.941281807	0.950911361	0.957922736	0.963099348	0.966968187	0.96988921	0.972112324	0.973813811
77.3	0.908113357	0.927346081	0.940930235	0.950668249	0.957755252	0.962985589	0.966893342	0.969843107	0.97208786	0.973805954
77.4	0.907367564	0.926833835	0.94057684	0.950423826	0.957586765	0.962871008	0.966817777	0.969796337	0.972062755	0.973797461
77.5	0.906618587	0.926319455	0.940222023	0.950178419	0.957417551	0.962755841	0.966741702	0.96974909	0.97203718	0.973788492
77.6	0.905867144	0.925803491	0.93986622	0.949932385	0.957247908	0.962640348	0.966665343	0.96970157	0.972011322	0.973779221
77.7	0.905114017	0.925286541	0.939509905	0.94968611	0.957078162	0.962524807	0.966588945	0.969653994	0.971985382	0.973769834
77.8	0.904360046	0.924769249	0.939153586	0.949440009	0.956908657	0.962409513	0.966512767	0.969606596	0.971959569	0.973760523
77.9	0.903606133	0.9242523	0.938797799	0.949194507	0.956739737	0.962294744	0.966437046	0.969559591	0.971934093	0.973751492
78	0.902853243	0.923736445	0.938443157	0.948950135	0.956571888	0.962180969	0.966362217	0.969513359	0.971909271	0.973743013
78.1	0.902102412	0.923222467	0.938090253	0.948707336	0.956405432	0.962068407	0.966288443	0.969468052	0.971885264	0.973735253
78.2	0.901354692	0.922711166	0.937739726	0.948466642	0.956240827	0.961957468	0.966216091	0.969423995	0.971862362	0.973728473
78.3	0.900611219	0.922203412	0.937392259	0.948228604	0.956078531	0.961848539	0.9661455	0.969381489	0.971840834	0.973722923
78.4	0.899873176	0.921700108	0.937048558	0.94799379	0.955919014	0.961742022	0.966077016	0.96934084	0.97182096	0.973718858
78.5	0.899141791	0.921202187	0.936709355	0.947762791	0.955762763	0.961638328	0.966010997	0.969302367	0.971803026	0.97371654
78.6	0.898418337	0.920710618	0.936375409	0.947536215	0.95561028	0.961537882	0.965947811	0.969266393	0.971787323	0.973716238
78.7	0.897704125	0.9202264	0.936047497	0.947314686	0.955462079	0.961441117	0.965887831	0.969233249	0.97177415	0.973718224
78.8	0.897000505	0.919750555	0.935726417	0.947098842	0.955318684	0.961348475	0.96583144	0.969203271	0.971763809	0.973722774
78.9	0.896308854	0.91928413	0.935412983	0.946889333	0.955180629	0.961260405	0.965779022	0.969176799	0.971756602	0.973730165
79	0.895630576	0.918828187	0.935108021	0.946686819	0.955048452	0.961177359	0.965730966	0.969154172	0.971752836	0.973740676
79.1	0.894967094	0.918383804	0.934812366	0.946491964	0.954922696	0.961099791	0.965687663	0.969135734	0.971752816	0.973754583
79.2	0.894319844	0.917952067	0.934526859	0.946305434	0.954803906	0.961028154	0.965649499	0.969121822	0.971756844	0.973772163
79.3	0.893690269	0.917534064	0.934252341	0.946127897	0.954692621	0.960962902	0.965616862	0.969112774	0.971765221	0.973793686
79.4	0.893079814	0.917130885	0.93398965	0.945960016	0.954589382	0.960904481	0.965590131	0.969108921	0.971778239	0.973819418
79.5	0.892489914	0.916743611	0.933739619	0.945802446	0.954494716	0.96085333	0.965569679	0.969110587	0.971796188	0.97384962
79.6	0.891921993	0.916373311	0.933503069	0.945655832	0.954409146	0.960809881	0.965555872	0.969118088	0.971819345	0.973884541
79.7	0.891377455	0.916021036	0.933280803	0.945520806	0.954333177	0.960774549	0.965549062	0.969131728	0.971847979	0.973924424
79.8	0.890857673	0.915687816	0.933073606	0.94539798	0.954267302	0.960747741	0.965549589	0.9691518	0.971882347	0.973969499
79.9	0.890363987	0.915374649	0.93288224	0.945287946	0.954211993	0.960729841	0.965557776	0.969178582	0.971922693	0.974019983
80	0.889897694	0.915082503	0.932707436	0.945191273	0.9541677	0.960721218	0.965573931	0.969212335	0.971969245	0.974076079
80.1	0.889460043	0.914812303	0.932549893	0.9451085	0.954134852	0.960722218	0.965598341	0.969253305	0.972022216	0.974137976
80.2	0.889052227	0.914564931	0.932410275	0.945040135	0.954113847	0.960733164	0.965631274	0.969301716	0.9720818	0.974205844
80.3	0.888675377	0.91434122	0.932289203	0.944986655	0.954105059	0.960754354	0.965672972	0.969357773	0.972148173	0.974279839
80.4	0.888330556	0.914141949	0.932187257	0.944948498	0.954108827	0.960786056	0.965723656	0.96942166	0.97222149	0.974360094
80.5	0.888018754	0.913967841	0.932104968	0.944926063	0.954125458	0.960828515	0.965783521	0.969493537	0.972301887	0.974446726
80.6	0.887740885	0.913819555	0.932042819	0.94491971	0.954155225	0.960881939	0.965852733	0.96957354	0.972389476	0.97453983
80.7	0.887497779	0.913697687	0.93200124	0.944929754	0.954198364	0.960946511	0.965931435	0.96966178	0.972484349	0.974639482
80.8	0.88729018	0.913602766	0.931980609	0.944956467	0.954255074	0.961022378	0.966019738	0.969758344	0.972586571	0.974745734
80.9	0.887118744	0.913535251	0.931981245	0.945000074	0.954325515	0.961109656	0.966117725	0.969863294	0.97269619	0.97485862
81	0.886984039	0.913495531	0.932003412	0.945060755	0.954409809	0.961208427	0.966225453	0.969976664	0.972813224	0.97497815
81.1	0.886886537	0.913483921	0.932047319	0.945138643	0.95450804	0.96131874	0.966342946	0.970098465	0.972937674	0.975104316
81.2	0.886826619	0.913500667	0.932113115	0.945233824	0.954620252	0.961440612	0.966470203	0.970228681	0.973069515	0.975237085
81.3	0.886804574	0.913545941	0.932200891	0.945346339	0.95474645	0.961574027	0.966607192	0.970367272	0.9732087	0.975376407
81.4	0.886820598	0.913619845	0.932310685	0.945476181	0.954886603	0.961718936	0.966753855	0.970514173	0.973355161	0.975522211
81.5	0.886874797	0.91372241	0.932442477	0.9456233	0.955040643	0.96187526	0.966910109	0.970669298	0.973508808	0.975674408
81.6	0.886967193	0.9138536	0.932596196	0.945787605	0.955208465	0.962042893	0.967075843	0.970832535	0.973669533	0.975832889
81.7	0.887097717	0.914013314	0.932771719	0.94596896	0.955389934	0.962221696	0.967250923	0.971003755	0.973837209	0.975997531
81.8	0.887266225	0.91420139	0.932968873	0.946167195	0.955584879	0.962411507	0.967435193	0.971182808	0.974011691	0.976168194
81.9	0.887472493	0.914417604	0.933187441	0.946382099	0.955793104	0.962612139	0.967628476	0.971369525	0.974192817	0.976344723
82	0.887716227	0.914661681	0.933427163	0.94661343	0.956014383	0.962823382	0.967830575	0.971563721	0.974380414	0.976526951
82.1	0.887997064	0.914933292	0.933687739	0.946860914	0.956248464	0.963045006	0.968041278	0.971765197	0.974574294	0.9767147
82.2	0.888314583	0.915232065	0.933968836	0.947124251	0.956495076	0.963276762	0.968260355	0.971973741	0.974774257	0.976907781
82.3	0.888668307	0.915557584	0.934270086	0.947403114	0.956753927	0.963518386	0.968487566	0.972189131	0.974980095	0.977105998
82.4	0.88905771	0.915909397	0.934591095	0.947697156	0.957024707	0.963769601	0.968722657	0.972411134	0.975191593	0.977309149
82.5	0.889482224	0.916287024	0.934931448	0.948006013	0.957307096	0.964030119	0.96896537	0.972639511	0.975408528	0.977517024
82.6	0.889941247	0.916689955	0.935290706	0.948329306	0.957600758	0.964299642	0.969215435	0.972874017	0.975630675	0.977729412
82.7	0.890434146	0.917117661	0.935668419	0.948666644	0.957905354	0.964577869	0.96947258	0.973114405	0.975857805	0.977946101
82.8	0.890960267	0.917569598	0.936064124	0.94901763	0.958220536	0.964864494	0.969736533	0.973360426	0.976089688	0.978166875
82.9	0.891518941	0.91804521	0.936477352	0.949381861	0.958545956	0.965159208	0.970007017	0.973611831	0.976326097	0.978391523
83	0.892109489	0.918543938	0.936907632	0.949758936	0.958881264	0.965461706	0.97028376	0.973868373	0.976566804	0.978619835
83.1	0.89273123	0.91906522	0.937354492	0.950148452	0.959226116	0.965771684	0.970566494	0.974129809	0.976811588	0.978851604
83.2	0.893383484	0.919608499	0.937817468	0.950550015	0.959580169	0.966088846	0.970854953	0.974395901	0.977060231	0.97908663
83.3	0.894065584	0.920173228	0.9382961	0.950963237	0.959943092	0.9664129	0.97114888	0.974666419	0.977312523	0.979324718
83.4	0.894776874	0.920758871	0.938789943	0.951387741	0.96031456	0.966743566	0.971448027	0.974941139	0.97756826	0.97956568
83.5	0.895516718	0.92136491	0.939298565	0.951823162	0.960694263	0.967080571	0.971752156	0.975219847	0.977827249	0.979809339
83.6	0.896284507	0.921990848	0.939821554	0.952269152	0.961081901	0.967423659	0.972061037	0.975502341	0.978089305	0.980055523
83.7	0.897079657	0.922636211	0.940358514	0.952725378	0.961477192	0.967772583	0.972374457	0.975788427	0.978354255	0.980304075
83.8	0.897901622	0.923300551	0.940909075	0.95319153	0.96187987	0.968127114	0.972692213	0.976077926	0.978621934	0.980554843
83.9	0.898749887	0.923983451	0.94147289	0.953667314	0.962289685	0.968487037	0.973014118	0.976370672	0.978892194	0.980807692
84	0.899623979	0.924684526	0.942049638	0.954152462	0.96270641	0.968852155	0.973339997	0.976666509	0.979164895	0.981062494
84.1	0.90052347	0.925403424	0.942639027	0.954646727	0.963129833	0.969222286	0.973669695	0.9769653	0.979439912	0.981319136
84.2	0.901447972	0.926139829	0.943240793	0.955149886	0.963559767	0.969597269	0.974003068	0.977266918	0.979717133	0.981577515
84.3	0.902397147	0.926893464	0.943854703	0.955661743	0.963996044	0.969976959	0.974339993	0.977571253	0.97999646	0.981837543
84.4	0.903370704	0.927664086	0.944480553	0.956182126	0.964438516	0.970361231	0.974680359	0.97787821	0.980277806	0.982099141
84.5	0.904368402	0.928451496	0.945118172	0.956710889	0.964887061	0.970749978	0.975024075	0.978187708	0.980561101	0.982362246
84.6	0.905390049	0.929255529	0.945767421	0.957247912	0.965341575	0.971143112	0.975371064	0.97849968	0.980846285	0.982626805
84.7	0.906435504	0.930076063	0.946428191	0.957793102	0.965801978	0.971540564	0.975721268	0.978814074	0.981133315	0.982892779
84.8	0.907504677	0.930913015	0.947100405	0.958346389	0.966268211	0.971942284	0.976074642	0.979130855	0.981422157	0.98316014
84.9	0.908597525	0.931766339	0.947784017	0.958907731	0.966740234	0.972348238	0.976431159	0.979449998	0.981712793	0.983428872
85	0.909714058	0.932636028	0.948479011	0.959477109	0.967218032	0.972758412	0.976790808	0.979771495	0.982005215	0.983698969
85.1	0.910854332	0.933522113	0.949185401	0.960054529	0.967701606	0.973172808	0.97715359	0.980095348	0.982299429	0.983970439
85.2	0.912018447	0.934424658	0.949903228	0.960640019	0.968190978	0.973591443	0.977519522	0.980421575	0.982595451	0.984243297
85.3	0.913206552	0.935343765	0.950632562	0.96123363	0.968686188	0.974014351	0.977888636	0.980750203	0.982893307	0.984517571
85.4	0.914418835	0.936279565	0.951373498	0.961835433	0.969187292	0.974441582	0.978260973	0.981081273	0.983193037	0.984793296
85.5	0.915655526	0.937232222	0.952126153	0.96244552	0.969694366	0.974873198	0.978636589	0.981414835	0.983494686	0.985070517
85.6	0.916916889	0.938201928	0.95289067	0.963063998	0.970207496	0.975309273	0.979015551	0.981750948	0.983798311	0.985349287
85.7	0.918203226	0.939188898	0.953667209	0.963690995	0.970726786	0.975749896	0.979397935	0.982089682	0.984103975	0.985629666
85.8	0.919514868	0.940193375	0.954455951	0.964326649	0.971252351	0.976195162	0.979783826	0.982431115	0.984411749	0.98591172
85.9	0.920852172	0.941215618	0.955257091	0.964971115	0.971784314	0.976645179	0.980173319	0.982775331	0.984721712	0.986195523
86	0.92221552	0.942255907	0.95607084	0.965624557	0.972322812	0.977100062	0.980566512	0.983122419	0.985033946	0.986481153
86.1	0.923605312	0.943314535	0.956897417	0.96628715	0.972867988	0.977559932	0.980963514	0.983472476	0.98534854	0.986768691
86.2	0.925021963	0.944391804	0.957737053	0.966959073	0.973419989	0.978024915	0.981364436	0.983825603	0.985665585	0.987058222
86.3	0.926465898	0.945488025	0.958589982	0.967640514	0.973978969	0.978495141	0.98176939	0.9841819	0.985985175	0.987349837
86.4	0.927937548	0.946603514	0.959456444	0.968331661	0.974545084	0.978970745	0.982178495	0.984541475	0.986307407	0.987643623
86.5	0.929437343	0.947738585	0.960336678	0.969032702	0.975118489	0.979451858	0.982591867	0.984904431	0.986632378	0.987939672
86.6	0.930965708	0.948893548	0.961230918	0.969743827	0.975699339	0.979938613	0.983009623	0.985270875	0.986960185	0.988238074
86.7	0.93252306	0.950068705	0.962139395	0.970465216	0.976287787	0.980431142	0.983431878	0.98564091	0.987290922	0.988538918
86.8	0.934109796	0.951264347	0.963062329	0.971197047	0.976883978	0.980929568	0.983858743	0.986014637	0.987624684	0.988842293
86.9	0.935726296	0.952480746	0.963999928	0.971939487	0.977488051	0.981434014	0.984290326	0.986392153	0.987961561	0.989148282
87	0.93737291	0.953718155	0.964952387	0.972692689	0.978100138	0.981944592	0.984726727	0.986773551	0.988301637	0.989456966
87.1	0.939049955	0.954976802	0.965919877	0.973456796	0.978720357	0.982461405	0.98516804	0.987158915	0.988644993	0.98976842
87.2	0.94075771	0.956256886	0.966902552	0.97423193	0.979348813	0.982984548	0.98561435	0.987548325	0.988991702	0.990082715
87.3	0.942496409	0.957558571	0.967900538	0.975018197	0.979985597	0.983514102	0.98606573	0.98794185	0.989341831	0.990399914
87.4	0.944266237	0.958881983	0.968913933	0.975815678	0.980630784	0.984050134	0.986522244	0.98833955	0.989695436	0.990720072
87.5	0.94606732	0.960227209	0.969942805	0.976624434	0.981284426	0.984592696	0.986983943	0.988741474	0.990052566	0.991043237
87.6	0.947899726	0.961594287	0.970987186	0.977444496	0.981946559	0.985141824	0.987450863	0.98914766	0.990413259	0.991369447
87.7	0.949763454	0.962983207	0.97204707	0.978275868	0.982617193	0.985697534	0.987923025	0.98955813	0.99077754	0.991698729
87.8	0.951658432	0.964393904	0.973122414	0.979118524	0.983296317	0.986259825	0.988400435	0.989972897	0.991145425	0.992031101
87.9	0.95358451	0.965826258	0.97421313	0.979972404	0.983983892	0.986828674	0.988883079	0.990391956	0.991516915	0.99236657
88	0.95554146	0.96728009	0.975319087	0.980837415	0.984679853	0.987404035	0.989370929	0.990815287	0.991891998	0.992705128
88.1	0.957528966	0.968755154	0.976440106	0.981713429	0.985384106	0.987985842	0.989863936	0.991242854	0.992270648	0.993046757
88.2	0.959546624	0.970251145	0.97757596	0.982600279	0.986096531	0.988574003	0.99036203	0.991674605	0.992652824	0.993391425
88.3	0.96159394	0.971767686	0.978726373	0.983497762	0.986816975	0.989168404	0.990865123	0.992110471	0.993038472	0.993739087
88.4	0.963670326	0.973304333	0.979891017	0.984405635	0.987545255	0.989768904	0.991373105	0.992550364	0.99342752	0.994089686
88.5	0.965775095	0.974860573	0.981069513	0.985323616	0.988281159	0.99037534	0.991885848	0.992994181	0.993819881	0.994443148
88.6	0.967907466	0.976435823	0.982261429	0.986251382	0.989024441	0.990987521	0.992403199	0.993441797	0.994215456	0.994799387
88.7	0.970066559	0.978029426	0.983466282	0.987188574	0.989774828	0.991605233	0.992924989	0.993893073	0.994614126	0.995158304
88.8	0.972251398	0.979640659	0.984683537	0.98813479	0.990532011	0.992228236	0.993451024	0.994347852	0.995015758	0.995519785
88.9	0.97446091	0.981268728	0.985912609	0.989089593	0.991295657	0.992856267	0.993981092	0.994805959	0.995420207	0.995883703
89	0.976693927	0.982912771	0.987152861	0.990052506	0.9920654	0.993489038	0.994514963	0.995267203	0.99582731	0.996249919
89.1	0.978949191	0.984571861	0.988403613	0.991023016	0.992840846	0.99412624	0.995052385	0.995731375	0.996236891	0.996618282
89.2	0.981225352	0.98624501	0.989664134	0.992000579	0.993621577	0.994767543	0.995593091	0.996198255	0.996648763	0.996988627
89.3	0.983520979	0.987931168	0.990933654	0.992984616	0.994407147	0.995412594	0.996136797	0.996667606	0.997062724	0.997360781
89.4	0.98583456	0.989629231	0.992211362	0.993974518	0.995197088	0.996061024	0.996683203	0.997139178	0.997478562	0.997734558
89.5	0.98816451	0.991338045	0.993496409	0.99496965	0.995990913	0.996712447	0.997231994	0.997612711	0.997896055	0.998109767
89.6	0.990509176	0.993056407	0.994787915	0.995969353	0.996788112	0.997366461	0.997782846	0.998087932	0.998314971	0.998486204
89.7	0.992866846	0.994783075	0.996084971	0.996972944	0.997588163	0.998022652	0.99833542	0.998564563	0.998735072	0.998863662
89.8	0.995235753	0.996516772	0.997386642	0.997979727	0.998390528	0.998680596	0.998889373	0.999042314	0.999156111	0.999241927
89.9	0.997614086	0.99825619	0.998691975	0.998988986	0.999194659	0.999339858	0.999444352	0.999520892	0.999577838	0.99962078
90	0	0	0	0	0	0	0	0	0	0
